# Supplementary material for: Molecular dynamics and structure function analysis show that substrate binding and specificity are major forces in the functional diversification of Eqolisins
Source: BMC Bioinformatics. 2018 Sep 24;19:338. doi: 10.1186/s12859-018-2348-2 (PMC6154417; doi:10.1186/s12859-018-2348-2)
Supplement: Supplementary file 2 — Complete Preliminary Multiple Sequence Alignment. (FAA 354 kb) [file 12859_2018_2348_MOESM2_ESM.faa]

>2IFW 
-------------------------------------------------------------------------------------------------------------------------------------------------------------------------------------------------------------------------------------------------------------------------------------------------------------------------------------------------------------------------TV---ESNW-------GGAILI-----G----------SDFDTVSAT--ANVPSASGGSS-AA-------------------------------------------GTAWVGI-DGDTC-------------QTAILQTGFDWY-----------------GDGTYDA----------------------WY--EWY-------PEVS----DDF-SGI---TISEGDSIQMSVTATS--DTSGS-----ATLENLT-TGQKVSKSFSNE-SS-G---------------SLCR-------TNAEFIIEDFEE-CNSNGSDC--------------EFVPFASF----------------SPAVEFTDCSVT-S--DGE------SVSLDDAQITQVIIN------NQDVTDCS----------V-SG-TTVSCSYV------------------------------------------------------------------------------------------------------------------------------------------------------------------------------------------------------------------------------------------------------------------------------------------------------------------------------------------------------------------------------------------------------------------------------------------------
>1Y43 
-----------------------------------------------------------------------------------------------------------------------------------------------------------------------------------------------------------------------------------------------------------------------------------------------------------------------------------------------------------------------------------------------------------------------------------------------------------------------------QSEEYCASAWVGI-DGDTC-------------ETAILQTGVDFC--------------YEDGQTSYDA----------------------WY--EWY-------PDYA----YDF-SDI---TISEGDSIKVTVEATS--KSSGS-----ATVENLT-TGQSVTHTFSG-NVE-G---------------DLCE-------TNAEWIVEDFE--SGDS-------------------LVAFADF----------------G-SVTFTNAEAT-S--GGS------TVGPSDATVMD-IEQ-----DGSVLTETS----------V-SGDS-VTVTYV------------------------------------------------------------------------------------------------------------------------------------------------------------------------------------------------------------------------------------------------------------------------------------------------------------------------------------------------------------------------------------------------------------------------------------------------
>EFCg000001 
--------------------------------------------------------------------------------------------------------------------------------------------------------------------------------------------------------------------------------------------------------------------------------MKFSAFAL-AAAGIVAAAPGTK----------LVQRDYSPLVPR--SARARHSSA---PNR--RLSAES------VESLTLNSTGVKNAHY---SSNW-------SGAVQI-----G----------NGYNHVTGT--ITVPEVSGNS-GDA-------------------------------------------ASAWVGI-DGDTC-------------ETAILQTGISLY---------------ADG--TFDA----------------------WY--EWI-------PDNA----YSF-DNF---DVSVGDQIQMTVDASS--TKKGV-----ATLHNLT-TGKKVTHTFTS--TP-S---------------TLCE-------TNAEWIVEAFQE-GGK--------------------QVTLADF----------------G-TIEFTGATAS-G--SGG------SITPSGAEIFDISPN-----GGKTYLTQA----------S-SSGSTVTVSYIG-----------------------------------------------------------------------------------------------------------------------------------------------------------------------------------------------------------------------------------------------------------------------------------------------------------------------------------------------------------------------------------------------------------------------------------------------
>EFCpa00003 
--------------------------------------------------------------------------------------------------------------------------------------------------------------------------------------------------------------------------------------------------------------------------------MKLITVASAVLCFSATGLAAPF----------THIRQERNRARA----AGRRGN-----PMNRALAPES--------------SNNTHVSY---STNW-------SGAVLV-----G----------TGYTSVTAQ--FVAPTPTSSGSG----------------------------------------------SAWVGI-DGDTC-------------QTAILQTGIDWT--------------YNSG---YDA----------------------WY--EWY-------PDYA----YDF-SGI---TIHAGDSIQTTVTATS--KTAGK-----ATLENLT-TGVTVSHSFSN-EASEG---------------SLCE-------YNAEWIVEDYE--SGNS-------------------QVKFANF----------------G-SVTFTGASAS-G--SSG------TVGTTGAQIID-MET----SSGSVIVQCS----------VPSSSS-VKCTYV------------------------------------------------------------------------------------------------------------------------------------------------------------------------------------------------------------------------------------------------------------------------------------------------------------------------------------------------------------------------------------------------------------------------------------------------
>EFCpu00013 
----------------------------------------------------------------------------------------------------------------------------------------------------------------------------------------------------------------------------------------------------------------------------------------------------------------MRDAKRASGRSSQPLLP-IEQAA------------------------VVKTGGQTQEEY---SQNW-------AGAVWSKP---A----------GTFTAVTGT--FTVPTASGSG----------------------------------------------SASAWVGI-DGSSC-------------SNAILQTGVDFN---------------ADG--SYDS----------------------WY--EWF-------PAGA----VDF-DGL---TINSGDVIKLTVTATS--TTAGS-----AVIENTT-SGQKVNQDLTSSS-------------------ALCE-------QDAEWIVEDFEENGG---------------------LVPFANF----------------G-TVTFSDASATTS--SGA-------VSPSGATVIDIQ-Q-----NGQTLTQTT----------I-SGS-DVTVKHT------------------------------------------------------------------------------------------------------------------------------------------------------------------------------------------------------------------------------------------------------------------------------------------------------------------------------------------------------------------------------------------------------------------------------------------------
>EFAfu00001 
--------------------------------------------------------------------------------------------------------------------------------------------------------------------------------------------------------------------------------------------------------------------------------MKFTS-VLASGLLATAAIAAPL----------TEQRQAR-HARRLARTANRSSH-----PP---YKPGT-------S-EVIKLSNTTQVEY---SSNW-------AGAVLI-----G----------TGYTAVTGE--FVVPTPSVPSGGSS--------------------------------------SKQYCASAWVGI-DGDTC-------------SSAILQTGVDFC--------------IQGSSVSFDA----------------------WY--EWY-------PDYA----YDF-SGI---SISAGDTIRVTVDATS--KTAGT-----ATVENVT-KGKTVTHTFTG-GVD-G---------------NLCE-------YNAEWIVEDFE--SNGS-------------------LVPFANF----------------G-TVTFTGAQAT-D--GGS------TVGPSGATLID-IQQ-----SGKVLTSVS----------T-SSSS-VTVKYV------------------------------------------------------------------------------------------------------------------------------------------------------------------------------------------------------------------------------------------------------------------------------------------------------------------------------------------------------------------------------------------------------------------------------------------------
>EFTma00007 
--------------------------------------------------------------------------------------------------------------------------------------------------------------------------------------------------------------------------------------------------------------------------------MIFSIKTLVPLLLAGTAIA------------SPATIPAARRFR-GGSDASFANFT---------------------SSADEASAATLGTYT---FTNW-------AGAFLRN---------------TAVTSVTGT--FVIPKPSMPAGGNS--------------------------------------GTSYCGCAWVGL-DGISNFC----------PNGGLIQAGVNWC--------------VENGVTSFAA----------------------WH--EWW-------PAEAM---QYW-DNV---SVSAGDSITVTITASN--TEAGS-----ATLINNT-TGQRVRFVWTYKTP------------------SLCE-------ATAEWIVEDY----SIGNN-----------------LVAFADY----------------G-SVTFTGNSAVIH--GAT-----TSDLSNSYIANMVSVS-----NPSQVISAS----------T-VNGNAITVVYQ------------------------------------------------------------------------------------------------------------------------------------------------------------------------------------------------------------------------------------------------------------------------------------------------------------------------------------------------------------------------------------------------------------------------------------------------
>EFBf000002 
--------------------------------------------------------------------------------------------------------------------------------------------------------------------------------------------------------------------------------------------------------------------------------MKFSA-VAATAVLAGSAVAAPG----------TALR----QARAVKRAAGTHGN-----PV--KYVQGP------SS----EVTNKTDVSY---SSNW-------AGAVLV-----G----------TGYTSVTGT--FTAPSPSTAGSG----------------------------------------------SAWVGI-DGDTC-------------GTAILQTGIDWT--------------KSGSSITYDA----------------------WY--EWY-------PDYA----YDF-SGI---SISAGDTIKVTVTASS--KTTGT-----AIVDNVT-KGKSVSHTFTG-GVD-G---------------DLCE-------YNAEWIVEDFE--EGNS-------------------LVEFANF----------------G-TVTFTGASAV-K--SGT------TVGVTGATIID-LQQ-----NSVLTDCSL----------V-GSTG-VTCKYV------------------------------------------------------------------------------------------------------------------------------------------------------------------------------------------------------------------------------------------------------------------------------------------------------------------------------------------------------------------------------------------------------------------------------------------------
>EFPch00001 
--------------------------------------------------------------------------------------------------------------------------------------------------------------------------------------------------------------------------------------------------------------------------------MKFSTTILSAALLTASAIAAPL----------TERRAARHAARAADRAG-RISR-----PA---AKQDT-------L-ELVSLNGTSHAQY---SSNW-------AGAVLI-----G----------TGYTSVTGE--FTVPKPNLPSDASS--------------------------------------GQQSCASAWVGI-DGDTC-------------SSAILQTGIDFC--------------IQGGEVSYDA----------------------WY--EWY-------PDYA----HDF-SGI---DISTGDVIKLTVTATS--KSSGS-----AVIDNVT-TGKSVTHKFSG-VDD-G---------------DLCE-------TNAEWIVEDFE--SGGQ-------------------LVPFTNF----------------G-TVTFTKAEAT-S--GGK------SVGPSGATLFE-IRQ-----SKKVLTKSS----------V-TGNS-VTVSYV------------------------------------------------------------------------------------------------------------------------------------------------------------------------------------------------------------------------------------------------------------------------------------------------------------------------------------------------------------------------------------------------------------------------------------------------
>EFAfl00001 
--------------------------------------------------------------------------------------------------------------------------------------------------------------------------------------------------------------------------------------------------------------------------------MKLFA-ILSSTVLASVALASPL----------TLERRARNAARLQARVAQRHSN----------LPFKA------GTNEILHLNETTHEEY---SSNW-------AGAVLI-----G----------SGYTSVTGT--FTVPTPSAPSGADSDE--------------------------------------QYCATAWVGI-DGDTC-------------QSAILQTGVDFC-------------IDSSGTT-FDA----------------------WY--EWF-------PDYS----HDF-SGI---SISAGDKVKVTVDASS--KTAGT-----AIVENLT-TGKTVSHTFTG-QDD-N---------------ALCE-------TNAEWIMEDFS--SFLS-------------------LVPFANF----------------G-TVTFTDISAT-S--GDS------SVGASNATIID-IQQ-----NNKTLTSSS----------A-SDTE-VTIKYIG-----------------------------------------------------------------------------------------------------------------------------------------------------------------------------------------------------------------------------------------------------------------------------------------------------------------------------------------------------------------------------------------------------------------------------------------------
>EFAo000001 
--------------------------------------------------------------------------------------------------------------------------------------------------------------------------------------------------------------------------------------------------------------------------------------------------------------------------------------------------------------------MK----L---FAIL-------SSTVLASVALASPL------TLERRARNAARLQARVAQRHSNLPFKAGTNEI--------------L--------------------HLNETTHEEY-SSNW---------------SAILQTGVDFC--------------IDSSGTTFDA----------------------WY--EWF-------PDYS----HDF-SGI---SISAGDKVKVTVDASS--KTAGT-----AIVENLT-TGKTVSHTFTG-QDD-N---------------ALCE-------TNAEWIMEDFS--SFLS-------------------LVPFANF----------------G-TVTFTDISAT-S--GDS------SVGASNATIID-IQQ-----NNKTLTSSS----------A-SDTE-VTIKYIG-----------------------------------------------------------------------------------------------------------------------------------------------------------------------------------------------------------------------------------------------------------------------------------------------------------------------------------------------------------------------------------------------------------------------------------------------
>EFBso00001 
-------------------------------------------------------------------------------------------------------------------------------------------------------------------------------------------------------------------------------------------------------------------------------------MMSAEKRREGVGLQIWKR-----EFACVVRRAVGDTPFLRYPRIDCAQHH-------------------------KCKCNTNPLRL---SVFWEPPSKPYQGTIPLMQTLSFFLFL----YTWMITVVSSRTTNLCPKVGTRVYGNHQYLSQPPIQDSTALRMRCRSIARYTENAHQIPKHTGASNDTEWASAWVGISDSNF---------------ESQLQGGVNWA-------------VERSGKVSYTA----------------------WY--EGF-------SYET----SCL-DNF---NVTGGDVIQVDIVTTS--VTTGN-----VRLINVN-TSNNISMDVTAPPDS-----------------FLAD-------GNAEWIIEDFSAGGR----------------------LPLADF----------------G-SVVFTNASAKVS--TGW------VEDLRGATIIKMVLE------DKLVADSV----------I-DSLSQIAIKYVE-----------------------------------------------------------------------------------------------------------------------------------------------------------------------------------------------------------------------------------------------------------------------------------------------------------------------------------------------------------------------------------------------------------------------------------------------
>EFTa000006 
------------------------------------------------------------------------------------------------------------------------------------------------------------------------------------------------------------------------------------------------------------------------------------------------------------------MKSAILAITTAALASALSERS---------------------------TSASPPQTL---DRVW-------SGVKQS-----G----------SGFTSVTGT--FTIPKGGKS----------------------------------------------FGPSIWVGI-DGSTECP-----------GRGPLQTGVRLT-----------------GNGTAFG----------------------WF--EWV-------PLSA----PMF-KSL---EVSEGDDIRMTINAYG--PSSGS-----AILDNLS-TGQS-------------------------------------------WIVEDYNNSGGNDTG-----------------IVASPDY----------------G-TITIRDASAQGS--TGK-------VTPEGGELIELFDT-----RTSTVLSRC----------S-VENEEVVCMYVGSATDN------------------------------------------------------------------------------------------------------------------------------------------------------------------------------------------------------------------------------------------------------------------------------------------------------------------------------------------------------------------------------------------------------------------------------------------
>BCa0000005 
--------------------------------------------------------------------------------------------------------------------------------------------------------------------------------------------------------------------------------------------------------------------------------MAISRSRVGLVWLAAGTS------------------------VLLATALAGPAAA-------------A------TASPASFPHYDHARHS---DQIW-------GGYADTG---------------ARFTSVSGS--WTVPALNCSSTRN------------------------------------------SSVSPWIGI-DGWS--------------SDTVEQIGFDQD--------------CENGVAAYYP----------------------WV--EMY-------PADS-----NYFTE----TMKAGDTVTASVSVSG---SSWT-----LTEKDTT-RGWSKTFHESGS---------------------DDL-------SSAEAIVEDLGNG-----------------------IQPVANF----------------G-SITFSDLTANGK----------PLASAGTPNSTNVE--------RGNTPLTKN--------SA-LSGGSFKLSWVHS----------------------------------------------------------------------------------------------------------------------------------------------------------------------------------------------------------------------------------------------------------------------------------------------------------------------------------------------------------------------------------------------------------------------------------------------
>EFPde00001 
---------------------------------------------------------------------------------------------------------------------------------------------------------------------------------------------------------------------------------------------------------------------------------MRQSIILALSAIAG-VFAAP--------------ATYN--ARGNSSV-----------------------------------QGQ-G------DFFW-------GGAVQE-----G----------TGWNFVQGS--VVVPNFSGGDP-------------------------------------------HQSANMWVGI-DGRYC-------------SSAILQTGLVVY-----------------GDGSFWL----------------------WT--EWW-------KNLM----QDYQSGL---TFAPGDTLRFTVHSTS--YTSGS-----TTVENLS-NGQQVSQTYTSETDY-P----------------LCE-------TDAEWILEDWTQD-------G--------------QPVPLYNW----------------G-TISIFDTVARNP--NRQ-------VTAAGADIVNININ-----GYTLTESNV----------Q-SDGTVS-VTYIGPN---------------------------------------------------------------------------------------------------------------------------------------------------------------------------------------------------------------------------------------------------------------------------------------------------------------------------------------------------------------------------------------------------------------------------------------------
>EFAo000003 
----------------------------------------------------------------------------------------------------------------------------------------------------------------------------------------------------------------------------------------------------------------------------------------------------------------------------------------------------------------------------------------------MKLF--AIL------SSTVLASVALASPLTLERRAR----NAARLQA--------------R--------------------VAQRHSNLPF-KAGTNEILHLNETTHEECQSAILQTGVDFC--------------IDSSGTTSDA----------------------WY--EWF-------PDYS----HDF-SGI---SISAGDKVKVTVDASS--KTAGT-----AIVENLT-TGKTVSHTFAG-QDD-N---------------ALCE-------TNAEWIMEDFS--SFLS-------------------LVPFANF----------------G-TVTFTDISAT-S--GDS------SVGASNATIID-IQQ-----NNKTLTSSS----------A-SDTE-VTIKYIG-----------------------------------------------------------------------------------------------------------------------------------------------------------------------------------------------------------------------------------------------------------------------------------------------------------------------------------------------------------------------------------------------------------------------------------------------
>EFTs000011 
-----------------------------------------------------------------------------------------------------------------------------------------------------------------------------------------------------------------------------------------------------------------------------------------------------------------DTKSALVGDKLIQHSAMESPLP----IT--LARAGP------LVPSSTSDGEADGNSGSRLSGNW-------AGALIELPPP-G----------TFFTSVSGT--FTVPGASAG----------------------------------------LEVGEDCFAIIWVGI-G-ES----------------AILQAGIQLTFN------------ASTSETTVTP----------------------VH--EFF-------PDFP----HVF-NGI---TVLVGDVVSVRVQSST--STTGT-----VYIENLT-TQKSVSKELSLQKSG----------------VSLKG-------HTVEWIVECPT-------------------------AYAVANF----------------G-TVIFTDIKATTN--DST------IIQDLGDAASYKVLQ-----HGKILTDVV------------MDAKQVTIKYNPRDENRKSKRNITMDSSVGQV---------------------------------------------------------------------------------------------------------------------------------------------------------------------------------------------------------------------------------------------------------------------------------------------------------------------------------------------------------------------------------------------------------------------------
>EFFo000003 
------------------------------------------------------------------------------------------------------------------------------------------------------------------------------------------------------------------------------------------------------------------------------------MKFLSKVLLFC-ELANSAI---------LAIPQAKQFTSSNFLLESRAQHQ-----------------------TRDVKNRT--------SYIW------NGGEVAG----------------PRFASVTAE--VIIPNITFPYGYNAS--------------------------------------ARYGSSVWVGI-GGDQNTCDDPARI----NNGGLIQGGYYYLYD-------------PEGDFGVFA----------------------FY--EWF-------PDGPVFL-DDT-EGI---ETAIGDHVRMTVTQKD--NVTGT-----FTWENFT-SDKKFTKELKAPVNG-----------------TLCT-------NHAEWIVESFMTTKDHE--------------------TLFPDF----------------G-ELYFTDIKAISA--ANEE-----VSLQEHGIVVEAEPVLG---NGKYLTDCE----------I-T-GSDATTCK---------WLGYKGIFES------------------------------------------------------------------------------------------------------------------------------------------------------------------------------------------------------------------------------------------------------------------------------------------------------------------------------------------------------------------------------------------------------------------------------
>AAs0000001 
---------------------------------------------------------------------------------------------------------------------------------------------------------------------------------------------------------------------------------------------------------------------------------------MNPRYLALAALVILL----------AAAAPHGGGAARAQAK-LYPRL--------------------------PLRG---STSE---SLNW-------AGYA-DVLAP------------HSFISVNAS--WYVPDVQCSP-RSS------------------------------------------DVAVWVGI-DGFN--------------DSTVEQTGILVQ--------------CQGGRAYYSA----------------------WY--EFY-------PASP-----VYAPSS--YVVRPGDKVVGWVIYNTS-TGEYR-----TVLVDVT-QGWNFTSPWTAVSG-------------------AED-------SSAEWVVERPAVGGS---------------------LTTLADF----------------G-TAYFNVKYTGVLPPGGVYVRLANGSAGNISSFN-YYEMIMVNDQGKVLAQPSG--------LY-AYGSSFYVCYGPCGSSGSGGHHGK-----------------------------------------------------------------------------------------------------------------------------------------------------------------------------------------------------------------------------------------------------------------------------------------------------------------------------------------------------------------------------------------------------------------------------------
>ACm0000001 
-----------------------------------------------------------------------------------------------------------------------------------------------------------------------------------------------------------------------------------------------------------------------------------------------MLILTLI----------ALAFAPLAVKP--ILISHPMIK--------------------------QGLTSLSSSVS---SLNW-------AGYA-VPAEK------------GTVTSVAGS--FIVPSVTCTTGQTT------------------------------------------YVALWTGL-DGYN--------------DTTVEQAGIAVE--------------CENGKPIYWA----------------------WY--EFY-------PS-PS---VTI-KGF---TVNPGDDIYVNVTYLG--HGKFQ-----VTIKDVT-KSEAYSTTGR-VSK-------------------AEL-------SSAECILERPVVNGQ---------------------LSSLANF----------------G-TAYYGQDYTSIL--DTCYAT-VSGVTGPFGLFPSVVSIIMVNNSGETLAYPSS--------LT-SDGSSFTVTYG------------------------------------------------------------------------------------------------------------------------------------------------------------------------------------------------------------------------------------------------------------------------------------------------------------------------------------------------------------------------------------------------------------------------------------------------
>APf0000001 
------------------------------------------------------------------------------------------------------------------------------------------------------------------------------------------------------------------------------------------------------------------------------------------------------------------------------MLLLWPR----------------------------YIFSVYAAQY--ITANW-------AGYVFYSKSDSGYAPI---YLASGYSIVT-P--VFLPNVSVYPDAG------------------------------------------IGVSVWVGI-SNAIGGS-----------QIELVQGGWAAFY------------FPNINNFVYFT----------------------WY--EFY-------PSEP---MIPI--KL----VTIYDTV-------Y----MWI-----YVYKDSS-TGEDNGMICIWVPDW-LY--------SICKYKTLSV--PLQEMIYADFILETPYNSTASD----------------YMVLPVFSNYRGI----------TLGNVTVTFTNSTTFYG-----------SWFIVNDSYHSIILE-----QGNVINAYAVY--------E-TNYERIVFVYVSSER--------------------------------------------------------------------------------------------------------------------------------------------------------------------------------------------------------------------------------------------------------------------------------------------------------------------------------------------------------------------------------------------------------------------------------------------
>APt0000001 
-------------------------------------------------------------------------------------------------------------------------------------------------------------------------------------------------------------------------------------------------------------------------------------------------------------------------------------------------------------------------------MEWVHQT--GAGYVVATDFGSP---------KPEVTGVSGS--WIVQNVNASCSCTYS-------------------------------------------AQWVGI-GGFFNG------------DSSLIQAGTTSQ--------------YDCG-ASFSA----------------------WY--EIL-------PAAE----TPI-N-M---TVYPGNIINVHIFLAKS-PDLWY-----IYLNDTS-ENERFFKEVYYN---------------------SSM-------LSAEWIEERPEINGQ---------------------LSCLSDF----------------G-TAYYGGYYTGLS--MSDYAT-VNGQTAPISSFQ-YENITMVSNSG-IIAEPGN--------II-NNG-SFKVYYTVESCCCFF----------------------------------------------------------------------------------------------------------------------------------------------------------------------------------------------------------------------------------------------------------------------------------------------------------------------------------------------------------------------------------------------------------------------------------------
>ATa0000001 
------------------------------------------------------------------------------------------------------------------------------------------------------------------------------------------------------------------------------------------------------------------------------MCVLFVNNSINKKGLKAIVLAALF----------VLSLMVVAVPSIAAQASNELHFG-------------------------KVVSSSSGTTS---STNW-------AGYVAASSFSSP---------AHVVTSITGS--WTVQSVSASSSSTYS-------------------------------------------SQWIGI-GGFFSH------------DRTLIQTGTESD--------------YSSGSAQYSA----------------------WY--EML-------PAAE----TPI-SGF---TVSPGDVISSAIVYAGV-APHHSQYWN-IYLNDTS-QNEHFYIQVTYK---------------------SSM-------LSAEWIEERPEIGGQ---------------------LSSLANF----------------G-TAYYGADYTSIA--GTNYAT-INGVTEPLGALP-YESITMTTSSGALYAQPSA--------LT-SDGTSFSVTYE------------------------------------------------------------------------------------------------------------------------------------------------------------------------------------------------------------------------------------------------------------------------------------------------------------------------------------------------------------------------------------------------------------------------------------------------
>ATa0000002 
-------------------------------------------------------------------------------------------------------------------------------------------------------------------------------------------------------------------------------------------------------------------------------MINSIYIYIVNKIINTMNRKIKIMGVLLFALIMVCMGLYGVSAQVSSQSKGNATIN------------------------VSFGSNKHIFSSFANTSNW-------AGYVMMPNQNLG---------QYGVSGIQGS--WTVQKITGTFWGG------------------------------------------QAAAQWVGI-GGYT--------------TSKVIQTGTVSCD-------------NLFYGTTYKA----------------------WY--ELCNAAN---PSPP-----AY-LPM---SVSPGNVMDAYIHNVG--TNSWV-----INITDIS-NGQTYQKTVSF----------------------VCSG------ASGEWIEE-WPGGSS-----------------------GLANF----------------G-TASFGAYYDCGG--IDNLVAMNGQQYTIEQTSYSKINMVS---GKTVLASTTPLQPSNVPVPD-ASYDSFQVIWENGS---------------------------------------------------------------------------------------------------------------------------------------------------------------------------------------------------------------------------------------------------------------------------------------------------------------------------------------------------------------------------------------------------------------------------------------------
>AuC0000001 
----------------------------------------------------------------------------------------------------------------------------------------------------------------------------------------------------------------------------------------------------------------------------MKAKITEQNTNRKMKILLVITITVLI----------SLSSIGLFAISLFQNKSMFIIV--------------------------PVTSNEFGSSS---SLNW-------AGYAVLASP-------------GSVYSVNGS--WTVPNISPSK-GST------------------------------------------YVAFWVGI-DGYN--------------SNTVEQTGILVQ--------------SQSGKVSYSA----------------------WY--EFY-------PSPP-----VYAPSSD--VVKPGDLIVAWVVYNS--DGTFT-----TVIKDLT-ENWIFISPATVVSN-------------------AQR-------NSAEWIVERPAIGGS---------------------LTKLANF----------------G-TVYYGYDYTSIS--GTCYAN-VNGVYAPISSFN-YVSITMVNYNGKVLASPSG--------LT-SDGTSFYVQYG------------------------------------------------------------------------------------------------------------------------------------------------------------------------------------------------------------------------------------------------------------------------------------------------------------------------------------------------------------------------------------------------------------------------------------------------
>AVd0000001 
----------------------------------------------------------------------------------------------------------------------------------------------------------------------------------------------------------------------------------------------------------------------------------MTGKMTGNKLIPILVTLTLI----------AVVAVATAHAP-ATPTMHPMIK--------------------------HGVG-YASTVY---SLNW-------AGYA-VPARE------------GTVISVAGS--FIVPSVTCTR-QTT------------------------------------------YVALWAGL-DGYN--------------DSTVEQAGIAVE--------------CSGGKPIYWA----------------------WY--EFY-------PS-PS---VEI-SGF---TVKPGDVIYVNVTYIG--NGEFN-----IVIKDIT-RGETYTVTGS-VSG-------------------ALL-------SSAECILERPTVNGQ---------------------LTALANF----------------G-TAYFGQDYTDVI--GTCYAT-VGGSTATFGNYPSTVEIIMTAYNGKILAQPST--------LT-TDGSSFTVTYISSGK--------------------------------------------------------------------------------------------------------------------------------------------------------------------------------------------------------------------------------------------------------------------------------------------------------------------------------------------------------------------------------------------------------------------------------------------
>AVm0000001 
--------------------------------------------------------------------------------------------------------------------------------------------------------------------------------------------------------------------------------------------------------------------------------------MNGNKLIPILTALTLI----------AVASIITAHVLAATPTMRPMIK--------------------------HGVG-YASTVY---SLNW-------AGYA-VPAQE------------GTVTSVAGS--FIVPSVTCTK-QTT------------------------------------------YVALWAGL-DGYN--------------DSTVEQAGIAVE--------------CSGGKPMYWA----------------------WY--EFY-------PS-PS---VEI-SGF---TVKPGDAIYVNVTYVG--GNSFQ-----ITIKDVT-RNEAYTVTGS-VSGA-L------------------L-------SSAECILERPTVNGQ---------------------LTALANF----------------G-TAYFGQDYTDVM--GTCYAT-VGGSTTAFGNYPSTVEIVMTAYNGKILAQPSS--------LT-LDGSSFTVTYVSSGK--------------------------------------------------------------------------------------------------------------------------------------------------------------------------------------------------------------------------------------------------------------------------------------------------------------------------------------------------------------------------------------------------------------------------------------------
>BAa0000001 
----------------------------------------------------------------------------------------------------------------------------------------------------------------------------------------------------------------------------------------------------------------------------MIRTTGWKAPALATVSLFAAGALAAWP---HIAAAPTA-PAIYHAPRQALSPNTAPKP--------------------------NSIQASSFGWS---ASNW-------SGYAITG---------------STYNDITGS--WIVPAVS-------------------------------------------PSKRNTYSSSWIGI-DGFN--------------NSDLIQTGTEQD--------------YVNGHAQYDA----------------------WW--EIL-------PA-PE---TVI-SSM---TIAPGDHMSAHIHNNG--NGTWT-----ITLTDVT-RNETFSTTQSYT---------------------GPG-------SSAEWIQEAPQIGGR---------------------IATLANY----------------G-ETTFDPGTVNGG--NPG-------LTMSDAGYMVQ--------NNAVVSVPSA--------PD-SDTDGFNVAYGS----------NQP---SPPAS--------------------------------------------------------------------------------------------------------------------------------------------------------------------------------------------------------------------------------------------------------------------------------------------------------------------------------------------------------------------------------------------------------------------------
>BAa0000002 
----------------------------------------------------------------------------------------------------------------------------------------------------------------------------------------------------------------------------------------------------------------------------MMNTKAWKAPALATASLLAAGALAVWP---HISAAPVA-PAIYHAPRQALSPNTAPKP--------------------------NSIQASSFGWS---ASNW-------SGYAVTG---------------STYNDITGN--WIVPAVS-------------------------------------------PSKKNTYSSSWIGI-DGFN--------------NSDLIQTGTEQD--------------YVNGHAQYDA----------------------WW--EIL-------PA-PE---TVI-SSM---TIAPGDHMSAHIHNNG--NGTWT-----ITLTDVT-RNETFSTTQSYS---------------------GPG-------SSAEWIQEAPEIGGR---------------------IATLANY----------------G-ETTFDPGTVNGG--NPG-------VTMSDGGYMVQ--------NNAVVSVPSA--------PD-SDTDGFNVAYGS----------NQP---SPPVS--------------------------------------------------------------------------------------------------------------------------------------------------------------------------------------------------------------------------------------------------------------------------------------------------------------------------------------------------------------------------------------------------------------------------
>BAa0000003 
----------------------------------------------------------------------------------------------------------------------------------------------------------------------------------------------------------------------------------------------------------------------------MIRTNGRKAPALATASFLAAGALVAWP---HIAAAPTA-PAIYHAPRQALSPSTAPRP--------------------------NTIQASSFGWS---ASNW-------SGYAVTG---------------STYNDITGN--WVVPAVS-------------------------------------------PSKQSTYSSSWIGI-DGFN--------------NSDLIQTGTEQD--------------YVNGHARYDA----------------------WW--EIL-------PA-PE---TVI-TSM---TIAPGDHMSAHIHNNG--NGTWT-----ITLTDVT-RNETFSTTQSYS---------------------GPA-------TSAEWIQEAPQIGGR---------------------IAPLADY----------------G-ETTFDPGTVNGG--NPG-------LTMSDGGYMVQ--------NNAVVSVPSA--------PD-SDTDGFNVAYGS----------NQP---SPPAS--------------------------------------------------------------------------------------------------------------------------------------------------------------------------------------------------------------------------------------------------------------------------------------------------------------------------------------------------------------------------------------------------------------------------
>BAa0000004 
----------------------------------------------------------------------------------------------------------------------------------------------------------------------------------------------------------------------------------------------------------------------------MITK--FVGTMTAGTALCTAGALCAFSPVIQSPVNLQSSAVIYHAPRQSLSPSTSPKPR----------------------GATSTSPVSNLGWA---ASNW-------SGYAITG---------------STYNDITGN--WIVPAVS-------------------------------------------PSNKNTYSSSWIGI-DGFN--------------NSDLIQTGTEQD--------------YVNGHAQYDA----------------------WW--EIL-------PA-PE---TVI-SSM---TIAPGDHMYAHIHNNG--NGTWT-----ITLTDVT-RNETFTTTQSYS---------------------GPA-------SSAEWIQEAPEVNGH---------------------IAPLANY----------------G-ETTFDPGTVNGG--NPN-------LVPSDGGYMVQ--------NNSVVSVPSN--------PD-SDTDGFNVSYGS----------TQP---SPPLS--------------------------------------------------------------------------------------------------------------------------------------------------------------------------------------------------------------------------------------------------------------------------------------------------------------------------------------------------------------------------------------------------------------------------
>BAa0000005 
------------------------------------------------------------------------------------------------------------------------------------------------------------------------------------------------------------------------------------------------------------MWMVKKALRSPGAKIPGKRAPVRGALGTATCTAMALGATGLVLTVASHSAPSTRGPVLHVKAAPVDPVLEDASPR----------------------GMDGALSVSDLGWA---TLNW-------SGYALTG---------------GHYWDISGN--WVVPAVS-------------------------------------------PSRGNSYSSTWIGI-DGFS--------------NDDLIQIGTEQN--------------YVDGRPQYFA----------------------WW--EIR-------PVHPTE--IVI-PSM---AVAPGDAMEAHIHRDG--HGRWT-----LTLDDLT-ENEQFTITQSYT---------------------GPG-------ASAEWIQEAPEIRGH---------------------VCTLADY----------------G-TLTFVPGTVNGH--PPR-------LTPSDGGYMMD--------DNLILSVPSG--------PN-PETGGFDVFYIAPTSHREQTLLDAPGVWPPPAPRLEP----------------------------------------------------------------------------------------------------------------------------------------------------------------------------------------------------------------------------------------------------------------------------------------------------------------------------------------------------------------------------------------------------------------------
>BAa0000006 
--------------------------------------------------------------------------------------------------------------------------------------------------------------------------------------------------------------------------------------------------------------------------------------------------------------------------------------------------------------MSGALSVSDLGWA---TLNW-------SGYALTG---------------GHYWDISGN--WVVPAVS-------------------------------------------PSSVNSYSSTWIGI-DGFS--------------NDDLIQIGTEQN--------------YVDGRPQYFA----------------------WW--EIR-------PVHPTE--IVI-PSM---AVAPGDAMYARIHRDG--HGKWT-----LMLDDLT-ENEHFAITQSYT---------------------GPG-------ASAEWIQEAPEIRGR---------------------VSTLANY----------------G-TLTFVPGTVNGR--PPR-------LLPSDGGYMID--------DNLILSVPSG--------PN-PETEGFDVFYVAPTSHREQTLLNAPGVWPPPAPRLEP----------------------------------------------------------------------------------------------------------------------------------------------------------------------------------------------------------------------------------------------------------------------------------------------------------------------------------------------------------------------------------------------------------------------
>BAa0000007 
---------------------------------------------------------------------------------------------------------------------------------------------------------------------------------------------------------------------------------------------------------------------------------------------MALAASGCVWTAAFHSAESPRTPALHVKAAPVNPALEGASPR----------------------GIDGALSISDLGWA---TLNW-------SGYALTG---------------GRYWDISGN--WVVPAVS-------------------------------------------PSRGNSYSSTWIGI-DGFS--------------NDDLIQIGTEEN--------------YVDGRAQYFA----------------------WW--EIR-------PVHPTE--VVI-PSM---AVAPGDAMEARIYRDG--HGTWT-----LTLDDLT-QNEQFTSTQPYS---------------------GPG-------ASAEWIQEAPEIRGH---------------------VSTLADY----------------G-TLTFVPGTVNGR--PPH-------LTPSDGGYMMD--------DHLILSVPSG--------PN-PATGGFDVFYVAPTSHREQTLLDAPCVWPPPAPRLEP----------------------------------------------------------------------------------------------------------------------------------------------------------------------------------------------------------------------------------------------------------------------------------------------------------------------------------------------------------------------------------------------------------------------
>BAa0000012 
----------------------------------------------------------------------------------------------------------------------------------------------------------------------------------------------------------------------------------------------------------------------------MGANKRAFRRPRRGRWMAALVILGGVG---------AAWTHVHAVDGASEKAGDVLLAS--------------------------EASVPAGTQT---SENW-------GGYIDTPAGS------------QLYTSITGE--WTVPSITGRDGAMA--------------------------------------------AQWIGL-GGVQ--------------TEDLLQIGTLEQ--------------IENGQTQAQV----------------------FW--EKL-------PDAA--------NTVM--TVPVGSKISASIRQQT--GSTWV-----LSLQAVTPSGQTLSKTISVNLSN----------------VYAEN-----IGTSAEWISEDPSTMRGG--------------------LYPLADS----------------G-TVQFTDATVNGQPMDASGNQVQPVAMVDAFGNLRIAPSSIGSDGESFTTITYSEASSPSWTGS-SGGWTNSTGPSNAWPGISGFPFPTGQDWDVGTNSGWSSQTTWSISIPGDASGWTQLIWPHGHHHWSIDIPMGNGTTIAVQLSWGW----------------------------------------------------------------------------------------------------------------------------------------------------------------------------------------------------------------------------------------------------------------------------------------------------------------------------------------------------------------------
>BAa0000013 
--------------------------------------------------------------------------------------------------------------------------------------------------------------------------------------------------------------------------------------------------------------------------------------------MAALVLLGGVG---------AAWTHVHAVDGASEKAGDVFLTS--------------------------ETSMPAGTQT---SENW-------GGYIDTPAGS------------QLYTSITGA--WTVPSLTGRDGSMA--------------------------------------------AQWIGL-GGVQ--------------TEDLLQIGTLEQ--------------IENGQTQVQV----------------------FW--EKL-------PAAA--------NTVM--TVPVGSKISAAIQQQT--GSMWL-----LTLQAVTPSGQTLSKRISVNLSS----------------VYAQK-----IGTSAEWISEDPSTVRGG--------------------LYPLADS----------------G-TVQFTDATVNGQPLDASSNQVQPVAMVDAFGNVRIAPSSIGSDGESFTTTTYSGGESPSWPGS-SGGWSNSTGPSSAWPGASGFPFPTDQNWGLGNGSGWQNQTTWSISIPGDTSGWTQWIWPKGHHQWAIDIPMGNGSSLEVQFSWIW----------------------------------------------------------------------------------------------------------------------------------------------------------------------------------------------------------------------------------------------------------------------------------------------------------------------------------------------------------------------
>BAac000001 
------------------------------------------------------------------------------------------------------------------------------------------------------------------------------------------------------------------------------------------------------------------------------------------------------------------MANLKHVPHFTRKYRRTPRPM----------------------DASATIQAAPFGWS---SSNW-------SGYAIASDTS------------GTYQSVSAS--WQVPAVQATSTSPAPSGWG--------------WLGRLLSWLFGGGG---QSSTDAYSATWIGI-DGFN--------------NSNLIQTGTAQN--------------IVNGKPQYYA----------------------WW--EIL-------PAAE----TEI-DPVQ-YPVSAGDMMTAAIAKQA--DGTWQ-----IQLANQT-RGWTFLKNGIQYT--------------------GPQ-------TSVEWIEEAPEVNGS---------------------ITSLANY----------------G-QVTFSNITVNGA--NPN-------LQISEAGVLVQ--------GNQQLSTPSA--------PG-PNGNDFNIAYGA----------TQP---SAPG-T-------------------------------------------------------------------------------------------------------------------------------------------------------------------------------------------------------------------------------------------------------------------------------------------------------------------------------------------------------------------------------------------------------------------------
>BAb0000001 
----------------------------------------------------------------------------------------------------------------------------------------------------------------------------------------------------------------------------------------------------------------------------------------------------------MSGKVLRAFAVVAVAAAGVAFAAAPAAGG----------------------VANAAFAHAHNAST---STNW-------SGYALT----------------GTYTAVTGH--WTVPTVSGSGN--------------------------------------------HYSSQWVGI-DGFA--------------NSNLIQTGTAAY--------------VENGRATYHA----------------------WW--EIL-------PAAE----SPL-P-L---TIHGGDAMTATLTKSPT-STAWR-----ITLTDDT-TGEAFRGALAYA---------------------GPD-------ASVEWIEETPTVNGA---------------------VGPPPRF-----------------TTFSFTGATANGA--NAG-------LTANNKITLVQ--------NGVTYSTPSD--------P--SGGNSFSVSYTGP----------------------------------------------------------------------------------------------------------------------------------------------------------------------------------------------------------------------------------------------------------------------------------------------------------------------------------------------------------------------------------------------------------------------------------------------
>BAb0000002 
--------------------------------------------------------------------------------------------------------------------------------------------------------------------------------------------------------------------------------------------------------------------------------MSKFLSSRTVRVLTAAAA----------------------AAAGLAVSGTAHAAV-------------Q------YGAHF-----HGHQFA---GGNW-------GGYVSF----------------GSFTTATAS--WTEPSVTCNSTDD-------------------------------------------LFAPWVGI-DGDG--------------SSTVEQTGVETD--------------CSSGRAVYSA----------------------WY--EMY-------PAAP-----VY-YSV---SVSAGDHITATVTRTA--TNTYR-----LDLSDTT-KGWSKSTTKS-----------------------LTSKH-----ASAEAIIESPTD--------------------------SYPSI---------------SG-GVKFTGVKFNGT----------NLAST-SPSGLDAD-------DRGTNTWIPG--------AI-GSDGQSFTISRH-----------------------------------------------------------------------------------------------------------------------------------------------------------------------------------------------------------------------------------------------------------------------------------------------------------------------------------------------------------------------------------------------------------------------------------------------
>BAb0000003 
---------------------------------------------------------------------------------------------------------------------------------------------------------------------------------------------------------------------------------------------------------------------------------MKFRRLLPLAAVAAAAVVLGAG------AAAPASAASTPLGYAG-----AAQHT-------------------------GLSPSVAGPLVNATSRNW-------AGYAITSLSSPT----------ATFTHVHGS--WTQRAITCPAPD-------------------------------------------AWAIFWVGF-DGWT--------------NGTVEQGGSSAR--------------CVNSTPVYQL----------------------WW--EMF-------PTNA------IQPVL---TINAGDSVSADVTYNAA-TAQYT-----ITVADAT-QHTSFTTTQTCAAN------------------LVCSR------SSADWIVEAVGRFGTGN-------------------FFPLANYGQ-----------ALMNNSVATDNAGHSGS------------MTSNSTWQRTRIQEQ----DATTTYATTG-------NTS-TNGQNFAVTWAHQ----------------------------------------------------------------------------------------------------------------------------------------------------------------------------------------------------------------------------------------------------------------------------------------------------------------------------------------------------------------------------------------------------------------------------------------------
>BAbe000001 
--------------------------------------------------------------------------------------------------------------------------------------------------------------------------------------------------------------------------------------------------------------------------------MNSRIFSRPVRLFAVGAV----------------------AAASLVA-GAGAGPV-------------S------FGAHF-----HGNHYS---GGNW-------GGYVSF----------------GSFTTATAG--WTEPSATCKSSND-------------------------------------------LFAPWVGI-DGDG--------------SSSVEQTGVATD--------------CSSGSPQYQA----------------------WY--EMY-------PAAPVY--YSA-SEA---PVKAGDHLTATVTRSG---TSYT-----LDLKNDT-QGWTKTTTQSLN---------------------APH-------SSAEAIIESPTD--------------------------SYPSI---------------SG-GVKFDGVKFDGK----------NLADT-SPQGLNAD-------DGGSATWTPG--------PI-GSDGQSFAMTRQ-----------------------------------------------------------------------------------------------------------------------------------------------------------------------------------------------------------------------------------------------------------------------------------------------------------------------------------------------------------------------------------------------------------------------------------------------
>BAf0000001 
MGGRTLAWGARPLLRTLLLVVLAAAFASAFITLRPGSSSSDALAPGRSALASATISPGYDLVAADGGVFSFGDAGFYGNTYTLGLTGLGGSRPLAAPIVAMAPTPDGKGYWLVAADGGVFSFGDAGFYGNTYTLGLTGLSGSRPLAAPIVAMAPTPDGNGYWLVAADGGVFSFGDAGFYGNTYTLGLTGLGGSRPLAAPIVAMAPTPDGKGYWLVAADGGVFSFGDAGFYGNTYTLGLTGLSGSRPLAAPVVGIVPDLAPPPPLAIDAQSASQALSQLAVASAVSATLSPTGGVPGYRWSASGLPAGLSLTSAGELVGVPLAAGSGTATFSVT--DSAGET------ATLSQAWTVAIGSQTSQQVSQNW-------SGYALEGAAR------------GSVTSVSTR--FVVPTPQTTSTTCES-------------------------------------SVPCDTSVWIGV-DGAT--------------NSYLLQAGVAVGN------------QAFAGEGFCGSG--AAAECA-------------WW--EEIT-PSNEQPAVP----ISP-SAL---SVSPGDTMEVTITEVG--ADQWT-----ITIADLT-TAQQVTIGAATPISY-G----------------GPA-------NSAEWIAEAPTVATSTGTCELPAEPSVTSFLDPLAVATPGTTFT--------------LA-PLAFSDSTASS------------INPVCQFPTASSIAT-----QGDITSPLGS---------S-SGGTTFSVQTSTTP---------------------------------------------------------------------------------------------------------------------------------------------------------------------------------------------------------------------------------------------------------------------------------------------------------------------------------------------------------------------------------------------------------------------------------------------
>BAm0000001 
--------------------------------------------------------------------------------------------------------------------------------------------------------------------------------------------------------------------------------------------------------------------------------MS-----KTLRVLTAIAA----------------------AAAGLAVSGTAHAAV-------------E------YGAHVFDVHRHGQEFS---GGNW-------GGYVSF----------------GSFTTATAS--WTEPSVSCTSTND-------------------------------------------LFAPWVGI-DGDG--------------SSTVEQTGVETD--------------CSSGRPVYSA----------------------WY--EMY-------PAAP-----VY-YSV---SVSAGDHITATVTRTA--TNTYR-----LDLSDTT-KGWSKSTTKSLT---------------------SKH-------ASAEAIIESPTD--------------------------SYPSI---------------SG-GITFTGVKFNGT----------NLAST-SPSGLNAD-------DKGRYTWTPG--------AI-GSDGQSFTMTRH-----------------------------------------------------------------------------------------------------------------------------------------------------------------------------------------------------------------------------------------------------------------------------------------------------------------------------------------------------------------------------------------------------------------------------------------------
>BAm0000002 
---------------------------------------------------------------------------------------------------------------------------------------------------------------------------------------------------------------------------------------------------------------------------------MKLRRLLPLTALAAAAVVFSAG------AAAPASAASTPTGYAGSPFGGAAQHT-------------------------GRSPAVAGPLVNATSRNW-------AGYAITSLSTPA----------ATFTHVHAS--WTQRPVTCPTSD-------------------------------------------AWAVFWAGF-DGWT--------------NGTVEQGGSSAR--------------CVNGTPVYQL----------------------WW--EMF-------PTNA------IQPVL---NINAGDSVSADVTYNAA-TAQFT-----ITVADAT-QHTSFSTTQTCAAN------------------LVCSR------SSADWIVEAVGRFGTND-------------------FFPLANYGR-----------ALMGNTVATDNAGHGGS------------MTANSTWQRTKIQEQ----DATTTYATTG-------DTS-TNGQNFAVTWAHQ----------------------------------------------------------------------------------------------------------------------------------------------------------------------------------------------------------------------------------------------------------------------------------------------------------------------------------------------------------------------------------------------------------------------------------------------
>BAmi000001 
--------------------------------------------------------------------------------------------------------------------------------------------------------------------------------------------------------------------------------------------------------------------------------MPTPFEAAERRTGAAEPLEHPPLQVGPEGWAQDPAVPPGGPRVAPEAPPRVEAPP------------------------PPLAEAALPGTDAGSSTNW-------AGYVLRGAP-------------GTFRSVSAT--WTVPHPHSRPGVG---------------------------------------DYYTQCAVWVGL-DGAHPG------------AGHLAQVGVDVN--------------DLGGEREYQL----------------------WW--ELETGGVGASPIPH--------------PVRAGDELRAGVAHLF--GGTFA-----ISVECRA-AGWAYRRRHSYPPGT-P----------------VPPL------GSAEVIVEAPMFRGVTG---------------------MLTDF----------------G-SVEFLDVAVNDLPLSGFAGAATRYDMVDGVELLAETGPLG---DGFGVCWRG--------YGR-PRRALSGQVWKG-----------------------------------------------------------------------------------------------------------------------------------------------------------------------------------------------------------------------------------------------------------------------------------------------------------------------------------------------------------------------------------------------------------------------------------------------
>BAsp000001 
----------------------------------------------------------------------------------------------------------------------------------------------------------------------------------------------------------------------------------------------------------------------------MNGTSVWKASGIAAASCLTAAALLAWP---HATSTLDASPAIFHAPRHALSPNTSPKP--------------------------NSVQAQNFGWS---ASNW-------SGYAVTG---------------STYNDITGS--WIVPAVS-------------------------------------------PSKRSTYSSSWIGI-DGFN--------------NSDLIQTGTEQD--------------YVNGHAQYDA----------------------WW--EIL-------PAPE----TVI-SNM---TIAPGDRMSAHIHNNG--NGTWT-----ITLTDVT-RNETFSTTQSYS---------------------GPG-------SSAEWIQEAPEIGGR---------------------IATLANY----------------G-ETTFDPGTVNGG--NPG-------FTLSDAGYMVQ--------NNAVVSVPSA--------PD-SDTDGFNVAYGS----------NQP---SPPAS--------------------------------------------------------------------------------------------------------------------------------------------------------------------------------------------------------------------------------------------------------------------------------------------------------------------------------------------------------------------------------------------------------------------------
>BAv0000001 
--------------------------------------------------------------------------------------------------------------------------------------------------------------------------------------------------------------------------------------------------------------------------------MSRFLASRTVRVLTAAAA----------------------AAAGLAVSGTAHAAV-------------E------YGAHF-----HGHQFS---GGNW-------GGYVSF----------------GSFTTATAS--WTEPSVTCNSSND-------------------------------------------LFAPWVGI-DGDG--------------SSTVEQTGVETD--------------CSSGRPVYSA----------------------WY--EMY-------PAAP-----VY-YSV---SVSAGDHITATVTRTA--TNTYR-----LDLSDTT-KGWSKSTTKSLT---------------------SRH-------ASAEAIIESPTD--------------------------SYPSI---------------SG-GVKFTGVKFNGT----------NLAST-SPSGLNAD-------DRGTYTWIPG--------AI-GSDGQSFTISRH-----------------------------------------------------------------------------------------------------------------------------------------------------------------------------------------------------------------------------------------------------------------------------------------------------------------------------------------------------------------------------------------------------------------------------------------------
>BAv0000002 
--------------------------------------------------------------------------------------------------------------------------------------------------------------------------------------------------------------------------------------------------------------------------------------------------------------TAAAGAASAPLGYAG-----AARHT-------------------------GFSPAVAGPLVNATSRNW-------AGYAITSLSSPA----------ATFTHVHGS--WTQRPVTCPASD-------------------------------------------AWAVFWVGF-DGWT--------------NGTVEQGGSSAR--------------CINGTPVYEL----------------------WW--EMF-------PTNA------IQPVL---TINAGDSVSADVTYNAA-TAQYT-----ITVADAT-QHTSFTTTQTCAAT------------------LTCSR------SSADWVVEDVGRFGSGD-------------------FFPLANYGR-----------ALMNNSVGSDNAGHSGS------------MTASSTWQRTKIQEQ----DTTTTYATTG-------DTS-TNGQNFAVTWAHQ----------------------------------------------------------------------------------------------------------------------------------------------------------------------------------------------------------------------------------------------------------------------------------------------------------------------------------------------------------------------------------------------------------------------------------------------
>BBi0000001 
------------------------------------------------------------------------------------------------------------------------------------------------------------------------------------------------MDARSHLSIFAHLSIFGTTVCLIATISVPVSAQSAPPAIANNPVAALPVNIPPPGSISADHPLGVSIVPPPPPGFDPMTASVQANTHYAIPPRPDIAIAPAAFSRWQRAVAAPLAAGSANGPTPILTPTNVSNSPVRLQGP--LIPFAN------SIANGPNTNGAFNAIYTGTSYNW-------SGNAIYNSLN-----------PFKVEAIIGE--FVVPTARQAYGTCTG--------------------------------------DWVYSSQWPGI-DGYG--------------SGDVLQAGVEAD-----------AYCNGGTTASFYS--------A-------------WI--EWY-------PFPE----TRV--SV--PAVHPGDLVFIELWNTS--ATNGY-----AYIYNYS-TRETATYQLTPPSG-----------------VSLQG-------NSVEWIVERPGVGDG---------------------LATLTNYINVSWPHGIAWDYAARSPTYYWQGGTPASG----------------SLVVLTMLDN-----AGQRISSP-----------I-IENFNFLYFYNYGSSN-------------------------------------------------------------------------------------------------------------------------------------------------------------------------------------------------------------------------------------------------------------------------------------------------------------------------------------------------------------------------------------------------------------------------------------------
>BBsp000001 
--------------------------------------------------------------------------------------------------------------------------------------------------------------------------------------------------------------------------------------------------------MLPAQAITMTAKPSTPATCLRIPGGNMELSLIDSAVEGIKIFSPPPVGFDALAATDDQLRKYGFPRRPNPSVATKRTIARWQRAV--CATRVVPDLVLTEYVHGPIQKRPQRAGLPPTSNNW-------SGYVAHDTT-------------NAFQDARITTDFEIPKPLNLINPG-----------------------------------------PNHLSIWVGF-DGDG--------------SPDVLQAGVHVITSG-----------KLQGQSTQSY--------L-------------WI--EWF-------PQYE----VRV-GGL---PANPGDWVEIQIEHYP--AVGGFPPMGGASLANIS-TGQSVGLAITPPAGT-----------------ALVG-------NCAEWIVERPGVNNV---------------------LSSLPDF----------------V-TTIMMTCDATGPGIYAP------GKVPATATIVDYAMT---DASGTIIMQANLAPPHLKANAP-TEYGYTNVTFLGGTTTGNP----------------------------------------------------------------------------------------------------------------------------------------------------------------------------------------------------------------------------------------------------------------------------------------------------------------------------------------------------------------------------------------------------------------------------------------
>BBt0000001 
----------------------------------------------------------------------------------------------------------------------------------------------------------------------------------------------------------------------------------------------------------------------------------------------------------------------------------------------------------------------MVKEI--------------KGFGLIGSD-------------PVFDTIQAE--WIVPAIAGIPADP-----------------------------------------NAQVVIWIGI-GGGGPLRGQP-------ATHNVIQIGTGAKY-------------DAFGNPAYYA----------------------WW--EAYG-----MPDDRG---ENLLDEIQ-FKVEPGDKVRAVIIHGNSFPGAGTG-WE-VSLWNET-QNWSYAQYQFYN---------------------GDQ-------TTAEFIVEAPQNFASG-------------------VPFPLANY----------------G-SVTFEKCFVNQDEPNFSISDMCDMYDPKNPNKTISTPS-----NLHVSTGPY----------P-KGGDGFTVSYVP-----------------------------------------------------------------------------------------------------------------------------------------------------------------------------------------------------------------------------------------------------------------------------------------------------------------------------------------------------------------------------------------------------------------------------------------------
>BBv0000001 
--------------------------------------------------------------------------------------------------------------------------------------------------------------------------------------------------------------------------------------------------------MLPAQAITMTAKPSTPATCLRKPGGNMELSLIDSAVQGIKIFSPPPVGFDALAATDDQLRKYGFPRRPNPSVATKRTIARWQRAV--CATRVVPDLVLTEYVHGPIQKRPQRAGLPPTSNNW-------SGYVAHDTT-------------NAFQDARITTDFEIPKPLNLINPG-----------------------------------------PNHLSIWVGF-DGDG--------------SPDVLQAGVHVITSG-----------KLQGQSTQSY--------L-------------WI--EWF-------PQYE----VRV-GGL---PANPGDWVEIQIEHYP--AVGGFPPMGGASLANIS-TGQSVGLAITPPAGT-----------------ALVG-------NCAEWIVERPGVNNV---------------------LSSLPDF-----------------VTTIMMTCDATGPGIYAP------GKVPATATIVDYAMT---DASGTIIMQANLAPPHLKANAP-TEYGYTNVTFLGGTTTGNP----------------------------------------------------------------------------------------------------------------------------------------------------------------------------------------------------------------------------------------------------------------------------------------------------------------------------------------------------------------------------------------------------------------------------------------
>BCa0000001 
----------------------------------------------------------------------------------------------------------------------------------------------------------------------------------------------------------------------------------------------------------------------------------------------------------------------------------------------------------------------------------------------------------------------------MPNLSCPSSG------------------------------------------FQSSYLWIGL-GGWND-------------DKALEQVGSAQW--------------CDNGTAHYGL----------------------FA--EFW-------PDGPIAGDGGEYSGYP---VKPGDKLDASVTRLA----NGQ-----YRLKEVSSRGWTYTKDGNAPGS------------------SAGN-------LTAEVIAEPPYRQAYG---------------------EPLANF----------------G-TVDFSNISITSD--------------GSPSPTLYDVQY-----NNVKKTEAS----------K-SSSSALRVKWLHA----------------------------------------------------------------------------------------------------------------------------------------------------------------------------------------------------------------------------------------------------------------------------------------------------------------------------------------------------------------------------------------------------------------------------------------------
>BCa0000002 
--------------------------------------------------------------------------------------------------------------------------------------------------------------------------------------------------------------------------------------------------------------------------------MSSSRRRTAAAVALAGAMTAALAA----------------TPASAGVVHRTPS---------------A------FRHDIRNS-------T---SGNW-------AGYVATG---------------GGFTSVSAG--WTEPAVSCRSQN-------------------------------------------TYASFWIGL-DGDG--------------SNSVEQIGTESD--------------CSGGHAVYSA----------------------WY--EMY-------PGAP----VDV-AG----PISPGDAMQASVSYGG--SGHFT-----LVLADRT-KGWTRT-VQAQLN-------------------NPAL-------ASAEVIAEAPSDAAG---------------------VLPLSDF----------------G-TVGFTGASANGA----------ALGSF-APDPITMA-------NGGTTKAVPS--------GL-SPSGDFTVAWRAS----------------------------------------------------------------------------------------------------------------------------------------------------------------------------------------------------------------------------------------------------------------------------------------------------------------------------------------------------------------------------------------------------------------------------------------------
>BCa0000003 
--------------------------------------------------------------------------------------------------------------------------------------------------------------------------------------------------------------------------------------------------------------------------------MAHKAAIRRSVLALTGALPMMLPV----------------TAAAAGTTFNAPMSG-------------A------ISH-VFHS-------S---SNNW-------SGYAVTG---------------KKFTSVSAS--WTQPAATCSSKT-------------------------------------------TYSSFWVGL-DGDG--------------SNSVEQTGSEVD--------------CSSGRAQYYS----------------------WY--EMY-------PAYP----VNF-SN----TVRAGDHFTASVTNTG--GANFT-----LVLTDST-QGWTHT-INKTLN-------------------NPAL-------ASAEVIAEAPSSSSG---------------------VLPLTNY----------------G-TINFTAAKANGA----------SMAGQ-NPDPITMA-------SGSTTKATVS--------SI-SSSGAFSDTWHHN----------------------------------------------------------------------------------------------------------------------------------------------------------------------------------------------------------------------------------------------------------------------------------------------------------------------------------------------------------------------------------------------------------------------------------------------
>BCa0000004 
-------------------------------------------------------------------------------------------------------------------------------------------------------------------------------------------------------------------------------------------------------------------------------------MRRFLIHAAALAA----------------------AATSIAPAAPVAASA-------------A------SGMSFR---PLTYNTN---GYNW-------GGYAATG---------------SGFTSVSAT--WTEPSAKCNSTND-------------------------------------------LYAPWVGI-DGYG--------------SSSVEQTGVATD--------------CSSGSPVDQA----------------------WY--EMY-------PAAPVY--LSS-SSY---PVKAGDVINASVTYSG--SNKYK-----LTLNDSS-RGWTYTTTKTLS---------------------ASR-------ASAEVIIESPTG--------------------------AYPNF----------------G-TLHFTNAKINGG----------NLSSY-NPTALDPS--------NGPYEAHTS--------AI-SG-GTSFTDTFEHE---------------------------------------------------------------------------------------------------------------------------------------------------------------------------------------------------------------------------------------------------------------------------------------------------------------------------------------------------------------------------------------------------------------------------------------------
>BGt0000001 
-------------------------------------------------------------------------------------------------------------------------------------------------------------------------------------------------------------------------------MSDTVKVNIPQTPVATPVPITPQPGKFILDQGAFLQKLPFQAHPTPLPGVFTVPAPPSTLILATASQSDLIKAGIMFRQPTAQDPPGVQAAWKAFTSQHFDPAKRIIPEM--APQVGV------THNLKTPPTQVSNTSYN--GTVW-------SGAGTKT---------------GTWTTCIGT--WVIPTVSKPSEAQG-------------------------------------TEGGWNSSSWVGL-DGFFY-------------TNDVLQAGIQQHV-------------NAAGVANYVA----------------------WY--EWY------APIQAGSPSYVYQTNITNFPVSPGQTVSCSVQYVA--NHAGS-----ISFSNQT-TGQHFTITLAPPPGA-----------------TNSG-------GSCEWIMEAPDGGEP---------------------KSSLPKF------------------TPVVFTTALACGP-NNT------STNPATGDTLNITTS-----SGKVLTKVT------------TGSDTCTISFIG-----------------------------------------------------------------------------------------------------------------------------------------------------------------------------------------------------------------------------------------------------------------------------------------------------------------------------------------------------------------------------------------------------------------------------------------------
>BKr0000001 
--------------------------------------------------------------------------------------------------------------------------------------------------------------------------------------------------------------------------------------------------------------------------------MKYLLLSAFLCLMLLCPCSYLYALILPLSSPPVAKHAPLTSSPTSTPTPTSTPMP----------------------TVLPMPSGNLPGWYKRESPLW-------SGYTASK---------------RGVVGVRAQ--WIEPEVSGGPGS--------------------------------------------NVYIWIGV-GGLAQT------------QNELVQIGTLAYT-------------DSSGNTSHRV----------------------WY--ETV-------PQLS-----QLTEML----VSPGDTIFAVMELDPGSNQHWN-----LSLRDVT-QNTTFATRIDYP---------------------SSQ-------IFADFIVEDPHLNSTELSAP----------------LYPFQRF-----------------TSVSFTGAQVHYA--DGWH-----SIGALPMLQISMLQK------GKMVAYPKD---------I-ALPDSFSVIHTSS----------------------------------------------------------------------------------------------------------------------------------------------------------------------------------------------------------------------------------------------------------------------------------------------------------------------------------------------------------------------------------------------------------------------------------------------
>BPl0000001 
-----------------------------------------------------------------------------------------------------------------------------------------------------------------------------------------------------------------------------------------------------------------------------------------------------------------MGTVARMSTHHICRFESAAKP---------------------------QRN---IGWI---SNNW-------SGYSIKGAK-------------GAFRRISGE--WNVPFLR-------------------------------------------PSGGSSYSSAWIGI-DGFG--------------NQSLIQTGTGHD--------------LINGKPYYYA----------------------WW--EIL-------PAAA-----TL-IPL---PVRPGDRMSAVIAKKR--GSTWI-----ICLRNVT-KGWTFRISRRYR---------------------GPQ-------TSAEWIVEAPLVGGI---------------------LSRMARL-----------------SDVAFSRCRVNGS--NPK-------LKARHGGLMLQ--------NLTITAIPSD--------PS-PCGDAFVVKSTLR----------------------------------------------------------------------------------------------------------------------------------------------------------------------------------------------------------------------------------------------------------------------------------------------------------------------------------------------------------------------------------------------------------------------------------------------
>BPsesp0001 
----------------------------------------------------------------------------------------------------------------------------------------------------------------------------------------------------------------------------------------------------------------------------------------------------------------MVLAVAAVVFTPVPAHAEGTRQD--------------------------GPAGPPFSVD---GGNW-------SGYVVTG---------------SGFRSVSAR--WTVPDVACTAGAT-------------------------------------------PFAPWVGI-DGYG--------------SSTVQQTGVATT--------------CVGGEPVHRA----------------------WF--EIA-------PAPA-----VY-HSM---TVRTGDEIAAEVVRSG---DAYT-----MTIRNLT-RGDSRSVVRTH---------------------AAAN-------VSAEVVLEAQQG--------------------------AFPRF----------------G-SVRFTGATVDGE--SMG---------ARSATAIDATDG------KGFMTATG----------R-MSGDAFTIRQLRG----------------------------------------------------------------------------------------------------------------------------------------------------------------------------------------------------------------------------------------------------------------------------------------------------------------------------------------------------------------------------------------------------------------------------------------------
>BPsp000001 
--------------------------------------------------------------------------------------------------------------------------------------------------------------------------------------------------------------------------------------------------------------------------------------------------------------MEIMGISTIGQWNHTCQLDSSAKP---------------------------RRN---IGWI---SSNW-------SGYAITGKK-------------GAFKRVSAK--WNVPFVR-------------------------------------------PSRGASYSSAWIGI-DGFS--------------NSNLIQTGTGHD--------------WIDGKAYYYA----------------------WW--EIL-------PASV-----TI-IPL---PIQPGDRMHASIIKCS--GSNWL-----ICLRNVS-RNWTFRTLQRYG---------------------GPQ-------TSAEWIVEAPQINGA---------------------LATMARL-----------------SPVVFSCCRVNGK--RPK-------LTVDDGGIMLQ--------NSTVTSIPSN--------PN-RAGDGFVVKGVHQ----------------------------------------------------------------------------------------------------------------------------------------------------------------------------------------------------------------------------------------------------------------------------------------------------------------------------------------------------------------------------------------------------------------------------------------------
>BPsp000002 
-----------------------------------------------------------------------------------------------------------------------------------------------------------------------------------------------------------------------------------------------------------------------------------------------------------------MGISTTGQWNHTCQLDTSAKP---------------------------RRN---IGWI---SSNW-------SGYSITGKK-------------GAFKRVSAK--WNVPFVR-------------------------------------------PSRGASYSSAWIGI-DGFS--------------NSKLIQTGTGHD--------------WIDGKAYYYA----------------------WW--EIL-------PASV-----TI-IPL---PIQPGDRMHASIIKCS--GSNWL-----ICLRNVS-RNWTFRTLQRYG---------------------GPQ-------TSAEWIVEAPQINGE---------------------LATMARL-----------------SPVVFSCCRVNGK--RSK-------LTAEDGGIMLQ--------NSTVTSIPSN--------PN-RAGDGFVVKGVHQ----------------------------------------------------------------------------------------------------------------------------------------------------------------------------------------------------------------------------------------------------------------------------------------------------------------------------------------------------------------------------------------------------------------------------------------------
>BPsp000003 
-----------------------------------------------------------------------------------------------------------------------------------------------------------------------------------------------------------------------------------------------------------------------------------------------------------------MSKADLSKRTRPCVTAKAHKN---------------------------KAQSTGFGWV---SSNW-------SGYAISGKK-------------GTFRRISGE--WIVPFVK-------------------------------------------ATSGPTYSSAWIGI-DGFK--------------NSNLIQTGTGHE--------------SVNGAVHYYA----------------------WW--EIL-------PAAE-----TV-IPL---PVSPGDHMRASIAKES--GGKWR-----ITLCNLS-KQWTFRTLQRYT---------------------GPH-------SSAEWIMEAPQVGGK---------------------IGALSRM-----------------TATRFFSSRVNGK--SPN-------LTPADSGIMVQ--------NKITVAVPGS--------PN-ANGDAFIVNRVYRKGKPLAHSGSAIFVRS------------------------------------------------------------------------------------------------------------------------------------------------------------------------------------------------------------------------------------------------------------------------------------------------------------------------------------------------------------------------------------------------------------------------------
>BPsp000004 
-----------------------------------------------------------------------------------------------------------------------------------------------------------------------------------------------------------------------------------------------------------------------------------------------------------------MTDR-PHKRRKPC--ALHQKK---------------------------KDSSPRFGWI---SSNW-------SGYARTGTQ-------------NQYRRISAE--WTVPYVL-------------------------------------------PTTRNTYSSAWIGI-DGFE--------------NSSLIQTGTGHD--------------WIQGKPSYYA----------------------WW--EIL-------PDAE-----TI-IPH---PVSPGHRIRAVIAKLT--CKTWC-----ITLSNLT-LGWTFRTIQYYS---------------------GPQ-------SSAEWIVEAPTVGSS---------------------IASMARL-----------------TPVTFNMCRLNGQ--SPA-------FCASQKGIMVQ--------GRSIVSIPGA--------PN-RCKDGFTVRRNT-----------------------------------------------------------------------------------------------------------------------------------------------------------------------------------------------------------------------------------------------------------------------------------------------------------------------------------------------------------------------------------------------------------------------------------------------
>BPsp000005 
-----------------------------------------------------------------------------------------------------------------------------------------------------------------------------------------------------------------------------------------------------------------------------------------------------------------------------------------------------------------------------------------------------------------MRSISGH--WVVPRIR-------------------------------------------RSRTNTYSSAWLGI-DGYR--------------NSSLIQTGTGQD--------------FVNGKPVYYP----------------------WW--EIL-------PAPE----TKI--NY---PVSPKDHMYARISRIS--GSKWR-----IVLINKT-KGWTFKKTVPYT---------------------GPA-------TSAEWIIEAPSLNGQ---------------------TTQLANY----------------G-KTAFRKSRVNGK--NPL-------LKPSNRFIMVQ--------NNQVVSTPSL--------PN-KKRDGFTVAYGS----------RLP---KPQMRTRKK----------------------------------------------------------------------------------------------------------------------------------------------------------------------------------------------------------------------------------------------------------------------------------------------------------------------------------------------------------------------------------------------------------------------
>BPv0000001 
-----------------------------------------------------------------------------------------------------------------------------------------------------------------------------------------------------------------------------------------------------------------------------------------------------------------MGILKVDKWNHTCKLETSAKP---------------------------HRN---IGWV---SSNW-------SGYSIMGKK-------------RTFKRVSAK--WNVPFLR-------------------------------------------PSQGASYSSAWIGI-DGYG--------------NNSLIQTGTGHD--------------FIDGKAYYYA----------------------WW--EIL-------PASV-----TL-IPL---PVQPGDRMHATIIKRS--GSIWL-----ICLRNST-RNWTFRTSQRYT---------------------GPQ-------TSAEWIVEAPQVNGE---------------------LAQMARL-----------------SPVIFSCCRANGR--SPR-------LISVDGGIMIQ--------DLKITSIPSN--------PN-RAGDRFVVKSDHS----------------------------------------------------------------------------------------------------------------------------------------------------------------------------------------------------------------------------------------------------------------------------------------------------------------------------------------------------------------------------------------------------------------------------------------------
>BSa0000001 
--------------------------------------------------------------------------------------------------------------------------------------------------------------------------------------------------------------------------------------------------------------------------------MKYRIAGALTPLIGLLGWIYGAP-----LTPLQVSTALFHRPR-----ISNPVP-----------------------------KHSTFGWA---SSNW-------SGYAITQT--------------APYTSITGQ--WIVPSVA-------------------------------------------PSNKATYSSAWIGI-DGFN--------------NSDLIQTGTEQD--------------YSQGSAHYYA----------------------WW--EIL-------PAAE----TTI-SSM---TIHPGDHMSASITNDG--NGDWT-----IEIQDNS-TGQSFSTVQAYS---------------------GPG-------ASAEWIMEAPTIGGH---------------------IATLANY----------------G-ETTFDPGTVNGG--NPG-------LTASDGGVMIQ--------QNKQVSTPSL--------PD-SDTDGFNVAYGA----------SVP---PAPAS--------------------------------------------------------------------------------------------------------------------------------------------------------------------------------------------------------------------------------------------------------------------------------------------------------------------------------------------------------------------------------------------------------------------------
>BSac000001 
--------------------------------------------------------------------------------------------------------------------------------------------------------------------------------------------------------------------------------------------------------------------------------MSSIRS-ASLAVLAAGTLTAALATPALAATQPATATAAVKAPRQLTQSIESHENH-------------A------PHGALKHSGKVNASET---STNW-------SGYAATGSS-------------GAFTSVTTS--WTQPTVTCGSAT-------------------------------------------TYSSFWVGL-DGDG--------------NDALEQTGTEAD--------------CINGQAVYGA----------------------WW--EVL-------PAAS----TAW-DDV---TVKGGDKLTATVTYSG---STFT-----MTLKDST-QGWTKSQTDAGSS-------------------DFQN-------ASAEVIAEAPEVDGS---------------------LAKLANF----------------G-SVGFTGAKANGS----------NLDNA-SPDEITMTNS-----GG-TVRAQPG--------SL-S-SGAFSVAWKSS----------------------------------------------------------------------------------------------------------------------------------------------------------------------------------------------------------------------------------------------------------------------------------------------------------------------------------------------------------------------------------------------------------------------------------------------
>BSc0000001 
--------------------------------------------------------------------------------------------------------------------------------------------------------------------------------------------------------------------------------------------------------------------------------MGTHSGTRRNTAAITRAT----------------------AAAALLAAALVPAGT-------------A------PAAGFG---PHAQRYQ---DSNW-------GGYVAH----------------GTFRSVSGS--WTEPHVTCQTADD-------------------------------------------LFAPWVGI-DGDG--------------SQTVEQTGVQTD--------------CSSGSPQLSA----------------------WY--EMY-------PAAP----VYW-ND----PVDEGDHITASVTAGS--GGRYT-----ITLSDTT-KGWTEHTTQYLS---------------------AGN-------ASAEAVIESPTQ--------------------------SYPAF----------------D-QLDFSGVTADGQ----------PLDAY-SPEALTSGGYSPGPLNNGSFSMTPGGYANRAPHAV-RPHGHHRPATIHY----------------------------------------------------------------------------------------------------------------------------------------------------------------------------------------------------------------------------------------------------------------------------------------------------------------------------------------------------------------------------------------------------------------------------------------------
>BSp0000001 
--------------------------------------------------------------------------------------------------------------------------------------------------------------------------------------------------------------------------------------------------------------------------------MSPRSS-AGFVLVTAAALTAALATPSLAASN---------TPAQLTQAIASHESH-------------T------LHG-LAQPGKVNATVS---STNW-------SGYAATGST-------------GAYTSVTSS--WTQPSVSCSSAT-------------------------------------------TYSSFWVGL-DGYS--------------NSALEQTGTEAD--------------CIGGKATYGA----------------------WW--EVL-------PASE----SAY-SGV---TVKGGDKFTATVTYTG---STFT-----MTLADST-EGWTKTTTHAGSS-------------------GFKN-------ASAEVIAEAPEVGGS---------------------VASLANF----------------G-TVTFTGAKANGS----------NLDTY-SPNEIVMTKS-----SSSAVRAQPG--------SI-S-GGSFSDAWKAN----------------------------------------------------------------------------------------------------------------------------------------------------------------------------------------------------------------------------------------------------------------------------------------------------------------------------------------------------------------------------------------------------------------------------------------------
>BSsp000001 
--------------------------------------------------------------------------------------------------------------------------------------------------------------------------------------------------------------------------------------------------------------------------------MSPRSS-AGFVLVTAAALTAALATPSLAASN---------TPAQLTQSIASHESH-------------A------LHG-LAQPGKVNATVS---STNW-------SGYAATGST-------------GAYTSVTSS--WTQPSVTCSSAT-------------------------------------------TYSSFWVGL-DGYS--------------NSALEQTGTEAD--------------CIGGKATYGA----------------------WW--EVL-------PASE----SAY-SGV---TVKGGDKFTATVTYTG---STFT-----MTLADST-EGWTKTTTHAGSS-------------------GFKN-------ASAEVIAEAPEVGGS---------------------VASLANF----------------G-TVTFTGAKANGS----------NLDTF-SPNEIVMTKS-----SSSAVRAQPG--------SI-S-GGSFADVWKAS----------------------------------------------------------------------------------------------------------------------------------------------------------------------------------------------------------------------------------------------------------------------------------------------------------------------------------------------------------------------------------------------------------------------------------------------
>BSsp000002 
--------------------------------------------------------------------------------------------------------------------------------------------------------------------------------------------------------------------------------------------------------------------------------MSSRSFRRPLGLLAAGAF----------------------AAATLAA-GAGAGPV-------------T------FGKHF-----HGDHYS---GGNW-------GGYVSF----------------GSFTTATAG--WTEPAATCNSSND-------------------------------------------LFAPWVGI-DGDG--------------SSTVEQTGVATD--------------CSSGSPQYQA----------------------WY--EMY-------PAAPVY--YSA-SEA---PVNAGDHLTATVTRSN---NSYR-----LDLRNDT-QGWTKTTTQS-----------------------LNAKH-----SSAEAIIESPTD--------------------------SYPAL---------------DG-GVNFDGVKFDGK----------NLADT-NPQGLNAD-------DGGSATWVPG--------PI-GSDGQSFTMNRQ-----------------------------------------------------------------------------------------------------------------------------------------------------------------------------------------------------------------------------------------------------------------------------------------------------------------------------------------------------------------------------------------------------------------------------------------------
>BSt0000001 
-----------------------------------------------------------------------------------------------------------------------------------------------------------------------------------------------------------------------------------------------------------------------------------MRPMYWIVAIGFGLLTINAN---------PLDSWPGLPIHSHPVTLPLPEP------------------------FSVQSPPEGPLEI---SRNW-------AGYVSNH---------------GTYQSIEAS--WRIPKLTSPG----------------------------------------------SLAVWVGL-GGAP--------------QQRLLQAGTLTKD-------------TATGTETIL-----------------------WI--EGL-------PEPL----KPIAQN-----LPSGEAVHVAIYHVK--SQEWA-----LDLQAGS-YRQTYDVQYS-----------------------LNP-------RSAEWIVEDPLINNQ---------------------FATFPRF-----------------QNIELFYATAKTQ--QGQ------TVTVQQSTPIDLRID------GVIRAAPA----------L-INATTFAVTSTSPQ---------------------------------------------------------------------------------------------------------------------------------------------------------------------------------------------------------------------------------------------------------------------------------------------------------------------------------------------------------------------------------------------------------------------------------------------
>EFAc000001 
--------------------------------------------------------------------------------------------------------------------------------------------------------------------------------------------------------------------------------------------------------------------------------MKFSA-VVASSLLAGAAIAAPL----------TEQRQAR-HARRTARATNRSSH-----PP---YKVGS-------S-ELLELSNSTHVEY---SSNW-------AGAVLI-----G----------NGYTSVVGE--FTVPEPSAPDGADS--------------------------------------GTQYCASAWVGI-DGDTC-------------SSAILQTGVDFC--------------IQDGSVSFDA----------------------WY--EWY-------PDYA----YDF-SGI---DISVGDTIKLTIDATS--KTAGS-----AIIQNLS-TGKTVKHTFTG-GVD-G---------------DLCE-------TNAEWIVEDFE--SNGS-------------------LVPFVNF----------------G-TVTFTGAKAT-T--GGS------SVGPSGATLMD-IKQ-----GSSVLTSSS----------V-SGNS-VSVSYV------------------------------------------------------------------------------------------------------------------------------------------------------------------------------------------------------------------------------------------------------------------------------------------------------------------------------------------------------------------------------------------------------------------------------------------------
>EFAc000002 
-------------------------------------------------------------------------------------------------------------------------------------------------------------------------------------------------------------------------------------------------------------------------------MKLSANLIAA-VLAGT-ALAAPSDRT--LERIR-ARAL-ARQSHPLDSTAPAAPAA-----------EPH------TQFRTATTDASPNITW---SKNW-------AGAVREKPPP-G----------ASYTAVTAT--FTVPEATAVAGVAG----------------------------------------MQAGSAWVGI-DGDTY-------------PTAILQAGVDFY--------------VEDGKHTYDA----------------------WY--EWF-------PDVA----YDF--RL---PIARGDVLVVKVESRS--PAEGV-----AIIENRT-SRQTVTKTLRAPAPT-A---------------TLAG-------QNADWIVEDFQYGDG---------------------MVQLVDF-----------------DSLAFSGAVARA----GGK------SYGVRDATIVEMEQ-----NGKRRTRTT----------V-V-SN-TELVVE-YLRE-------------------------------------------------------------------------------------------------------------------------------------------------------------------------------------------------------------------------------------------------------------------------------------------------------------------------------------------------------------------------------------------------------------------------------------------
>EFAd000001 
--------------------------------------------------------------------------------------------------------------------------------------------------------------------------------------------------------------------------------------------------------------------------------MVSAFALINFALYATAAFAAPR--GSGLAARIA-RRAG----RQSLPNQRIPG-----------DL-------------TNLVSNSTHEEL---SSNW-------AGAVFDTSG--P----------GTFKSVTGT--FVVPTPRVPSGGS--------------------------------------SGTTYAASAWVGI-DGDTC-------------GTAILQTGIDFE--------------VRGSSVAFDA----------------------WY--EWF-------PDFA----HDF-SGI---SVRAGDTIKLTVTADT--TSSGS-----AVIQNLS-TGQTVSKSLTSSS-------------------LLCQ-------QNAEWIVEDFEYG--GD-------------------LVPFADF----------------G-TVTFTGASATIV--SGG------TIGPLGST-FIDIEQ-----NGRVLTSVS----------T-TSD-SVTVSYT------------------------------------------------------------------------------------------------------------------------------------------------------------------------------------------------------------------------------------------------------------------------------------------------------------------------------------------------------------------------------------------------------------------------------------------------
>EFAd000002 
--------------------------------------------------------------------------------------------------------------------------------------------------------------------------------------------------------------------------------------------------------------------------------MVSAVALISFALYATAAFAAPR--GSGLAARIA-RRAG----RQSLPNQRIPG-----------DL-------------TNLVSNSTHPEF---SSNW-------AGAVFDNRG--S----------GTFKSVTGT--FVVPTPRVPSGGS--------------------------------------SSTTYAASAWVGI-DGDTC-------------GTAILQTGIDFE--------------VRGSSVAFDA----------------------WY--EWF-------PDFA----HDF-SGI---SVRAGDTIKLTVTANT--TRSGS-----AVIQNLS-TGQTVSKSLTSSS-------------------SLCE-------QNAEWIVEDFESG--GA-------------------LVPFANF----------------G-TVTFTGASATLV--SGG------TTGPSGST-LIDIQQ-----NGRVLTSAS----------T-TSN-SVTVSHT------------------------------------------------------------------------------------------------------------------------------------------------------------------------------------------------------------------------------------------------------------------------------------------------------------------------------------------------------------------------------------------------------------------------------------------------
>EFAd000003 
----------------------------------------------------------------------------------------------------------------------------------------------------------------------------------------------------------------------------------------------------------------------------------MLFTPASLVLLAASALAIPTR-EERHRARLARRGVARQSQPVQLLAGASAAKL---------AA-------------GANETVAAQQVY---SANW-------AGAALNGYAS------------GTFRTVSAT--FTVPTPKTPPGGS--------------------------------------SAEEYYASAWVGI-DGYSC-------------GSAILQTGVDFI--------------VQGKSVSYDV----------------------WY--EWW-------PDYA----YLYDEPI---TVKAGDRVELSVVATS--TKTGS-----STVRNLS-SGWTSTQQIKSGA-------------------ALCE-------SDAEWIVEDFASDGG---------------------QVPFANF----------------G-TVTLSNAVAGRF--SSGN------IGPSNAT-LIDIKQ-----NDKVLTKTT----------V-SSS-SVTVKYIG-----------------------------------------------------------------------------------------------------------------------------------------------------------------------------------------------------------------------------------------------------------------------------------------------------------------------------------------------------------------------------------------------------------------------------------------------
>EFAd000004 
-----------------------------------------------------------------------------------------------------------------------------------------------------------------------------------------------------------------------------------------------------------------------------------------------------------------------------------------------------------------------------------------------------------------FRSITGT--FVVPPVSLPPGASTN--------------------------------------ETYAASAWVGF-DGYTC-------------TGGIWQAGVDFV--------------VQDTNASYRA----------------------WS--EWW-----IDP--S----IYY-DDF---AIGEGDKIKVTVTAFT--TESGV-----AVIENLS-TGEQVNQTLVTP-------------------WTICE-------QDADWVVEDFGMSDGRAKG------------------APFADF----------------G-TLTFTDVSVSLA--SGGTM---GPS--DVTNLIDLKIN------ETVYTSTS----------V-KADS-ISITYLRHV---------------------------------------------------------------------------------------------------------------------------------------------------------------------------------------------------------------------------------------------------------------------------------------------------------------------------------------------------------------------------------------------------------------------------------------------
>EFAfl00002 
-------------------------------------------------------------------------------------------------------------------------------------------------------------------------------------------------------------------------------------------------------------------------------MKPTH-AYLTAALISG-ALAAP-GST-LAQRMR-HRS---LDHLTLPLQGEG-SAT-----------DS--------EARVAG----AAVQY---SNNW-------AGVVREQAPPEG-----------PYTAVSAT--FTVPSATAVANQNG----------------------------------------VQAGSVWVGI-DGDTY-------------AGAILQAGVDFY---------------SDPTQQNHA----------------------WF--EWY-------PAYA----TNF-PNI---EVNAGDTIVSTVRSNS--PSEGI-----AIIENKS-TGQTVSQTVTAPEPT-A---------------TLAG-------QNAEWIVEDFQSGDT---------------------MVVLANF----------------G-EVEFSG--AQAE--AGNA------KFGLKGGEVIDLKQ-----NNKVLTQTE----------V-T-GD-QDMTVK-FIGA-------------------------------------------------------------------------------------------------------------------------------------------------------------------------------------------------------------------------------------------------------------------------------------------------------------------------------------------------------------------------------------------------------------------------------------------
>EFAfu00002 
-------------------------------------------------------------------------------------------------------------------------------------------------------------------------------------------------------------------------------------------------------------------------------MKFQTSILAATLLAGS-ALSAPNGRS--LERIR-ARAL-ARQSHPMDGPGASPAEA-----------DPN------AEHRTADS----KVTY---SKNW-------SGAALEQPPP-S----------ATYTAVSAT--ITVPEATAVAGVTS----------------------------------------AQASSAWVGI-DGDTY-------------ANAILQAGVDFY-------------VDPNGAHTYDA----------------------WF--EWF-------PDSA----HGF-DMA----VNRGDVVVVKVESTS--PSEGV-----AIIENQT-SGQTVSTTLKAPSPT-A---------------TLAG-------QNAEWIVEDFQSGAT---------------------MVPLADF----------------G-RVEFTGCEAKA----GGK------SYGLTNATIIDIQQ-----DGKVKTHTT----------I-V-SD-SELVVE-YVR--------------------------------------------------------------------------------------------------------------------------------------------------------------------------------------------------------------------------------------------------------------------------------------------------------------------------------------------------------------------------------------------------------------------------------------------
>EFAk000001 
--------------------------------------------------------------------------------------------------------------------------------------------------------------------------------------------------------------------------------------------------------------------------------MKTTA-LLTAGLLATSAMAAPL----------TAKRQAA-RAKR---STNRQSN-----PP---FKPGT-------N-EVLTLNGTKNVEY---SSNW-------AGAVLI-----G----------TGYTAVTAE--FVVPTPSVPSGGSS--------------------------------------REEYCASAWVGI-DGDTC-------------DTAILQTGVDFC--------------VQGSEVSFDA----------------------WY--EWY-------PDYA----YDF-SDI---SISAGDTIKVTVDASS--DTTGT-----ATIENVS-TGTTVTHSFTG-GVD-G---------------DLCE-------YNAEWIVEDFE--EDDS-------------------LVPFADF----------------G-TVAFTSCSAT-K--DGS------SVGPEDATIID-IEQ------SEVLTSVS----------V-TDSE-VVVKYV------------------------------------------------------------------------------------------------------------------------------------------------------------------------------------------------------------------------------------------------------------------------------------------------------------------------------------------------------------------------------------------------------------------------------------------------
>EFAk000002 
--------------------------------------------------------------------------------------------------------------------------------------------------------------------------------------------------------------------------------------------------------------------------------MKFSA-ILTGSLFATAALAAPL----------TEKRRARKEARA---AAKRHSN-----PP---YIPGS-------DKEILKLNGTSNEKY---SSNW-------AGAVLI-----G----------DDYTKVTGE--FTVPSVSAGSSGSSGYGGG--------------YGYWKN----------KRQSEEYCASAWVGI-DGDTC-------------ETAILQTGVDFC--------------YEDGQTSYEA----------------------WY--EWY-------PDYA----YNF-DSL---SISEGDQIKVTVEATS--KSSGS-----ATVENLT-TGQSVSHTFSG-NVE-G---------------DLCE-------TNAEWIVEDFE--SGDS-------------------LVAFADF----------------G-SVTFTNAEAT-S--GGS------TVGPSDATIMD-IEQ-----DSTVLTETS----------V-SGDS-VTVKYV------------------------------------------------------------------------------------------------------------------------------------------------------------------------------------------------------------------------------------------------------------------------------------------------------------------------------------------------------------------------------------------------------------------------------------------------
>EFAk000003 
---------------------------------------------------------------------------------------------------------------------------------------------------------------------------------------------------------------------------------------------------------------------------------MKFTAAIATAILASVAVAAPE-----RGLGARLKAR-GT-GKG-----SRPLQA---------VARP------------ASTKNQTNVEY---SSNW-------SGAVLVEPPSAA----------ATYTAVTGT--FTVPEPTGNSGG------------------------------------------SQAASAWVGI-DGDTY-------------GNAILQTGVDFT--------------VTDGEASFDA----------------------WY--EWY-------PDYA----YDF-SGI---DISAGDEIVAIVESYT--STTGI-----AIIENKS-TGQKVTKELS--S-----------------SSSLGG-------QNAEWIVEDFEENGS---------------------LVDLVDF----------------G-TVTFTGAVAKAA--GGQ-------SVGLTDATIIEIEE-----NGKVVTDVT----------I-DSASEVTITYE------------------------------------------------------------------------------------------------------------------------------------------------------------------------------------------------------------------------------------------------------------------------------------------------------------------------------------------------------------------------------------------------------------------------------------------------
>EFAk000004 
-----------------------------------------------------------------------------------------------------------------------------------------------------------------------------------------------------------------------------------------------------------------------------------------MIRSVT-VLAVPAPRTGLEGRLR-TRSL-QRQSHPLAPLPLDTSTK-----------EE--------SRLLEPDENTTHVTY---SSNW-------AGAVREQPPPQG-----------TYSAVSAT--FRVPEPTAQ-GGSG----------------------------------------TQAGSAWVGI-DGDTY-------------SNAILQTGVDFY--------------VENGQTYNDA----------------------WY--EWY-------PDYA----YDF--DL---DVSTGDTIVAKVEAIS--PSQGV-----ATIENIS-TGKKATQTIKAPAAT-A---------------TLAG-------QNADWIVEDFQSGDS---------------------MVDLAGF----------------G-EISFWG--VQAQ--GGGS------TWGVDDATIVELKQ-----GNQVLTDVD----------V-Q-SD-SAFTVS-YTS--------------------------------------------------------------------------------------------------------------------------------------------------------------------------------------------------------------------------------------------------------------------------------------------------------------------------------------------------------------------------------------------------------------------------------------------
>EFAk000005 
------------------------------------------------------------------------------------------------------------------------------------------------------------------------------------------------------------------------------------------MKFTSTLALTALLAAPALAGPHGHVRHQFESDQNFPGAGNQGFNAPGQGQGQGQAAPQPSIQPSNNGYQTQAAPQAQFTPQPSVASQVAPAVT-----------SAV------STNHKSSSTSSDNYEV---NENW-------AGAVQETSGS------------ATFSYVAAT--FTLPSVTPTAASSSS--------------------------------------DDQAVSFWVGI-DGATG-------------QNQIWQAGVDIY--------------VQNGETTFLG----------------------WS--EWY-------PADT----VGLDMEF---SI--GDVIVVSVESTS--SSEGT-----ALIENLT-TGKNVTSTASAPDSS-S---------------TLVG-------QTAEWIVEDLAIDGDG---------------------LTFINF----------------G-EATFTGCVAKA----GGK------TIGLDGSSLMAVED-----STSDHVQAV----------P-SVVSDSELKVTYQSS--------------------------------------------------------------------------------------------------------------------------------------------------------------------------------------------------------------------------------------------------------------------------------------------------------------------------------------------------------------------------------------------------------------------------------------------
>EFAnid0001 
--------------------------------------------------------------------------------------------------------------------------------------------------------------------------------------------------------------------------------------------------------------------------------MKLSIAAISSILLAGGALAAPL----------TEARRQA-RALRGRGPSNRASH-----PP---YKVGS-------T-ELLSLSNETQVEY---SSNW-------AGAVLI-----G----------TGYTSVTGE--FTVPTPSLPTGASR--------------------------------------NKQYCASAWVGI-DGDTC-------------STAILQTGIDFC--------------IQGSSVSFDA----------------------WY--EWY-------PDYA----YDF-SGI---TISAGDSIRVTVDATT--LTAGT-----ATVENLT-TGKTVTHTFTG-GVD-G---------------DLCE-------YNAEWIVEDFE--SNGQ-------------------LVPFADF----------------G-TVTFTSAEVT-N--DGK------TVGPSGATIID-IKQ-----GNSVLTDVS----------V-TDDS-VTVSYV------------------------------------------------------------------------------------------------------------------------------------------------------------------------------------------------------------------------------------------------------------------------------------------------------------------------------------------------------------------------------------------------------------------------------------------------
>EFAnid0002 
-----------------------------------------------------------------------------------------------------------------------------------------------------------------------------------------------------------------------------------------------------------------------------MKLSLTSSLLTTTTLLGS-ALSLP-QTSNLVSRIQ-ARSL-NRQSHPLTRQDGGHSGS-----------QT--------GFRMAS---TAAVAY---SNNW-------AGVVREEAPP-G----------GPYTAVSAT--FTVPKPTAAPNTAG----------------------------------------LQAGSAWVGI-DGDTY-------------SGAILQTGVDFY--------------IDNGRVYNDA----------------------WF--EWF-------PDYA----YDF--NL---AINTGDVIVAKVEALS--PSNGV-----AIIENKN-TGQTATQTISAPKAD-A---------------TLKG-------VNADWIVEDFQSGDK---------------------VVALADF-----------------EQVTFTGCEAKAQ--NGD-------SLGLDGSTIIELKQ-----NNKVLTEVT----------V-K-GN-NELTVA-SKM--------------------------------------------------------------------------------------------------------------------------------------------------------------------------------------------------------------------------------------------------------------------------------------------------------------------------------------------------------------------------------------------------------------------------------------------
>EFAnig0001 
--------------------------------------------------------------------------------------------------------------------------------------------------------------------------------------------------------------------------------------------------------------------------------MKTTA-LLTAGLLATTAMAAPL----------TAKRQAA-RAKR---STNRQSN-----PP---FKPGT-------N-EVLALNGTKNVEY---SSNW-------AGAVLI-----G----------TGYTAVTAE--FVVPTPSVPSGGSS--------------------------------------REEYCASAWVGI-DGDTC-------------DTAILQTGVDFC--------------VQGSEVSFDA----------------------WY--EWY-------PDYA----YDF-SGI---SISAGDTIKVTVDASS--DTTGT-----ATIENVS-TGTTVTHSFTG-GVD-G---------------DLCE-------YNAEWIVEDFE--EDDS-------------------LVPFADF----------------G-TVTFTSCSAT-K--DGS------SVGPEDATIID-IEQ------NEVLTSVS----------V-SSSE-VVVKYV------------------------------------------------------------------------------------------------------------------------------------------------------------------------------------------------------------------------------------------------------------------------------------------------------------------------------------------------------------------------------------------------------------------------------------------------
>EFAnig0002 
--------------------------------------------------------------------------------------------------------------------------------------------------------------------------------------------------------------------------------------------------------------------------------MKTTA-LLTAGLLATTAMAAPL----------TAKRQAA-RAKR---STNRQSN-----PP---FKPGT-------N-DVLTLNGTKNVEY---SSNW-------AGAVLI-----G----------TGYTAVTAE--FVVPTPSVPSGGSS--------------------------------------REEYCASAWVGI-DGDTC-------------DTAILQTGVDFC--------------VQGSEVSFDA----------------------WY--EWY-------PDYA----YDF-SGI---SISAGDTIKVTVDASS--DTTGT-----ATIENVS-TGTTVTHSFTG-GVD-G---------------DLCE-------YNAEWIVEDFE--EDDS-------------------LVPFADF----------------G-TVTFTSCSAT-K--DGS------SVGPEDATIID-IEQ------NEVLTSVS----------V-SSSE-VVVKYV------------------------------------------------------------------------------------------------------------------------------------------------------------------------------------------------------------------------------------------------------------------------------------------------------------------------------------------------------------------------------------------------------------------------------------------------
>EFAnig0003 
--------------------------------------------------------------------------------------------------------------------------------------------------------------------------------------------------------------------------------------------------------------------------------MKFST-ILTGSLFATAALAAPL----------TEKRRARKEARA---AGKRHSN-----PP---YIPGS-------DKEILKLNGTSNEEY---SSNW-------AGAVLI-----G----------DGYTKVTGE--FTVPSVSAGSSSSSGYGGG--------------YGYWKN----------KRQSEEYCASAWVGI-DGDTC-------------ETAILQTGVDFC--------------YEDGQTSYDA----------------------WY--EWY-------PDYA----YDF-SDI---TISEGDSIKVTVEATS--KSSGS-----ATVENLT-TGQSVTHTFSG-NVE-G---------------DLCE-------TNAEWIVEDFE--SGDS-------------------LVAFADF----------------G-SVTFTNAEAT-S--GGS------TVGPSDATIMD-IEQ-----DGTVLTETS----------V-SGDS-VTVTYV------------------------------------------------------------------------------------------------------------------------------------------------------------------------------------------------------------------------------------------------------------------------------------------------------------------------------------------------------------------------------------------------------------------------------------------------
>EFAnig0004 
--------------------------------------------------------------------------------------------------------------------------------------------------------------------------------------------------------------------------------------------------------------------------------MKFST-ILTGSLFATAALAAPL----------TEKRRARKEARA---AGKRHSN-----PP---YIPGS-------DKEILKLNGTTNEEY---SSNW-------AGAVLI-----G----------DGYTKVTGE--FTVPSVSAGSSGSSGYGGG--------------YGYWKN----------KRQSEEYCASAWVGI-DGDTC-------------ETAILQTGVDFC--------------YEDGQTSYDA----------------------WY--EWY-------PDYA----YDF-SDI---TISEGDSIKVTVEATS--KSSGS-----ATVENLT-TGQSVTHTFSG-NVE-G---------------DLCE-------TNAEWIVEDFE--SGDS-------------------LVAFADF----------------G-SVTFTNAEAT-S--GGS------TVGPSDATVMD-IEQ-----DGSVLTETS----------V-SGDS-VTVTYV------------------------------------------------------------------------------------------------------------------------------------------------------------------------------------------------------------------------------------------------------------------------------------------------------------------------------------------------------------------------------------------------------------------------------------------------
>EFAnig0005 
--------------------------------------------------------------------------------------------------------------------------------------------------------------------------------------------------------------------------------------------------------------------------------MKFST-ILTGSLFATAALAAPL----------TEKRRARKEARA---AGKRHSN-----PP---YIPGS-------DKEILKLNGTSNEDY---SSNW-------AGAVLI-----G----------DGYTKVTGE--FTVPSVSAGSSSSSGYGGG--------------YGYYKN----------KRQSEEYCASAWVGI-DGDTC-------------ETAILQTGVDFC--------------YEDGQTSYDA----------------------WY--EWY-------PDYA----YDF-NDI---TISEGDTIKVTVEATS--KSSGS-----ATVENLT-TGQSVTHTFSG-NVE-G---------------DLCE-------TNAEWIVEDFE--SGDS-------------------LVAFADF----------------G-SVTFTNAEAT-S--DGS------TVGPSDATVMD-IEQ-----DGTVLTETS----------V-SGDS-VTVTYV------------------------------------------------------------------------------------------------------------------------------------------------------------------------------------------------------------------------------------------------------------------------------------------------------------------------------------------------------------------------------------------------------------------------------------------------
>EFAnig0006 
---------------------------------------------------------------------------------------------------------------------------------------------------------------------------------------------------------------------------------------------------------------------------------MKFTAAIATAIFASVAVAAPQ-----RGLEARLKAR-GS-SKG-----SRPLQA---------VARP------------ASTKNQTNVEY---SSNW-------SGAVLVEPPSAA----------ATYTAVTGT--FTVPEPTGNSGG------------------------------------------SQAASAWVGI-DGDTY-------------GNAILQTGVDFT--------------VTDGEASFDA----------------------WY--EWY-------PDYA----YDF-SGI---DISAGDEIVAIVESYT--STTGI-----AIIENKS-TGQKVSKELS--S-----------------SSSLGG-------QNAEWIVEDFEENGS---------------------LVNLVDF----------------G-TVTFTGAVAKAA--GGE-------SVGLTDATIIEIEE-----NGQVVTDVT----------I-DSDSEVTITYE------------------------------------------------------------------------------------------------------------------------------------------------------------------------------------------------------------------------------------------------------------------------------------------------------------------------------------------------------------------------------------------------------------------------------------------------
>EFAnig0007 
-----------------------------------------------------------------------------------------------------------------------------------------------------------------------------------------------------------------------------------MGGRDVAILSRHFAVTSSQSVNGVVSGMFQHTVTSSPSFTTNQFFKKKFTAAIATAIFASVAVAAPQ-----RGLEARLKAR-GS-SKG-----SRPLQA---------VARP------------ASTKNQTNVEY---SSNW-------SGAVLVEPPSAA----------ATYTAVTGT--FTVPEPTGNSGG------------------------------------------SQAASAWVGI-DGDTY-------------GNAILQTGVDFT--------------VTDGEASFDA----------------------WY--EWY-------PDYA----YDF-SGI---DISAGDEIVAIVESYT--STTGI-----AIIENKS-TGQKVSKELS--S-----------------SSSLGG-------QNAEWIVEDFEENGS---------------------LVNLVDF----------------G-TVTFTGAVAKAA--GGE-------SVGLTDATIIEIEE-----NGQVVTDVT----------I-DSDSEVTITYE------------------------------------------------------------------------------------------------------------------------------------------------------------------------------------------------------------------------------------------------------------------------------------------------------------------------------------------------------------------------------------------------------------------------------------------------
>EFAnig0008 
-------------------------------------------------------------------------------------------------------------------------------------------------------------------------------------------------------------------------------------------------------------------------------MKFTNYLLTTATLASS-VLAAPAPRTGLEDRLR-ARSL-QRQSHPLAPIPLDTSTK-----------EN--------SRLLEADENTTHVTY---SSNW-------AGAVREQPPPQG-----------TYSAVSAT--FRVPEPTAQ-GGSG----------------------------------------TQAGSAWVGI-DGDTY-------------SNAILQTGVDFY--------------VENGQTYNDA----------------------WY--EWY-------PDYA----YDF--DL---DVSTGDTIVAKVEAIS--PSQGV-----ATIENIS-TGKKATQTIRAPAAT-A---------------TLAG-------QNADWIVEDFQSGDS---------------------MVDLAGF----------------G-EISFWG--VQAQ--GGGS------TWGVDDATIVELKQ-----GNEVLTDVE----------V-Q-SD-SAFTVK-YTS--------------------------------------------------------------------------------------------------------------------------------------------------------------------------------------------------------------------------------------------------------------------------------------------------------------------------------------------------------------------------------------------------------------------------------------------
>EFAnig0009 
-------------------------------------------------------------------------------------------------------------------------------------------------------------------------------------------------------------------------------------------------------------------------------------------------------------------------------------------------------------------TSSDNYEV---NENW-------AGAVQETSGT------------ATFSYVAAT--FTLPSVTPTAASSSS--------------------------------------DDQAVSFWVGI-DGATG-------------QNQIWQAGVDIY--------------VQNGETTFLG----------------------WS--EWY-------PADT----VGLDMEF---SI--GDVIVVSVESTS--SSEGT-----ALIENLT-TGKNVTSTATAPDSS-S---------------TLVG-------QTAEWIVEDLAIDGDG---------------------LTFINF----------------G-EATFTGCVAKA----GGK------TIGLDGSSLMAVED-----STSDHVQAV----------P-SVVSDSELKV-------------------------------------------------------------------------------------------------------------------------------------------------------------------------------------------------------------------------------------------------------------------------------------------------------------------------------------------------------------------------------------------------------------------------------------------------
>EFAo000002 
--------------------------------------------------------------------------------------------------------------------------------------------------------------------------------------------------------------------------------------------------------------------------------------------------------------------------------------------------------------------MKLFAIL---SSTVLASVALASPLTLERRARNAAR------LQARVAQRHSNLPFKAGTNEILHLNETTHEEY--------------SSNWAGAVLIGSGLHVRDRDEQYCATAWVGI-DGDTC-------------QSAILQTGVDFC--------------IDSSGTTSDA----------------------WY--EWF-------PDYS----HDF-SGI---SISAGDKVKVTVDASS--KTAGT-----AIVENLT-TGKTVSHTFAG-QDD-N---------------ALCE-------TNAEWIMEDFS--SFLS-------------------LVPFANF----------------G-TVTFTDISAT-S--GDS------SVGASNATIID-IQQ-----NNKTLTSSS----------A-SDTE-VTIKYIG-----------------------------------------------------------------------------------------------------------------------------------------------------------------------------------------------------------------------------------------------------------------------------------------------------------------------------------------------------------------------------------------------------------------------------------------------
>EFAo000004 
---------------------------------------------------------------------------------------------------------------------------------------------------------------------------------------------------------------------------------------------------------------------------------MKFTTAIATAILAGSALAAPE-----RGLAARVKAR-AAGARG-----SRPLQT---------VQKP------------AGVTNKTNVEY---SSNW-------SGAVLENPPSAS----------ATYTAVTGT--FTVPEPTGGSG-------------------------------------------SSSASAWVGI-DGDTY-------------SEAILQTGVDFT--------------VTNGQASFDA----------------------WY--EWL-------PDYA----YDF-TGI---DISAGDVIVAIVESYS--STSGI-----AIIENQS-TGQKVTKELS--S-----------------SSPLGG-------INAEWIVEDYEENGS---------------------LVDLVDF----------------G-TVTFTGAEAKAA--GGQ-------TVGLTDATIIEITQ-----NNKVVTDVT----------I-DSDSEVTITYV------------------------------------------------------------------------------------------------------------------------------------------------------------------------------------------------------------------------------------------------------------------------------------------------------------------------------------------------------------------------------------------------------------------------------------------------
>EFAo000005 
---------------------------------------------------------------------------------------------------------------------------------------------------------------------------------------------------------------------------------------------------------------------------------MKFTTAIATAILAGSALAAPE-----RSLAARVKAR-AAGARG-----SRPLQT---------VQKP------------AGVTNKTNVEY---SSNW-------SGAVLENPPSAS----------ATYTAVTGT--FTVPEPTGGSG-------------------------------------------SSSASAWVGI-DGDTY-------------SEAILQTGVDFT--------------VTNGRASFDA----------------------WY--EWL-------PDYA----YDF-TGI---DISAGDVIVAIVESYS--STSGI-----AIIENQS-TGQKVTKELS--S-----------------SSPLGG-------INAEWIVEDYEENGS---------------------LVDLVDF----------------G-TVTFTGAEAKAA--GGQ-------TVGLTDATIIEITQ-----NNKVVTDVT----------I-DSDSEVTITYV------------------------------------------------------------------------------------------------------------------------------------------------------------------------------------------------------------------------------------------------------------------------------------------------------------------------------------------------------------------------------------------------------------------------------------------------
>EFAo000006 
-------------------------------------------------------------------------------------------------------------------------------------------------------------------------------------------------------------------------------------------------------------------------------MKPTH-AYLTAALISG-ALAAP-GST-LAQRMR-HRS---LDHLTLPLQGEG-SAT-----------DS--------EARVAG----AAVQY---SNNW-------AGVVREQAPPEG-----------PYTAVSAT--FTVPSATAVANQNG----------------------------------------VQAGSVWVGI-DGDTY-------------AGAILQAGVDFY---------------SDPTQQNHA----------------------WF--EWY-------PAYA----TNF-PNI---EVNAGDTIVSTVRSNS--PSEGI-----AIIENKS-TGQTVSQTVTAPEPT-A---------------TLAG-------QNAEWIVEDFQSGDT---------------------MVVLANF----------------G-EVEFSG--AQAE--AGNA------KFGLKGGEVIELKQ-----NNKVLTQTE----------V-T-GD-QDMTVK-FIGA-------------------------------------------------------------------------------------------------------------------------------------------------------------------------------------------------------------------------------------------------------------------------------------------------------------------------------------------------------------------------------------------------------------------------------------------
>EFAo000007 
-----------------------------------------------------------------------------------------------------------------------------------------------------------------------------------------------------------------------------------------------------------MKFPSSLALT------------ALLTGTALAGPHGQGLRARRFQGPGWLGEIDLDSPSEAQAEQPN--AQVTPAPQ-----------AKS------KAIAHSQAQSEDDYLI---NENW-------AGAVQTTAPAAS----------ATYSYVAAT--FTLPSVTPTAASSS---------------------------------------QTQAASFWVGI-DGATS-------------GDAIWQAGVDIY--------------VQNGKPSFAG----------------------WY--EWY-------PANS----VNIDLEF---NF--GDVVFTSVESTS--NSEGV-----AVIENLT-TGKNVTVTASAP-AT-A---------------TLTG-------QNAEWILEDLAVDGDG---------------------LTFVDF----------------G-EATFTGCVAKA----GGK------EYGLGGSALYAVQD-----RSSNTVQAV----------P-TIVSDSELKVTYQ----------------------------------------------------------------------------------------------------------------------------------------------------------------------------------------------------------------------------------------------------------------------------------------------------------------------------------------------------------------------------------------------------------------------------------------------
>EFAo000008 
----------------------------------------------------MPLIRKRRADPPPSNSEADSSGSEEDQSQGPTPQRRRTSNQNQHQTQASASDTDDDATHHPSSTDVMVKKMVRLALASEYARQPIRRTEISAKVLGDQGVRQFKVVFESAQKVLREKFGMQMVELPGRERVTIHDRRAAQKVEKSSSTNKSWIVGSTLPAAYRRPEILPPTKAPWESTYTGLYSFIIAVIMLNGGSLPEQKLDRYLARTNADTYTPIDRTDRLLQRLSLAGHHGQGLRARRFQGPGWLGEIDLDSPSEAQAEQPS--AQVTPAPQ-----------AKS------KAIAHSQAQSEDDYLI---NENW-------AGAVQTTAPAAS----------ATYSYVAAT--FTLPSVTPTAASSS---------------------------------------QTQAASFWVGI-DGATS-------------GDAIWQAGVDIY--------------VQNGKPSFAG----------------------WY--EWY-------PANS----VNIDLEF---NF--GDVVFTSVESTS--NSEGV-----AVIENLT-TGKNVTVTASAPAAT-A---------------TLTG-------QNAEWILEDLAVDGDG---------------------LTFVDF----------------G-EATFTGCVAKA----GGK------EYGLGGSALYAVQD-----RSSNTVQAV----------P-TISRIAMVELAREYMSLVDDGVSRGMSEEAVRANISRKLMSNLGMLNEGTAMRIKEGERDELIEEFYRSISRALRWKRLHDEFGVPEVFLIEGEPAAADDGLLSPTFGLKETCLKLSGMVDMIQRLRGLDQLAAQRIFLVEELGRRIKNVLGDPENLYESPEGDFDCSDNDDDDDDDECMPDI--------------------------------------------------------------------------------------------------------------------------------------------------------------------------------------------------------------------------------------------------------------------
>EFAt000001 
--------------------------------------------------------------------------------------------------------------------------------------------------------------------------------------------------------------------------------------------------------------------------------MKLS--VLSSILLAGTAVAAPL----------TAQRQAR-NARRVARAANRSSH-----PP---YKPDS-------S-ELLHLSNTTHVEY---SSNW-------AGAVLI-----G----------TGYTAVTGE--FTVPTPSTPSGSSS--------------------------------------SKEYCASAWVGI-DGDTC-------------STAILQTGVDFC--------------VQGSSVSFDA----------------------WY--EWY-------PDYA----YDF-SGI---TISAGDTIRVTVDATS--KTAGT-----ATVENLT-TGKTVTHTFTG-GVD-G---------------SLCE-------YNAEWIVEDFE--ENGS-------------------LVPFADF----------------G-TVTFSSAEAT-D--GGS------TVGPSGATVID-IEQ-----SNKVLTSVS----------V-GSSS-VTVKYV------------------------------------------------------------------------------------------------------------------------------------------------------------------------------------------------------------------------------------------------------------------------------------------------------------------------------------------------------------------------------------------------------------------------------------------------
>EFAt000002 
-------------------------------------------------------------------------------------------------------------------------------------------------------------------------------------------------------------------------------------------------------------------------------MKYVAGLFATSAAVTG-AFAAP-RLG-LADRVF-ARSS-EHTHQTNPLENLGGDGG-----------DS--------NARVA-----SNVAY---SNNW-------AGVVREQPPPNG-----------IYTAVSAT--FTVPKPTSVSGDQ------------------------------------------EAGSAWVGI-DGDTY-------------SNAILQAGVDFY--------------ARDGQAYNQP----------------------WF--EWY-------PEAA----HNF-ENI---EVATGDTIAVKVHALS--PSQGV-----AIIENKS-NGQSATKTLNAPRAS-A---------------TLAG-------QNADWIVEDFTSGAS---------------------MVPLADF----------------S-SVTFTG--AGAD--GGNE------HFGVSDATIIKLKQ-----NGKVLTDVN----------V-E-GD-AQLTVH-YKKS-------------------------------------------------------------------------------------------------------------------------------------------------------------------------------------------------------------------------------------------------------------------------------------------------------------------------------------------------------------------------------------------------------------------------------------------
>EFBb000001 
--------------------------------------------------------------------------------------------------------------------------------------------------------------------------------------------------------------------------------------------------------------------------------MKYSLILSSLATLAAAVPAVTR----------GVALRQREPSQKQRSHFKKP------------------------------SSNVTETQY---SGNW-------AGVVQI-----G----------SGYNHVQGT--IVVPRVSGGA-DSA-------------------------------------------ASAWVGI-DGDTC-------------QSAILQTGVSFY-----------------GDGSFDA----------------------WY--EWI-------PDYS----YSF-SGI---DISVGDSVKMYVDASS--KTGGV-----AVLENLT-TGQKVQHTFTN--PP-S---------------TLCE-------TNAEWIVEDFQS-GNS--------------------QVPFADF----------------D-SITFTDASAS-G--SQG------SITPSGGTVIDLRTK-----SGEILTDCG----------T--RGSDVYCNYTG-----------------------------------------------------------------------------------------------------------------------------------------------------------------------------------------------------------------------------------------------------------------------------------------------------------------------------------------------------------------------------------------------------------------------------------------------
>EFBb000002 
--------------------------------------------------------------------------------------------------------------------------------------------------------------------------------------------------------------------------------------------------------------------------------MKFTVALAVLAGLAAAAPQQLR----------QRGPHERS-ARRNRTNQRVGAPF---TTS----------------------PHGVRSQT---SSNW-------AGAVKN-----G----------KGITKVVGT--ITVPTPRGGSSQQS-------------------------------------------GAAWVGI-DGDSC-------------QAALLQTGIDFY-----------------GDGSFDA----------------------WW--EWI-------PDNV----VFF-NNF---PLSVGDEIYMEVDASS--KTTGV-----AVLENKT-QGKKVTHTFTK--TP-S---------------TLCE-------TDAEWIVEDFAD-N-------------------------LAGF----------------S-EIVFTNNSAV-S--SAG------VITPAGGTVINLAKE-----GTGPLETDC----------G-IDGDDVYCKYIGKL---------------------------------------------------------------------------------------------------------------------------------------------------------------------------------------------------------------------------------------------------------------------------------------------------------------------------------------------------------------------------------------------------------------------------------------------
>EFBb000003 
-------------------------------------------------------------------------------------------------------------------------------------------------------------------------------------------------------------------------------------------------------------------------------------------------------MKFSVALALTAAAAASAD---SLSRFQSRPVG------------------------NDISRRAAG-DS-----NW-------GGAVQT-----G----------SGWTHVTGT--VRVPNVSGQSA-------------------------------------------EAGAAGWVGI-DGSKC-------------RTGLLQTGFAVF-----------------GDGKIEA----------------------WY--EWF-------PEPS----YNY-DDF---KVSAGDELRLSVYSHG--LHGGN-----STIENLT-TGKAASHTFTDISEP------------------LCL-------TDAEWIVEDFSKGDQ---------------------PVAFADF----------------G-AMQFTDAYAEG---DAG-------KVTPNGAQIMEVTV-----NGAP--RTD----------C-SANAEGVGCKYI-----------------------------------------------------------------------------------------------------------------------------------------------------------------------------------------------------------------------------------------------------------------------------------------------------------------------------------------------------------------------------------------------------------------------------------------------
>EFBb000004 
-------------------------------------------------------------------------------------------------------------------------------------------------------------------------------------------------------------------------------------------------------------------------------------------------------MKTTVAVALLSAAGGALA---APKTNSNVPVG-----------GPL------HTKVGSFAGQRVD-SP------W-------GGGVQE-----G----------RGWTFVTGT--TRIPSITGQDS-------------------------------------------YAGTAAWVGI-DGYSC-------------QSAILQTGVQAH-----------------GDGTVRA----------------------WY--EWW-------PEPP----VYYDDQF---PVKDGDVIRMSVNATS--PTSGT-----STLENLT-TGRRITTPYRDMREP------------------LCQ-------ADAEWILE-YG-GD----------------------SQTFADF----------------G-EWDFYDTYAAS---RQGS------SVGAAGSTITNVAI-----DGQT--LTD----------C-RADGQGVQCAYSG----------------------------------------------------------------------------------------------------------------------------------------------------------------------------------------------------------------------------------------------------------------------------------------------------------------------------------------------------------------------------------------------------------------------------------------------
>EFBb000005 
---------------------------------------------------------------------------------------------------------------------------------------------------------------------------------------------------------------------------------------------------------------------------------MKTVAAVVLLSAAATAVQAAFTETLNGVTYTVTHLAADGSELPVEFGPAIDATSRGAQRE--QRRRAR------AAAAAAAADHEKRTQT---FSNW-------CGAANLSPPGGG-----------AWSRVSGA--WTVPEISLRANQSD--------------------------------------DDQPSLVQWIGI-DGDGCQ------------SGGLIQGGSGSQ-------------IDSNGEQENYA----------------------WF--EFV-------PAPL----RTF-T-M---NVGAGDQMSGLVTADS--SRSGN-----VTINNVS-TGQSMHFYFSDGGAG------------------LCG-------TSAEWILEDLTSLPSRN-------------------LEPFADF----------------P-DTHFTDCRASTS--AGQ--------SAGPGTNNVNIAQ-----NGRALCTGQ----------I-SGSSVYVHSTSH-----------------------------------------------------------------------------------------------------------------------------------------------------------------------------------------------------------------------------------------------------------------------------------------------------------------------------------------------------------------------------------------------------------------------------------------------
>EFBb000006 
---------------------------------------------------------------------------------------------------------------------------------------------------------------------------------------------------------------------------------------------------------------------------------------------------------------MLFKNLGFWLLAPSAAALAIDASN--------------------------NGRHVRRDRS---SGNW-------CGQVLHG---------------NDFRDVSSA--WVMPTSWPLPAHYYS-------------------------------------QQPIYNYQWVGI-DGASDQ------------CQAILQAGTYAR--------------MEDNVLTYGF----------------------WY--EFY-------PKES----WLM-TEP---VVNPGDSVYVQVKAYN--STSGY-----AYMKNLS-TGEDVMIPMDAPEG-----------------YSLCG-------STAEWIQENASPSAASG-------------------LAPFNTF--------------------YFEYCSASDA--YGY------NYNLEGSEKWYMHPL-----NSDPICYPS----------N-VFGGTVQINYSGPTA--------------------------------------------------------------------------------------------------------------------------------------------------------------------------------------------------------------------------------------------------------------------------------------------------------------------------------------------------------------------------------------------------------------------------------------------
>EFBc000001 
--------------------------------------------------------------------------------------------------------------------------------------------------------------------------------------------------------------------------------------------------------------------------------MEEK-RHERLAKRLAGRR--GN----------SLRPLAP---NLVPG--VNLTG----------LGDFI------SGNDNGDDSNTKQTVY---SSNW-------AGAVIIS---------------SGITEVTGT--FTVPSVSEPAGGSD--------------------------------------STEYGASAWVGI-DGDTC-------------GAAILQTGVECL--------------VEGTETAYSA----------------------WY--EWY-------PDYS----YTF-TDF---DVAPGNVIRATVQATS--TTSGV-----ATLENQS-TGQSVSHTFSDESST-G---------------TLCE-------TNAEWIVEDFQIGSS---------------------LVPFANF----------------G-SVTFTGASY-QS--NGA------SHGVTGATIFD-VQQ-----NGQTQTDCG----------T-SGDSEVYCNYEG-----------------------------------------------------------------------------------------------------------------------------------------------------------------------------------------------------------------------------------------------------------------------------------------------------------------------------------------------------------------------------------------------------------------------------------------------
>EFBf000001 
--------------------------------------------------------------------------------------------------------------------------------------------------------------------------------------------------------------------------------------------------------------------------------MKFSA-VAATAVLAGSAVAAPG----------TALR----QARAVKRAAGTHGN-----PV--KYVQGP------SS----EVTNKTDVSY---SSNW-------AGAVLV-----G----------TGYTSVTGT--FTAPSPSTAGSG----------------------------------------------SAWVGI-DGDTC-------------GTAILQTGIDWT--------------KSGSSITYDA----------------------WY--EWY-------PDYA----YDF-SGI---SISAGDTIKVTVTASS--KTTGT-----AIVDNVT-KGKSVSHTFTG-GVD-G---------------DLCE-------YNAEWIVEDFE--EGNS-------------------LVEFANF----------------G-TVTFTGASAV-K--SGT------TVGVTGATIID-LEQ-----NSVLTDCSL----------V-GSTG-VTCKYV------------------------------------------------------------------------------------------------------------------------------------------------------------------------------------------------------------------------------------------------------------------------------------------------------------------------------------------------------------------------------------------------------------------------------------------------
>EFBf000003 
--------------------------------------------------------------------------------------------------------------------------------------------------------------------------------------------------------------------------------------------------------------------------------MKFST-VAATAVLAGSAVAAPG----------TALR----QARAVKRAAGTHGN-----PV--KYVQGP------SS----EVTNKTDVSY---SSNW-------AGAVLV-----G----------TGYTSVTGT--FTAPSPSTAGSG----------------------------------------------SAWVGI-DGDTC-------------GTAILQTGIDWT--------------KSGSSITYDA----------------------WY--EWY-------PDYA----YDF-SGI---SISAGDTIKVTVTASS--KTTGT-----AIVDNVT-KGKSVSHTFTG-GVD-G---------------DLCE-------YNAEWIVEDFE--EGNS-------------------LVEFANF----------------G-TVTFTGASAV-K--SGT------TVGVTGATIID-LEQ-----NSVLTDCSL----------V-GSTG-VTCKYV------------------------------------------------------------------------------------------------------------------------------------------------------------------------------------------------------------------------------------------------------------------------------------------------------------------------------------------------------------------------------------------------------------------------------------------------
>EFBf000004 
--------------------------------------------------------------------------------------------------------------------------------------------------------------------------------------------------------------------------------------------------------------------------------MKFSA-VAATAVLAGSAVAAPG----------TALR----QARAVKRAAGTHGN-----PV--KYVQGP------SS----EVTNKTDVSY---SSNW-------AGAVLV-----G----------TGYTSVTGT--FTAPSPSTAGSG----------------------------------------------SAWVGI-DGDTC-------------GTAILQTGIDWT--------------KSGSSITYDA----------------------WY--EWY-------PDYA----YDF-SGI---SISAGDTIKVTVTASS--KTTGT-----AIVDNVT-KGKSVSHTFTG-GVD-G---------------DLCE-------YNAEWIVEDFE--EGNS-------------------LVEFANF----------------G-TVTFTGASAV-K--SGT------TAGVTGATIID-LEQ-----NSVLTDCSL----------V-GSTG-VTCKYV------------------------------------------------------------------------------------------------------------------------------------------------------------------------------------------------------------------------------------------------------------------------------------------------------------------------------------------------------------------------------------------------------------------------------------------------
>EFBf000005 
--------------------------------------------------------------------------------------------------------------------------------------------------------------------------------------------------------------------------------------------------------------------------------MKFSA-VAATAVLAGSAVAAPG----------TALR----QARAVKRAAGTHGN-----PV--KYVQGP------SS----EVTNKTDVSY---SSNW-------AGAVLV-----G----------TGYTSVTGT--FTAPSPSTAGSG----------------------------------------------SAWVGI-DGDTC-------------GTAILQTGIDWT--------------KSGSSITYDA----------------------WY--EWY-------PDYA----YDF-SGI---SISAGDTIKVTVTATS--KTAGT-----AIVDNVT-KGKSVSHTFTG-GVD-G---------------DLCE-------YNAEWIVEDFE--EGNS-------------------LVEFADF----------------G-TVTFTGASAV-K--SG-----------------------------------------------------------------------------------------------------------------------------------------------------------------------------------------------------------------------------------------------------------------------------------------------------------------------------------------------------------------------------------------------------------------------------------------------------------------------------------------------------------
>EFBf000006 
--------------------------------------------------------------------------------------------------------------------------------------------------------------------------------------------------------------------------------------------------------------------------------MKFSA-VAATAVLAGSAVAAPG----------TALR----QARAVKRAAGTHGN-----PV--KYVQGP------SS----EVTNKTDVSY---SSNW-------AGAVLV-----G----------TGYTSVTGT--FTAPSPSTAGSG----------------------------------------------SAWVGI-DGDTC-------------GTAILQTGIDWT--------------KSGSSITYDA----------------------WY--EWY-------PDYA----YDF-SGI---SISAGDTIKVTVTATS--KTAGT-----AIVDNVT-KGKSVSHTFTG-GVD-G---------------DLCE-------YNAEWIVEDFE--EGNS-------------------LVTFADF----------------G-TVTFTGASAV-K--SG-----------------------------------------------------------------------------------------------------------------------------------------------------------------------------------------------------------------------------------------------------------------------------------------------------------------------------------------------------------------------------------------------------------------------------------------------------------------------------------------------------------
>EFBf000007 
--------------------------------------------------------------------------------------------------------------------------------------------------------------------------------------------------------------------------------------------------------------------------------------------------------------MKYSIAIAALAASSAVAAPTTKLNA------------KQ------RLAQRNKNAARSEY-Y---NESW-------AGAVLT-----G----------AVYTGVSAS--FPIPKPAIGTTGETS-------------------------------------ASDFTASTWIGI-DGYNC--------------NNLWQAGVDAT------------VEKSTGEISYYA----------------------WY--EWY-------PADT----QVI-DLG---TLTAEDVISVNLTTSG--LNQGT-----VVMENKS-TGKSYTKTVSSAN-------------------TLCG-------VSAEWIMEDLSVDSS---------------------TIGLANY----------------G-SVVFSDAVATTA--S-K------TVTPSGAEILDIETS-----SNIILTKSS----------V-TDKS-VTIAYV------------------------------------------------------------------------------------------------------------------------------------------------------------------------------------------------------------------------------------------------------------------------------------------------------------------------------------------------------------------------------------------------------------------------------------------------
>EFBf000008 
---------------------------------------------------------------------------------------------------------------------------------------------------------------------------------------------------------MRFSNTIALSGLIASSLAAPSRPNQARGHRGHTLQKSQAAGGFAQPSAGYPGNFGGFGGPQGGRARPTGSYGSSGSRPSSAAGKGSAAIAAPTPIASGNPDAVAPSVVATPVSIASSATSTHKAAS------------TS------KSKSSTTATEHADEEY---NVSW-------AGAVLDDG-G-S----------TIYTGVYTE--FVVPTPKKPTAGETS-------------------------------------AEVWTVSSWVGI-DGYETSS----------ACAGLWQAGVDAS-------------IDSSGTLSYDA----------------------WY--EWY-------PADT----LGF--SL---SVTAGDTIAVNLTYSS--FTEGS-----VTMENKS-TGKSETKTVTSTD-------------------QLCG-------QAAEWIMEDLSIDGS---------------------TIGLANY----------------G-NVTFSNAYATTK--EGK------QVGPTGANIMDIETT-----SNEILTSSS----------V-TEDS-VVVAYV------------------------------------------------------------------------------------------------------------------------------------------------------------------------------------------------------------------------------------------------------------------------------------------------------------------------------------------------------------------------------------------------------------------------------------------------
>EFBf000009 
---------------------------------------------------------------------------------------------------------------------------------------------------------------------------------------------------------MRFSNTIALSGLIASSLAAPSRPNQARGHRGHTLQKSQAAGGFAQPSAGYPGNFGGFGGPQGGRARPTGSYGSSGSRPSSAAGKGSAAIAAPTPIASGNPDAVAPSVVATPVSIASSATSTHKAAS------------TS------KSKSSTTATEHADEEY---NVSW-------AGAVLDDG-G-S----------TIYTGVYTE--FVVPTPKKPTAGETS-------------------------------------AEVWTVSSWVGI-DGYETSS----------ACAGLWQAGVDAS-------------IDSSGTLSYDA----------------------WY--EWY-------PANT----LGF--SL---SVTAGDTIAVNLTYSS--FTEGS-----VTMENKS-TGKSETKTVTSTD-------------------QLCG-------QAAEWIMEDLSIDGS---------------------TIGLANY----------------G-NVTFSNAYATTK--EGK------QVGPTGANIMDIETT-----SNEILTSSS----------V-TEDS-VVVAYV------------------------------------------------------------------------------------------------------------------------------------------------------------------------------------------------------------------------------------------------------------------------------------------------------------------------------------------------------------------------------------------------------------------------------------------------
>EFBg000001 
---------------------------------------------------------------------------------------------------------------------------------------------------------------------------------------------------------------------------------------------------------------------------------MKIKNILTYAT-LFTSAC------------SRVSLP--IIPRLRN---STPSNR---------LD-SS------LVEGLS--GNSSHSTL---SSNW-------AGAILTTPPA-G----------STFTGVSAR--FTIPTPK-VNG---------------------------------------------AASAWVGI-DGDTY-------------AAAILQTGIDFM--------------VVNGILAYKA----------------------WY--EWY-------PDYA----YDF-TDF---KMSPGDVINISVAASS--SSAGT-----AIIENVT-TRQKVTKALT--APT-P-------------NSNLAG-------QNAEWIIEDFQQDGA---------------------LVPLTNF----------------G-TVSFTNSMATTS--AGK-------QVDTTGAQILDIQQ-----GRNVLTSSS----------A-SG-STVTVSHK------------------------------------------------------------------------------------------------------------------------------------------------------------------------------------------------------------------------------------------------------------------------------------------------------------------------------------------------------------------------------------------------------------------------------------------------
>EFBg000002 
---------------------------------------------------------------------------------------------------------------------------------------------------------------------------------------------------------------------------------------------------------------------------------MKIKNVITYAT-LFSSAC------------SRVSLP--IIPRLRN---STPSNR---------LD-SS------IVEVLN--GNSSHSTL---SSNW-------AGAILTTPPA-G----------STFTAVSAR--FTIPAPK-VNG---------------------------------------------AASAWVGI-DGDTY-------------AAAILQTGIDFM--------------VINGVLAYKA----------------------WY--EWY-------PDYA----YDF-TDF---KMSPGDVINISVAASS--SSAGT-----AIIENVT-TRQKVTKALT--APT-S-------------NSNLAG-------QNAEWIIEDFQQDGA---------------------LVPLTNF----------------G-TVSFTNSMATTS--AGK-------QVDTTGAQILDIQQ-----GRNVLTSSS----------A-SG-STVTVSHK------------------------------------------------------------------------------------------------------------------------------------------------------------------------------------------------------------------------------------------------------------------------------------------------------------------------------------------------------------------------------------------------------------------------------------------------
>EFBm000001 
---------------------------------------------------------------------------------------------------------------------------------------------------------------------------------------------------------------------------------------------------------------------------------MKFSIAFISATLAGTALARPST------LAQRVQSRADGS-RHRSQPLVKVGSG---------SKENA------KFIAGS-DNTTAHVEY---SSNW-------SGAVIEQPSS------------GYFTSATGR--FTVPTPKYVGSGS----------------------------------------GTESSSAWVGI-DGDTC-------------ASGLLQAGVDFT-------------VSSSGAVSYDA----------------------WY--EWY-------PNYA----FDF-SNF---PVAAGNVIQVDIVATS--TTKGT-----VSLTNVS-TGKKVSQTLT---AP-S-------------GSVLCR-------ENAEWIVEDFEENGS---------------------LVALSNF----------------G-TVVFTQASAALS--TGG-------TDDLSDATIIDLKQ-----GSTVYTDVT----------I-DSSSQVSVEYI------------------------------------------------------------------------------------------------------------------------------------------------------------------------------------------------------------------------------------------------------------------------------------------------------------------------------------------------------------------------------------------------------------------------------------------------
>EFBm000002 
--------------------------------------------------------------------------------------------------------------------------------------------------------------------------------------------------------------------------------------------------------------------------------------------------------------------------------------------------------------------------------NW-------AGAVNSSPPS------------GRFAAVKMN--LTLPKTLGPDYFQP-------------------------------------NNEYYAANAWLGI-DGWSH-------------RTALLQAGIVMEV-----------NKSISEELVFRP----------------------WY--EWW-------PKEA-----MF-FDI---PMGPGDDIQIEVVMFN--ATYGK-----IILENLS-RGEWVARKLKSPYPD-AG---------------LVG-------SSVEWIMEDF------------------------------------------------------------------------------------------------------------------------------------------------------------------------------------------------------------------------------------------------------------------------------------------------------------------------------------------------------------------------------------------------------------------------------------------------------------------------------------------------------------------------------------------------------------------------------
>EFBp000001 
--------------------------------------------------------------------------------------------------------------------------------------------------------------------------------------------------------------------------------------------------------------------------------MKFST-VATVATLAGFAVAAPG----------TALR----QARAIKRAAGTHGN-----PV--KYVQGP------SS----EVTNKTNVSY---SNNW-------AGAVLV-----G----------TGYTSVTGS--FVAPSPSTAGSG----------------------------------------------SAWVGI-DGDTC-------------GTAILQTGIDWT--------------KSGSSITYDA----------------------WY--EWY-------PDNA----YDF-SGI---SISAGDTIKVTVTATS--KTTGT-----AIVDNVT-KGKSVSHTFTG-GVD-G---------------DLCE-------YNAEWIVEDFE--EGNS-------------------LVNFADF----------------G-TVAFTGASAV-K--SG-----------------------------------------------------------------------------------------------------------------------------------------------------------------------------------------------------------------------------------------------------------------------------------------------------------------------------------------------------------------------------------------------------------------------------------------------------------------------------------------------------------
>EFBs000001 
--------------------------------------------------------------------------------------------------------------------------------------------------------------------------------------------------------------------------------------------------------------------------------MKPS--TFPILSLAATAAAAPL----------TASRYARNEALQ--AERHRTVP-----PL---SAAN---------GQQLHLNATKQVEY---SSNW-------AGAVLI-----G----------TGYTKVTGT--FTVPIPSVPSGSGL--------------------------------------FEEYCASAWVGI-DGDTC-------------TASILQTGVDFC--------------VQGSSVSYDA----------------------WY--EWY-------PDYA----YDF-SGI---TISAGDVVTVTVDATS--SSAGT-----ATVENVS-TGQTVTHSFSG-ERD-----------------KLCE-------YNAEWIVEDFE--SNGS-------------------LVPFADF----------------G-TVTFSGATAT-D--DGS------TVGPSGATILD-IEQ-----NNEVMTSVS----------V-SGNE-VIISYE------------------------------------------------------------------------------------------------------------------------------------------------------------------------------------------------------------------------------------------------------------------------------------------------------------------------------------------------------------------------------------------------------------------------------------------------
>EFBs000002 
-------------------------------------------------------------------------------------------------------------------------------------------------------------------------------------------------------------------------------------------------------------------------------MKFSTV-LLSNALFAASVLAAPR----GGGLARRLEAR---AVRSHQ---SHPLVP---------EGSAS------TK--GPNGSNNTYVQY---SSNW-------AGAVLESPPS-G----------QTFNQVSGV--FTVPTPSAPSGAS--------------------------------------G--SSAASAWVGI-DGDTY-------------TNAILQTGIDFT-------------VGADGSVSYDA----------------------WY--EWY-------PDYA----YDF-EGF---DISSGDVISLSVKSSS--SSSGS-----VVIENQT-TGKQVSKTLS--APD-S-------------SSTLGG-------QNAEWIVEDFQQGND---------------------LVPFADF----------------G-SVTFSNAAADTG--SG--------SVGTDGATVLDIKQ-----NGQVLTDTT----------I-PSSSEVTVTYE------------------------------------------------------------------------------------------------------------------------------------------------------------------------------------------------------------------------------------------------------------------------------------------------------------------------------------------------------------------------------------------------------------------------------------------------
>EFBs000003 
-------------------------------------------------------------------------------------------------------------------------------------------------------------------------------------------------------------------------------------------------------------------------------MKFATTVLLTSAIWTTSALAAP--RAGFGVPPK-APG----------------DKN-----------GAL------AAEQSTS----ADIEY---GYNW-------AGVIHTTPPATG-----------TYTAASAT--FTVPEPTATDDSSGG---------------------------------------KQGASAWVGI-DGGTY-------------RNAILQAGVDFY--------------VEGGTKNYDA----------------------WY--EWY-------PAYS----NDF--NL---SISAGDIVIVKVVSSS--PSQGV-----AILENES-SGQSATQTLSADPST-A---------------TLGG-------QNVEWMVEDYQSGSS---------------------DVALVNF-----------------NKVKFTGVQAETS--DGQ-------KIGTDGATIYDIQQ-----NGDVLTNVT----------I-I-SD-TEFDVS-YEAAQ------------------------------------------------------------------------------------------------------------------------------------------------------------------------------------------------------------------------------------------------------------------------------------------------------------------------------------------------------------------------------------------------------------------------------------------
>EFBs000004 
---------------------------------------------------------------------------------------------------------------------------------------------------------------------------------------------------------------------------------------------------------------------------------MAITRTFIASLLAGICIASPMGQPSIRETLAPRSFDIKSAYQRLHSHAGIQIVP---------------------SIIDGPIPANNGPLS---FSNW-------AGALLES---------------SNITSVTGT--FTVPNPEVPSGGNS--------------------------------------STAYCGCAWIGI-DGYSVDC----------PNGGLIQAGATWC--------------IQDGSPSVNA----------------------WY--EWY-------PAQAI---TTF-DNF---DVQAGDEIKVTVTATS--SSTGY-----TVVENLT-QGTQIRHTWDTESP------------------ALCE-------ATAEWIVEDFTDTSNGSD-----------------YLAPFADY-----------------NGVVFTDNSATAK--GEK-----VD-VSNARPVNMVQNG-----N---TVSEA----------T-ILVDQILVTYTG-----------------------------------------------------------------------------------------------------------------------------------------------------------------------------------------------------------------------------------------------------------------------------------------------------------------------------------------------------------------------------------------------------------------------------------------------
>EFBs000005 
----------------------------------------------------------------------------------------------------------------------------------------------------------------------------------------------------------------------------------------------------------------------------------------------------------MRD---SRSFNIP-AYQRFHSNAGMHVEP---------------------SLLE-PSTADNNTLS---FQNW-------SGAILES---------------SNVTSVTGT--FTIPNPKMPSGGTS--------------------------------------STAYCGCAWVGI-DGDLDIC----------PNGGLIQSGAAWC--------------IQNDSPSFYA----------------------WY--EWW-------PAQYM---ITF-DNF---DVEAGDELKVTVTATS--TSTGN-----TIVENLT-RGTIIGHTWDTESP------------------VLCE-------ATAEWIVEDFTDTSNGSE-----------------YLAPFANY----------------G-SVTFTDNSAIAN--GQI-----FG-VSNAQIVNMVQNG-----S---TISEA----------S-IFNNQLVTTYVG-----------------------------------------------------------------------------------------------------------------------------------------------------------------------------------------------------------------------------------------------------------------------------------------------------------------------------------------------------------------------------------------------------------------------------------------------
>EFBt000001 
--------------------------------------------------------------------------------------------------------------------------------------------------------------------------------------------------------------------------------------------------------------------------------MKFST-VAATAFLAGSAVAAPG----------TALR----QARAVKRAAGTHGN-----PV--KYVQGP------SS----EVTNKTDVSY---SNNW-------AGAVLV-----G----------TGYTSVTGT--FVAPSPSTAGSG----------------------------------------------SAWVGI-DGDTC-------------GSAILQTGIDWT--------------KSGSSITYDA----------------------WY--EWY-------PDYA----YDF-SGI---SISAGDTIKVTVTATS--KTTGT-----AIVDNVT-KGKSVSHTFTG-GVD-G---------------DLCE-------YNAEWIVEDFQ--EGSS-------------------LVQFADF----------------G-TVAFTGATAV-K--SG-----------------------------------------------------------------------------------------------------------------------------------------------------------------------------------------------------------------------------------------------------------------------------------------------------------------------------------------------------------------------------------------------------------------------------------------------------------------------------------------------------------
>EFCgl00001 
----------------------------------------------------------------------------------------------------------------------------------------------------------------------------------------------------------------------------------------------------------------------------------MKLTAILHTALLGSAAAISSFTGPSNKPSLPAVRRSRLTDRLNGVSSQAAPD-----------------------------DLPG-VTY---SKNW-------AGA--ILTG-------------IGYRSVTAT--IHVPSIRLPPGAQS--------------------------------------DVLHAVSAWVGI-DGEHAC------------PNAILQVGVDMY--------------MNHSDPAYWA----------------------WF--EWY-------PSRS----TYL-TDF---SISAGDSITLNVSATS--LSSAT-----FAITNHN-TGQTDIATLNDQAP------------------LMCG-------FNAEWIVEDFWDTDG----------------------VPLVDF----------------G-SVAFTGAMFSTD--LG-------IGGGMEGAKMDGIKEGL---VGDPVIECE----------K-LGGDAMSCSYKGGKHP-------------------------------------------------------------------------------------------------------------------------------------------------------------------------------------------------------------------------------------------------------------------------------------------------------------------------------------------------------------------------------------------------------------------------------------------
>EFCgl00002 
------------------------------------------------------------------------------------------------------------------------------------------------------------------------------------------------------------------------------------------------------------------------------------------------------------------------------------------MGP--R---LH------RGHN-KAVER-DTISY---SSNW-------CGASQHAPPA------------EKITNAIGY--FTVPDLTLRPGIPA----------------------------------------PQFAAAWVGI-DGAEC-------------NSTLLQAGFTTVV-------------NSNGGQSASA----------------------WW--EWY-------PEAA----YSI-DGL---KVKPGDWVSVNITARD--ETSGT-----VVITNSE-QGTAVTMEINNGP-------------------KLCR-------RDVEWIVEDFYQ--SGE-------------------QVELAHF----------------S-DLWFVDSVATTA--SGK------LVGFDGAAMVHLQNE-----TGQVLCSAE----------R-YDNTNVVLVSHL-----------------------------------------------------------------------------------------------------------------------------------------------------------------------------------------------------------------------------------------------------------------------------------------------------------------------------------------------------------------------------------------------------------------------------------------------
>EFCh000001 
--------------------------------------------------------------------------------------------------------------------------------------------------------------------------------------------------------------------------------------------------------------------------------MKFAAFVLAAAG-IVAAAPGTK----------LVQRNYSPLVPR--SARARYSSA---PNQ--RLSVDS------LDLL--KSTGEKNVDY---SGNW-------AGAVKI-----G----------TGYNHVTGT--ITVPEVSGAR-GAA-------------------------------------------ASAWVGI-DGDTC-------------QTAILQTGISFY---------------ADG--TFDA----------------------WY--EWI-------PDYA----YNF-NNF---GVSVGDKIRMTVDASS--KTKGV-----ATLENLT-TGQKVTHSFTS--TP-S---------------SLCE-------TNAEWIVEAFQE-NGS--------------------QVTLADF----------------G-TVTFTGAAAS-G--SGG------SVTAAGADIIDISPN-----NGRTVLAAG----------S-VSGSTVTVKYVG-----------------------------------------------------------------------------------------------------------------------------------------------------------------------------------------------------------------------------------------------------------------------------------------------------------------------------------------------------------------------------------------------------------------------------------------------
>EFCm000001 
--------------------------------------------------------------------------------------------------------------------------------------------------------------------------------------------------------------------------------------------------------------------------------MKFAIALAALAGVAAAAPQQLR----------QRSAHERSTTRRNRTNQRLGAPY---TN-----------------------ADGVRSQT---SSNW-------AGAVRHA---------------KGITKVVGT--ITVPTPRGGSADQS-------------------------------------------GAAWVGI-DGDSC-------------QAALLQTGIDFY-----------------GDGSFDA----------------------WW--EWI-------PDNV----VMF-GDF---PLSVGDRVYMEVDASS--KTTGV-----AILENLT-TGKKATHTFTR--TP-S---------------TLCE-------TDAEWIVEDFAD-N-------------------------LAGF----------------S-EIIFTNNSAT-T--SSG------TITPAGGTVINLAKE-----GTGPLETDC----------G-INGNDVYCKYIGNL---------------------------------------------------------------------------------------------------------------------------------------------------------------------------------------------------------------------------------------------------------------------------------------------------------------------------------------------------------------------------------------------------------------------------------------------
>EFCm000002 
---------------------------------------------------------------------------------------------------------------------------------------------------------------------------------------------------------------------------------------------------------------------------------MFKALILSLATVGS-VLAAPT-------------SSSSHLAHSEPAT-----------------------------------HKHKRDLT---SRTW-------SGAVQEASA-------------GSWNYVQGT--VVIPTLNDANNP------------------------------------------KGSADIWVGI-DGNNC-------------GTAILQTGIVAY-----------------GDGSFWV----------------------WT--EWW-------QYTM----QDYETDL---AVSGGDTVRMTVHATS--STSGT-----STIENLT-TGKSVSHTFTGETAY-P----------------LCE-------SDAEWIVEDYQEN-------G--------------TPVPLVNW----------------G-TIEFTDTVAKGS--NGQ-------VSAAGAEKINIKID-----GSLITSTDI----------D-SNGKVS-VTYIGN----------------------------------------------------------------------------------------------------------------------------------------------------------------------------------------------------------------------------------------------------------------------------------------------------------------------------------------------------------------------------------------------------------------------------------------------
>EFCm000003 
---------------------------------------------------------------------------------------------------------------------------------------------------------------------------------------------------------------------------------------------------------------------------------MYKPLLLTLASLAS-ILAAP-------------------LDNVTPA-------------------------------------RHKRDLY---FTNW-------SGQ------------------------------LVVPTLNDANNP------------------------------------------KGTADIWVGI-DGNNC-------------KTAILQTGIVTY-----------------GDGTFWV----------------------WT--EWW-------KHTM----QDYTVSL---DVSGGDTVRLTVHATS--TTSGT-----TTVENLT-TGKSVSHTFTSETSY-P----------------LCE-------TDAEWIVEDFQIDSA-----G--------------DLAPLVDW----------------G-TIKFFDTLASGP--NGN-------VTAAGATKANLKQN-----GVILTSTDI----------G-TDGSVS-VTYIG-----------------------------------------------------------------------------------------------------------------------------------------------------------------------------------------------------------------------------------------------------------------------------------------------------------------------------------------------------------------------------------------------------------------------------------------------
>EFCm000004 
----------------------------------------------------------------------------------------------------------------------------------------------------------------------------------------------------------------------------------MKPNHGLLDRFGQVTQRKRYAILVAKTVAQSPYNNLYSTPVRWRDKESPDSLNNPLHPPYIHRHIIIIIMKTAAVVALLSASGGAVAGAVGPQTYRNVPVG-----------GPL------HKKVGSFAGQQVN-SP------W-------GGGVQE-----G----------RGWTFVTGT--TKIPSITGQNS-------------------------------------------YAGTAAWVGI-DGYSC-------------QSAILQTGVQAH-----------------GDGTVRA----------------------WY--EWY-------PEAP----VYYDDQF---PVQSGDVIRMSVNATS--ATSGT-----STLENLT-SGRSVTTPYDNMSES------------------LCG-------SDAEWILE-FG-GD----------------------SQTFADF----------------G-EWDFYDTQATS---AQG-------TVSADGSTITNVKI-----DGQT--LTN----------C-RADSQGVECAYSG----------------------------------------------------------------------------------------------------------------------------------------------------------------------------------------------------------------------------------------------------------------------------------------------------------------------------------------------------------------------------------------------------------------------------------------------
>EFCm000005 
-----------------------------------------------------------------------------------------------------------------------------------------------------------------------------------------------------------------------------------------------------------------MLRHLQAWGTESVGHTHYIQRASVIPKKDGFTQIYTLSRLIASISLQSSPYFMMQAKLLSVFATLSLYTLVQARPG--STVASS------KDDVSVTSGAPGATVS---NALW-------CGFVEK----------------TAVQTVSAV--WTVPNVALPDPNSQ---------------------------------------GDYEIFQWVGI-DGASPSS----------CNNVLLQGGTSQV--------------FYQGKLTTDF----------------------WY--EFY------NPSQTPSLHVAY-PPL-------GDQVRVTVTATS--AYAGT-----ILFENLT-TGVSDTQKVKSSQ-------------------PLCF-------QHVEWITEAPTK--------------------------LLPNF-----------------DAFDFSEVSAVKK--DGS------SINAAGSDLWYLNTS------AATCSAYL----------S-DGGSTITFSQN------------------------------------------------------------------------------------------------------------------------------------------------------------------------------------------------------------------------------------------------------------------------------------------------------------------------------------------------------------------------------------------------------------------------------------------------
>EFCo000001 
--------------------------------------------------------------------------------------------------------------------------------------------------------------------------------------------------------------------------------------------------------------------------------MKFTLFLAAAAAGLVSAAPGAK----------LVQRNYSPVVPR--SSRARFNSA---PIQ--RLSVDS------LES----TDGFKNNDF---SSNW-------AGAVKI-----G----------TGYNHVTGT--IVVPDVSGAR-GSA-------------------------------------------ASAWVGI-DGDTC-------------QTAILQTGISFY---------------ADG--TFDA----------------------WY--EWI-------PDYA----YSF-SNF---GVSVGDKIRITVDASS--KTRGV-----ATLENLT-TGKKVTHSFTS--TP-S---------------SLCE-------TNAEWIVEAFQE-NGS--------------------QVTLADF----------------G-SVTFTDAAAS-G--TSG------STGPSGGDIIDISLN-----SGRSVLAHS----------T-VSGNTVTVNYVG-----------------------------------------------------------------------------------------------------------------------------------------------------------------------------------------------------------------------------------------------------------------------------------------------------------------------------------------------------------------------------------------------------------------------------------------------
>EFCpa00001 
--------------------------------------------------------------------------------------------------------------------------------------------------------------------------------------------------------------------------------------------------------------------------------MKYAT-VVAALLGANAALGARF----------TEKRRERNEAR----LARRSGS--VRLPA--TNSEGV------AIDAAESRNDTTNVEY---SSNW-------AGAVLI-----G----------SGYKSVTGI--FVVPTPKSP--GSGNT--------------------------------------EYAASAWVGI-DGDTA-------------QNSILQTGVDFY--------------VEGSSVAYDA----------------------WY--EWY-------PDYA----YDF-SGI---SISAGDTIKVTVTATT--TTSGT-----AVVENVT-KGTTVTHTFT--GQS-A---------------ALQE-------LNAEWIVEDFE--EGDE-------------------LVPFANF----------------G-TVTFTGAEAT-T--SSG------TVTAADATLID-IEQ-----NGEVLTSVT----------V-SGST-VTVKYV------------------------------------------------------------------------------------------------------------------------------------------------------------------------------------------------------------------------------------------------------------------------------------------------------------------------------------------------------------------------------------------------------------------------------------------------
>EFCpa00002 
--------------------------------------------------------------------------------------------------------------------------------------------------------------------------------------------------------------------------------------------------------------------------------MKYT--AALAALVTLAAAAPTDGIIDIGDGVKLVPREPRAHTRLER--LRTFRRGLMEG-----------------LESGERNS--SDVSY---DSNW-------AGAVKI-----G----------TGLNDVTGT--IVVPTPSVPSGGSS--------------------------------------TAKYAASAWVGI-DGDTC-------------TSAILQTGVDFY--------------AGRGGVSFDA----------------------WY--EWY-------PNYA----YDF-SGF---SVSAGDTIVMTASASS--LKAGT-----VTLENST-TGKKVTQSFSA-ESS-----------------ELCE-------YNAEWIVEDFE--SGSS-------------------LVNFADF-----------------DTVTFKDCSPS----------------VSGSTIVD-IRQ-----SLEVLTECS----------T-TGTTTVTCEYVG-----------------------------------------------------------------------------------------------------------------------------------------------------------------------------------------------------------------------------------------------------------------------------------------------------------------------------------------------------------------------------------------------------------------------------------------------
>EFCpu00001 
--------------------------------------------------------------------------------------------------------------------------------------------------------------------------------------------------------------------------------------------------------------------------------MSK-FAVLTSILLASVALARPSS-R--MGDRLARRR-EG---RQSQPSQR-----------------------------------ILNTEY---SENW-------AGAVYAES---S----------GTYTAVTGT--FTVPTPSG-EG---------------------------------------------AASAWVGI-DGDTC-------------SNAILQTGVDFT--------------VSDGDVSYDA----------------------WY--EWY-------PDYA----YDF-SGI---SFSSGDVVKLTVTASS--TTSGT-----AVIENTT-TGKTVTKEITSSS-------------------ALCQ-------ENAEWIVEDFEEGNS---------------------LVEFADF----------------G-TVTFTDASATTS--SGT------VS-PSGAT-AIDIEQ-----NGKVLTSVS----------I-GSD--VTIKYV------------------------------------------------------------------------------------------------------------------------------------------------------------------------------------------------------------------------------------------------------------------------------------------------------------------------------------------------------------------------------------------------------------------------------------------------
>EFCpu00002 
-----------------------------------------------------------------------------------------------------------------------------------------------------------------------------------------------------------------------------------------------------------------------------------------------------------MGDRLARRA-SG---RQSKPAER-----------------------------------ILNTEY---SENW-------AGAVYDSA---D----------GTYTAVTGT--FTVPTPSG-DG---------------------------------------------AASAWVGI-DGDTC-------------SNAILQTGVDFT--------------VSDGDVSYDA----------------------WY--EWY-------PDYA----YDF-SGI---SFSAGDVVKLTVTASS--TTSGT-----AVIENTT-TGQTVTQDITSSS-------------------ALCE-------ENAEWIVEDFEENGS---------------------LVEFANF----------------G-TVTFTDAYATTS--SGQ------VS-PSGAT-AIDIEQ-----NGSVLTSVT----------V-GDD--VTIKYV------------------------------------------------------------------------------------------------------------------------------------------------------------------------------------------------------------------------------------------------------------------------------------------------------------------------------------------------------------------------------------------------------------------------------------------------
>EFCpu00003 
--------------------------------------------------------------------------------------------------------------------------------------------------------------------------------------------------------------------------------------------------------------------------------MFK-VALLTNLLLASAVLAVPSS-R--LGSRLARRR-ES---RQSQPSRR-----------------------------------IVNAEY---SENW-------AGAVYAEG---D----------GTYTAVTGT--FTVPTPSG-DG---------------------------------------------AASAWVGI-DGDTC-------------ETAILQTGVDFT--------------SDGGEVSYDA----------------------WY--EWY-------PDYA----YDF-DGI---DIASGDVIKLTVTATS--TTSGT-----AVIENTS-NGQTVTQDITSTS-------------------ALCE-------ENAEWIVEDFEENGS---------------------LVQFADF----------------G-TVTFTDAYATTA--DGT------QT-PADAT-AIDIEQ-----NGQVLTSVT----------V-GDD--VTIKYV------------------------------------------------------------------------------------------------------------------------------------------------------------------------------------------------------------------------------------------------------------------------------------------------------------------------------------------------------------------------------------------------------------------------------------------------
>EFCpu00004 
--------------------------------------------------------------------------------------------------------------------------------------------------------------------------------------------------------------------------------------------------------------------------------MYK-FAVLTSLLLASTALAAPKS-R--IASRLARRAAQG---RQSLPAKR-----------------------------------ISNTEY---SENW-------AGAVYASG---D----------GTYTAVTGT--FTVPTPTT-EG---------------------------------------------AAAAWVGI-DGDTC-------------DTAILQTGVDFT--------------YSDGEVSYDA----------------------WY--EWY-------PDYA----YDF-SGI---TISAGDVIRATVTATS--TTSGT-----AVIENTT-TGQTVTEDLTSTY-------------------ALCE-------ENAEWIVEDFEENGA---------------------LVELTDF----------------G-TVTFTDAYATTS--SGE------VT-PSGAT-AIDIEQ-----NGEVYTSVT----------I-GDD--VTVQYT------------------------------------------------------------------------------------------------------------------------------------------------------------------------------------------------------------------------------------------------------------------------------------------------------------------------------------------------------------------------------------------------------------------------------------------------
>EFCpu00005 
-----------------------------------------------------------------------------------------------------------------------------------------------------------------------------------------------------------------------------------------------------------------------------------------------------------------------------------------------------------------------------------------------------------------------------------------------------------------------------------ASAWVGI-DGDTC-------------ETAILQTGVDFT--------------YSDGEVSYDA----------------------WY--EWY-------PDYA----YDF-SGI---TISAGDVIKTTVTATS--TTSGT-----AVIENTT-TGVTVTQDLTSTY-------------------ALCE-------ENAEWIVEDYEEGDS---------------------LVELTNW----------------G-TVTFTDAYATTS--SGE------VT-PSGAT-AIDIEQ-----NGEVLTQVT----------I-GDT--VAVKYV------------------------------------------------------------------------------------------------------------------------------------------------------------------------------------------------------------------------------------------------------------------------------------------------------------------------------------------------------------------------------------------------------------------------------------------------
>EFCpu00006 
--------------------------------------------------------------------------------------------------------------------------------------------------------------------------------------------------------------------------------------------------------------------------------MYT-FTLLANLLLASAALARPSS-R--LGERLARRS-EG---RQSQPVLKVDGT------------------------------NVSNEQY---SENW-------AGAVYASG---D----------GTYTAVTGT--FTVPTPSGSDG---------------------------------------------AASAWVGI-DGDTC-------------SNAILQTGVDFT--------------ISGGDVSYDA----------------------WY--EWY-------PAAS----YDF-SGI---SFSAGDVVKLTVTASS--TTSGT-----AVIENTT-SGQTVTQDITSSS-------------------ALCE-------ENAEWIVEDFEEGSS---------------------LVPFADF----------------G-TVTWTSASATTG--SGS------VT-PSGAT-VMDIQQ-----NGQTLTQTT----------I-NSDGSVTTKYV------------------------------------------------------------------------------------------------------------------------------------------------------------------------------------------------------------------------------------------------------------------------------------------------------------------------------------------------------------------------------------------------------------------------------------------------
>EFCpu00007 
--------------------------------------------------------------------------------------------------------------------------------------------------------------------------------------------------------------------------------------------------------------------------------MFK-VALLTNLLLAAAALAVPTS-----SERHAAR-VAR---RQGKPIIR-IEGA---------ED-------------A----KISHVQY---SNNW-------AGAVYSEA---A----------GTYSAVTGT--FTVPTPSG-SG---------------------------------------------SASAWVGI-DGDSC-------------GNAILQTGIDFN--------------INNGQVSYDA----------------------WY--EWY-------PDYA----YDF-SGI---SVNAGDQIKLTVTAYS--TTSGI-----AVIENLS-NGQQVQQQLTSSS-------------------ALCE-------QDAEWIVEDFESGGS---------------------LVQLANW----------------G-TVTFTDASATTS--SG-------SQGPGSAGEIDLVNS-----SGQTVSSVQ----------I-SDS-SVTVTYTGN----------------------------------------------------------------------------------------------------------------------------------------------------------------------------------------------------------------------------------------------------------------------------------------------------------------------------------------------------------------------------------------------------------------------------------------------
>EFCpu00008 
--------------------------------------------------------------------------------------------------------------------------------------------------------------------------------------------------------------------------------------------------------------------------------------------------------------------------------MR-IEGA---------ED-------------V----EISHVQY---SSNW-------AGAVFSEG---A----------GTFTAVTGT--FTVPTPSG-SG---------------------------------------------SASAWVGI-DGDSC-------------GNAILQTGIDFN--------------INNGQVSYDA----------------------WY--EWY-------PDYA----YDF-SGI---SVNAGDQIKLTVTAYS--TTSGI-----AVIENLS-NGQQVQQQLTSSS-------------------ALCE-------QDAEWIVEDFESGGS---------------------LVQLADW----------------G-TVTFTDATATTA--SG-------SQGPGGAGEIDIVNS-----SNQPISSVT----------I-TDS-SVTVTYTGN----------------------------------------------------------------------------------------------------------------------------------------------------------------------------------------------------------------------------------------------------------------------------------------------------------------------------------------------------------------------------------------------------------------------------------------------
>EFCpu00009 
--------------------------------------------------------------------------------------------------------------------------------------------------------------------------------------------------------------------------------------------------------------------------------MFA-ATLLVNTLLASFALAAPSS-R--LAERLARR-QAR----QSMPLSR-LDAA---------EN-------------LA-AGNVSHVEY---SQNW-------SGAVWESYP--T----------GTFKSVTGT--FIVPTPSG-SG---------------------------------------------SASAWVGI-DGDTC-------------GSAILQTGIDFN--------------IQDGDVSYDA----------------------WY--EWY-------PDYA----YDF-SGI---PIHAGDSITLTVTASS--TTTGT-----AVIINNT-TGKKVSKSLSNSN-------------------ALCL-------ENAEWIVEDFEEGSS---------------------LVELCDF----------------G-TVKFTDAYATTE--SGE------TVGVSGASTIDLKQG-----S-TVYTSVS----------T-ASE-GLTVKYTGS----------------------------------------------------------------------------------------------------------------------------------------------------------------------------------------------------------------------------------------------------------------------------------------------------------------------------------------------------------------------------------------------------------------------------------------------
>EFCpu00010 
--------------------------------------------------------------------------------------------------------------------------------------------------------------------------------------------------------------------------------------------------------------------------------MQITFALLSNLLLASFALAIPTS----AERYAARQAARN---RSSNLIQKVEAAD---------------------------ANDVVHESY---STNW-------AGAIQSKA---A----------GTFKSVTGT--FTVPKPSGSG----------------------------------------------AASAWVGI-DGASC-------------GSAILQTGVDFN--------------INNGQVSYDS----------------------WY--EWF-------PAGA----YDF-SNF---AIKAGDVVKLTVTATS--KTAGS-----AVIENVT-TGKKVSKALTSSH-------------------ALCE-------QDAEWIVEDFEENGG---------------------LVPFANF----------------G-TVTFSDASASTG--SGT-------VTPAGASVSDIE-Q-----SGKVLTHTT----------I-SGS-KVTVKHS------------------------------------------------------------------------------------------------------------------------------------------------------------------------------------------------------------------------------------------------------------------------------------------------------------------------------------------------------------------------------------------------------------------------------------------------
>EFCpu00011 
---------------------------------------------------------------------------------------------------------------------------------------------------------------------------------------------------------------------------------------------------------------------------------MYAFALLTNLILASAAVAIPTS----AERHAARVAARN-ARTSQPLMP-LDGAI---------NA-------------ATNV---THEEF---SQNW-------AGAVWSKA---A----------GTFKAVTGT--FTVPKATGSGSA--------------------------------------------SASAWVGI-DGSSC-------------SNAILQTGVDFN---------------ADG--SYDS----------------------WY--EWY-------PDVA----HDF--SL---DISEGDVITVTVTASS--KTAGT-----AVIENTT-TGKKVSKALTSSS-------------------ALCE-------QDAEWIVEDFEEGGG---------------------LVPFANF----------------G-TVTFSDATATTG--SGS-------VSPDGATVIDIK-Q-----GSTQLTQTT----------I-SGN-KVTVKYT------------------------------------------------------------------------------------------------------------------------------------------------------------------------------------------------------------------------------------------------------------------------------------------------------------------------------------------------------------------------------------------------------------------------------------------------
>EFCpu00012 
-----------------------------------------------------------------------------------------------------------------------------------------------------------------------------------------------------------------------------------------MHGMASLTMSCFCAASSPPPESSLVDTLPLPRTTPSSTITMYAFALVN-LLLAASAIAIPTS----AERRTMRDAKRASGRSSQPLMS-IEQAA---------AD-------------VVKTGGQTQETY---STNW-------AGAIWSKP---A----------NTITAVTGT--FTVPTASGSG----------------------------------------------SASAWVGI-DGASC-------------SSAILQTGVDFN---------------SDG--SYDS----------------------WY--EWF-------PAGA----VDF-DGL---TINSGDVIKLTVTATS--TTAGS-----AVIENTT-SGQKVNQALTSSS-------------------ALCE-------QDAEWIVEDFEENGG---------------------LVPFANF----------------G-TVTFSDASATTP--SGS-------LSPAGASISDIQ-Q-----NGQTLTQTT----------I-SGN-DVTIKHT------------------------------------------------------------------------------------------------------------------------------------------------------------------------------------------------------------------------------------------------------------------------------------------------------------------------------------------------------------------------------------------------------------------------------------------------
>EFCpu00014 
---------------------------------------------------------------------------------------------------------------------------------------------------------------------------------------------------------------------------------------------------------------------------------MYAFAILANLLLASVAIAIPTS----AERRAARHARRVRNHLSHPAVPQSSQSS---------KF-------------DVAAVNVTQETF---TTNW-------AGAVWSEG---Q----------GTFTSVTGT--FTVPTASGSGSS--------------------------------------------SASAWVGI-DGASC-------------GNAILQTGVDFN---------------ADG--TYDGESFRVNLTCQTSGAYPVFLSLAWY--EWY-------PAGA----VDF-QNF---PINSGDVITVTVTATS--TTSGT-----AVIENTT-QNQQVTQDLTSSS-------------------ALCE-------QDAEWIVEDFEENGG---------------------LVPFADF----------------G-TVTFSQASATSS--SGS-------VSPSGATVYDIQ-Q-----NGQQLTQTT----------I-DGS-DVTIQYQ------------------------------------------------------------------------------------------------------------------------------------------------------------------------------------------------------------------------------------------------------------------------------------------------------------------------------------------------------------------------------------------------------------------------------------------------
>EFCpu00015 
----------------------------------------------------------------------------------------------------------------------------------------------------------------------------------MDVRRVIVERQVLDTTKFNYSIHRHQSCSLTMRANERRAYASPSPVNAHVLDHLRALTVSSGLSFPWLHPIFASRTAASLLVDIRSKVLPVTFSLIIMQKTLAFLALVSAAVAIPTS----AERFAARVARPRTARPTSCKMS------------------------------RRAASRTRLTRA--------------TGPVPSGP---R----------GTYTAVTGT--FTVPTPTGND-G--------------------------------------------SASAWVGI-DGSSC-------------GNAILQTGVDFN--------------IASGQVSYDA----------------------WY--EWY-------PAAS----ADF-SNI---SINSGDVITVTVTATS--TTAGT-----AVIENTT-NGQSVTQQLTSSS-------------------ALCE-------QDAEWIVEDFSVNGG---------------------LVAFANF----------------G-SVTFTGATATTG--SGT-------VTPNGATIYDIQ-Q-----NGQTLTTTT----------I-NGN-DVTVAYT------------------------------------------------------------------------------------------------------------------------------------------------------------------------------------------------------------------------------------------------------------------------------------------------------------------------------------------------------------------------------------------------------------------------------------------------
>EFCpu00016 
-----------------------------------------------------------------------------------------------------------------------------------------------------------------------------------------------------------------------------------------------------------------------------------MQKIFALLALASAAVAIPTS----RERHAARVAR-RSGGSTNLAQD------------------------------IQLNNITN-EAY---TSNW-------AGAVWSKP---A----------GTYTSVTGT--FTVPTPTGAD-G--------------------------------------------SSTAWVGI-DGSSC-------------SNAILQSGVDFD--------------ISGGQVSYVA----------------------WY--EWY-------PAPM----TDF-DNF---AVNAGDVITVTVTATS--TTAGT-----AVMENTT-TGQKITQDLTSSS-------------------ALCQ-------QDAEWILEDFSINGG---------------------LAPFDNF----------------G-SVTFTGNSATTT--TGT-------DTPNGATVYDIQ-Q-----NGVTLTATT----------I-NGN-DVTVTYQ------------------------------------------------------------------------------------------------------------------------------------------------------------------------------------------------------------------------------------------------------------------------------------------------------------------------------------------------------------------------------------------------------------------------------------------------
>EFCpu00017 
--------------------------------------------------------------------------------------------------------------------------------------------------------------------------------------------------------------------------------------------------------------------------------MQTIFALIVSLVFASAALALPTS----TERYAARAAARRSGRTSNLIQTVEIGG--------------------------LEAKDISHASY---STNW-------AGAIQSRD---A----------NTFTAVTGT--FTVPSPTGND-G--------------------------------------------SASAWVGI-DGASC-------------ASAIIQTGVDFT--------------LTDGQISYNA----------------------WY--EWF-------PASA----ADF-ANL---HISPGDILVLTVSADT--PSAGS-----AVIENTT-TGQTVMQQLTSPSSS-SSSSSSSSSSTSSGVVTLCG-------QDAEWIVEDFEVDGG---------------------LVPFADF----------------G-SVSFTKASATTT--AAAGG---QPVTAAGASVSDVQ-Q-----DGRTLTTTT----------I-DGN-DVVIAYA------------------------------------------------------------------------------------------------------------------------------------------------------------------------------------------------------------------------------------------------------------------------------------------------------------------------------------------------------------------------------------------------------------------------------------------------
>EFCpu00018 
------------------------------------------------------------------------------------------------------------------------------------------------------------------------------------------------------------------------------------------------------------------------------------------------------------MASFLVSALLASVAVASPLTGGVPTNV---------KV-------------LSAE-DPAYEQL---NSNW-------AGAVLRKD---G----------GTFQAVTGS--FKVPKPTGEG----------------------------------------------SAAIWVGV-DGMDC--------------GVILQTGVDAS--------------IKGGQVSYSS----------------------WY--EWF-------PDPS----YTF-DNI---DFAAGDDVTLTATTHS--TTTGT-----VTIENKT-KNQKVTKDVSSTS-------------------ALCQ-------KNAEWIVEDYSSGG----------------------LVEFDNF----------------G-TVTFTSATATTG--SGS-------VGPDGATIVDIA-Q-----NGTQLTQSS----------V-ANG-QVTIKHT------------------------------------------------------------------------------------------------------------------------------------------------------------------------------------------------------------------------------------------------------------------------------------------------------------------------------------------------------------------------------------------------------------------------------------------------
>EFCpu00019 
------------------------------------------------------------------------------------------------------------------------------------------------------------------------------------------------------------------------------------------------------------------------------------------------------------MASFLATILLASAAVATPLAA-IP--V---------DA-------------AAPS-DATYEVL---SSNW-------AGAVLRKD---A----------DTFKAVTGS--FKVPKPTGSG----------------------------------------------SAAIWVGI-DGADC--------------GVILQTGVDAT--------------IKNGQVSYSS----------------------WY--EWF-------PDPS----HVF-TGI---EFSAGDEVTLTATAHS--NTTGT-----VTIENKT-KNKKVSSDVSSSH-------------------ALCQ-------KDAEWIVEDYSSGG----------------------LVQFDNF----------------G-TVTFTNNVATTA--SGT-------VGPAGAQIWDIS-H-----NGTQLTHSS----------V-SNG-NVIIKHS------------------------------------------------------------------------------------------------------------------------------------------------------------------------------------------------------------------------------------------------------------------------------------------------------------------------------------------------------------------------------------------------------------------------------------------------
>EFCpu00020 
-------------------------------------------------------------------------------------------------------------------------------------------------------------------------------------------------------------------------------------------------------------------------------------------------------------------------------------------------------------------------------------------------------------------------------------------------------------------------------------MWVGI-DGVDC--------------CVILQTGVDAT--------------INNNQVSYSA----------------------WY--EWF-------PDPS----HTF-DSI---DFAAGDDVTLATTAHS--TTNVT-----VMIENKT-KNQNVTHEVSSSH-------------------ALCQ-------KDAEWIVEDYSSGGD---------------------TVKFDDF----------------G-TVTFTGAQATTG--SGT-------VRADGATIYGIKDQ-----SGKVLTQSS----------V-SNG-NVVIKHT------------------------------------------------------------------------------------------------------------------------------------------------------------------------------------------------------------------------------------------------------------------------------------------------------------------------------------------------------------------------------------------------------------------------------------------------
>EFCpu00021 
------------------------------------------------------------------------------------------------------------------------------------------------------------------------------------------------------------------------------------------------------------------------------------------------------------MASFIVLALTAS-ALAIGHQGQV---V---------KI-------------NPKNGNATYDVQ---SSNW-------AGAVIQAA---P----------GTYQAVTGT--FTVPSSSGSG----------------------------------------------SAAIWVGI-DGAGSD------------CGVILQTGIVAN---------------SDN--TYYS----------------------WY--EWF-------PDPS----YNF-NNI---NFAAGDVVKLTATAHS--TTTGT-----VTIENQT-NGQSVTQDVSSTH-------------------ALCQ-------EYAEWIVEDYEVGSG---------------------QAQFDDF----------------G-TVTFSSAQAQTG--SGY-------AGPDGATIWDIW-Q-----NNVQLTQSS----------V-QNG-NVVVSHT------------------------------------------------------------------------------------------------------------------------------------------------------------------------------------------------------------------------------------------------------------------------------------------------------------------------------------------------------------------------------------------------------------------------------------------------
>EFCpu00022 
------------------------------------------------------------------------------------------------------------------------------------------------------------------------------------------------------------------------------------------------------------------------------------------------------------MASFIVLALAVT-ALARGQQGQV---V---------KI-------------SPKNGNSTYDVQ---SSNW-------AGAVIQAA---A----------GTYQAVTGT--FTVPNPTGSG----------------------------------------------SAAIWVGI-DGAGSD------------CGVILQTGVDAT--------------IDNGQVSYSS----------------------WY--EWF-------PDPS----YSF-SNI---NFAAGDVVQLTATAHT--TTTGT-----VTIENQT-NGQKVTQDVSSTS-------------------ALCQ-------EYAEWIVEDYQSGDS---------------------QVVFDNF----------------G-TVTFSDAQATTG--AGA-------VGPDGATIWDIW-Q-----NNVQLTKSS----------V-QNG-NVVVSHT------------------------------------------------------------------------------------------------------------------------------------------------------------------------------------------------------------------------------------------------------------------------------------------------------------------------------------------------------------------------------------------------------------------------------------------------
>EFCpu00023 
----------------------------------------------------------------------------------------------------------------------------------------------------------------------------------------------------------------------------------------------------------------------------------------------------------------------------MGQQGQV---V---------KI-------------SPKNGNSTYEVQ---SNNW-------AGAVITAA---A----------GTYQAVTGT--FTVPKPSGSG----------------------------------------------SAAIWVGI-DGAGPD------------CKVILQTGIVANV--------------NNGQVAYGA----------------------WS--EWF-------PDPS----NSF-SNI---TFATGDVVKLTATAHS--KTTGT-----VTIENQT-SGQKVSQDLSSSH-------------------AICQ-------EYAEWIVEDYSSGNS---------------------QVTFDNF----------------G-TVTFTDAQATTA--SGT-------VGADGATIWDIW-Q-----DNVQLTKSS----------V-SNG-NVVISHT------------------------------------------------------------------------------------------------------------------------------------------------------------------------------------------------------------------------------------------------------------------------------------------------------------------------------------------------------------------------------------------------------------------------------------------------
>EFCpu00024 
-------------------------------------------------------------------------------------------------------------------------------------------------------------------------------------------------------------------------------------------------------------------------------------------------------------------------------------------------------------------------------------------------------------------------------------------------------------------------------------MWVGI-DGVGC--------------QVILQTGVDATI--------------DNGQVSYSS----------------------WY--EWY-------PDPS----HTF-DNI---NFSAGDVVTLTATAHT--TNTGT-----VTIENAT-NGQKVSSDVNSTT-------------------ALCM-------QNAEWIVEDYIGGNS---------------------QVSFDNF----------------G-TVTFTNAQATTG--SGA-------VGPDGATIYEIV-Q-----NNVQLTQAS----------V-QNG-NVVISH-------------------------------------------------------------------------------------------------------------------------------------------------------------------------------------------------------------------------------------------------------------------------------------------------------------------------------------------------------------------------------------------------------------------------------------------------
>EFCpu00025 
--------------------------------------------------------------------------------------------------------------------------------------------------------------------------------------------------------------------------------------------------------------------------------------------------------------------------------------------------------------------------F---TTNW-------AGAVMNGT--------------EAINSVTGT--FSLPKPTGNG----------------------------------------------SVAIWVGM-DGVSC--------------STLLQVGIIVT--------------VNNGVVSYIP----------------------WY--EWL-------PDYA----TPL-ETL---RLDASDQVTLTVTATS--PTSGE-----VKIQNKS-KNQEVSTQVSSSA-------------------KLCQ-------RNADWIVEAYHNGTG---------------------LAPLNNF----------------G-TVMFTQAQAGTW--GGAIA----PTTDASVYNIQQ--N-----GQAVAWGSV----------Q-NG--NVIVQH-------------------------------------------------------------------------------------------------------------------------------------------------------------------------------------------------------------------------------------------------------------------------------------------------------------------------------------------------------------------------------------------------------------------------------------------------
>EFCpur0001 
-------------------------------------------------------------------------------------------------------------------------------------------------------------------------------------------------------------------------------------------------------------------------------------------------------MKFLTGLALVASASATSLSGSRMQSRPRVLSS-----------SP----------AKLFSRAGVEPAY---SPNW-------AGAVQS-----G----------TGFHYVEGT--ITVPKVSGKPD--------------------------------------------AAAAAWVGI-DGVDC-------------QQAILQTGVSFH---------------TDG--TFEA----------------------WY--EWY-------PEYS----HNW-DNF---KIKAGDQIKMIVDATT--STSGT-----ASLENLT-TGQKVSQHFPKAP------------------VKICG-------VTAEWIVEDFTANDH---------------------QVPFANF----------------G-SITFTNAIAKG---DKG-------SVSPQGAEIYAIRE-----ENAQSALTS----------C-GARRGQVSCHYV-----------------------------------------------------------------------------------------------------------------------------------------------------------------------------------------------------------------------------------------------------------------------------------------------------------------------------------------------------------------------------------------------------------------------------------------------
>EFCt000001 
-------------------------------------------------------------------------------------------------------------------------------------------------------------------------------------------------------------------------------------------------------------------------------MEILFFLLTTILLASSTVTAQLTFTARVQQFGQDADASELNFVPIQPMGRRKLPPSYYRQRG--SVNGTI------TLTNASDKGERDLVSE---SANW-------CGASQHTEGD------------DQVADILGV--FTVPDLTLRQGKAP----------------------------------------PQFASAWVGI-DGAAC-------------SSVLLQAGVTTVLRQEHVRDVGGKQVNSNGGQSASA----------------------WW--EWY-------PEGA----YTI-EGL---RVKPGEWISVNITTTS--PSSAS-----IVITNID-RGYSVSLVVSNGP-------------------KLCR-------TDAEWILEDFED--AGK-------------------QVTLANF----------------A-DLWFLDAGATTV--RGK------KLGIDGATMVHMVDE-----NGTLMCSAE----------P-FDNASFVVMSHVK----------------------------------------------------------------------------------------------------------------------------------------------------------------------------------------------------------------------------------------------------------------------------------------------------------------------------------------------------------------------------------------------------------------------------------------------
>EFDac00001 
--------------------------------------------------------------------------------------------------------------------------------------------------------------------------------------------------------------------------------------------------------------------------------MVA-ITLLTSALFATAALAAPSS-RSRLEQRMARRSLGA---HLSTPNQRITAAT---------DF-------------TG-PKTEATTAY---SSNW-------AGPVYNAN---A----------GTYKAVTGT--FTVPTPSAPSGG---------------------------------------RGS-YAASAWVGI-DGDSC-------------DTAILQTGLDFT--------------IDNGKVSYDA----------------------WY--EWY-------PDYA----YDF-SGI---SFSAGNEVRVTVTATS--TTSGT-----AVIENLT-TGETVTQDITSSS-------------------ALCE-------QDAEWIVEDFTEGNS---------------------LVPFANF----------------G-SVAFTSAEATTS--SGS------TQGPSGATYIFDIEQ-----NNKVLTSVT----------T-GTS-TTTITYV------------------------------------------------------------------------------------------------------------------------------------------------------------------------------------------------------------------------------------------------------------------------------------------------------------------------------------------------------------------------------------------------------------------------------------------------
>EFDs000001 
---------------------------------------------------------------------------------------------------------------------------------------------------------------------------------------------------------------------------------------------------------------------------------MFAATLLCQILLATAAFAIPTS-KERLAQRVARRSSG--LTHQGRPNQVVARP----------AA-------------EAGS-NSTHAEF---SSNW-------SGAVLVAG---S----------NTFKSVTGT--FTVPTPKEPSG----------------------------------------SSGTHSASAWVGI-DGDTC-------------GSAILQTGVDFT--------------VSGSSTSFDA----------------------WF--EWF-------PDFA----TDF-TGF---SVRSGDSITATVTATS--LTGGT-----ATLVNHR-SGQTVSHTFSGQP-------------------ALCQ-------ENAEWIVEDFEEG--SS-------------------LVPLANW----------------G-TVTFTGASAGLS--SGS-------EGPSGAT-IINMEQ-----NSRVLTSVS----------A-SGS-TVTVEYTGS----------------------------------------------------------------------------------------------------------------------------------------------------------------------------------------------------------------------------------------------------------------------------------------------------------------------------------------------------------------------------------------------------------------------------------------------
>EFDs000002 
---------------------------------------------------------------------------------------------------------------------------------------------------------------------------------------------------------------------------------------------------------------------------------MFAASLLCQVLLASAAFAIPTS-KERFAQRAARRASG--FAHQSQPKQFVSSGP---------TI-------------EGPAGNVSHVDY---SSNW-------AGAVLVAS---T----------ATYKSVTGT--FTVPTPKEPSG----------------------------------------GSGEHSASAWVGI-DGDTC-------------GNAILQTGVDFT--------------VSGSSVSYDA----------------------WY--EWY-------PDYA----YDF-SGI---SFSAGDTVTVTVTATS--KTGGT-----ATITNKT-KGKTVSHTFSGQP-------------------SLCE-------YNAEWIVEDFEEG--SS-------------------LVPFANF----------------G-TVAFTGASAGTV--SGS------SVGPSGAT-LIDIKQ-----NNKVLTSVS----------T-SGS-SVTVKYTG-----------------------------------------------------------------------------------------------------------------------------------------------------------------------------------------------------------------------------------------------------------------------------------------------------------------------------------------------------------------------------------------------------------------------------------------------
>EFDs000003 
-------------------------------------------------------------------------------------------------------------------------------------------------------------------------------------------------------------------------------------------------------------------------------MKLSLAATAGFLLASGYVLAYPST------FAERSLRRGRPALPVDVAAQEPTPAG--------------------------LAADANPTVM---SGNW-------AGVVLPSPPT-G----------QNFTGVSGT--FNFPSLANSSYA--------------------------------------------AACAWIGI-DGWSTSR-----------TEGLFQAGVNFW--------------TEDDKLTYDA----------------------WY--EWV-------PDTS----YNF-TDF---GISAGDVLTFRLFTLS--DSAGT-----IYLENES-TGQVVTKDLSAPPSP-P-----------FTDPQLSL-------QSPEWIMEDFFWYG----------------------QVPLADF----------------G-SI------VSR--------------MRLR----------------------------------------------------------------------------------------------------------------------------------------------------------------------------------------------------------------------------------------------------------------------------------------------------------------------------------------------------------------------------------------------------------------------------------------------------------------------------------------------
>EFDse00001 
-----------------------------------------------------------------------------------------------------------------------------------------------------------------------------------------------------------------------------------------------------------------------------------MLTTLALALLATSTTASP--------------------------------------------------------------TKRQTQVR---TKNY-------SGAKLLSSPD-----------GTIFTYATTI--INVPDTQFVSAEGS-------------------------------------PGQLQASAAWVGY-GGME--------------DNGIAQTGCVFD---------------NDGQDDRYA---R----C-------------WT--EFY-------PDPP----VFY-DDLP--SPDIGDWIQLELYLTS--PTTAT-----SIVTNTN-TGDQASRDFTAPDG-----------------HSVSG-------NNAEWIVENPGARN------------------------NLVNF-----------------QKEFFEGCQAVTQ--AGN----SYGPGDGNVEVFYEAKDLGDGNGATQWTNSF----------L-PSDSEVEVDWTGPT---------------------------------------------------------------------------------------------------------------------------------------------------------------------------------------------------------------------------------------------------------------------------------------------------------------------------------------------------------------------------------------------------------------------------------------------
>EFDt000001 
--------------------------------------------------------------------------------------------------------------------------------------------------------------------------------------------------------------------------------------------------------------------------------MKFSA-VAATALLAGSAVAAPG----------TAMR----QARAVKRAARTHGN-----PV--KYVEGP------SS----EVTNKTDVSY---SSNW-------AGAVLV-----G----------TGYTSVTGT--FTAPSPSTAGSG----------------------------------------------SAWVGI-DGDTC-------------GTAILQTGIDWT--------------KSGSSITYDA----------------------WY--EWY-------PDYA----YDF-SGI---SISAGDSIKVTVTASS--KTTGT-----ATVNNLT-KGKSVTHTFSG-GVD-G---------------DLCE-------YNAEWIVEDFE--EGSS-------------------LVQFANF----------------G-SVTFTGASAT-K--SG-----------------------------------------------------------------------------------------------------------------------------------------------------------------------------------------------------------------------------------------------------------------------------------------------------------------------------------------------------------------------------------------------------------------------------------------------------------------------------------------------------------
>EFEl000001 
--------------------------------------------------------------------------------------------------------------------------------------------------------------------------------------------------------------------------------------------------------------------------------MKFTTTIASALACTSAVLGAPG----------TAMRRERAAKR---LAAQRGSS----PRQ--DPDDGV------MYAVDNNNGTEAHVQY---SSNW-------AGAVLI-----G----------TGYTSVTGT--IVVPTPSTPSGGSSNT--------------------------------------EYAASAWVGI-DGDTC-------------STAILQTGVDFY--------------VEGGEVAFDA----------------------WY--EWY-------PDYA----YDF-SGI---TISAGDTIKMTVTASS--KTGGT-----AVIQNQS-TGKSVSHTFS--SQS-A---------------SLCE-------TNAEWIVEDFS--SSGG-------------------LVPFADF----------------D-SVTFTGASAT-T--SSG------TVGVSGATIFD-IRQ-----NSDVLTSCS----------T-SGSSSVTCSYT------------------------------------------------------------------------------------------------------------------------------------------------------------------------------------------------------------------------------------------------------------------------------------------------------------------------------------------------------------------------------------------------------------------------------------------------
>EFFf000001 
--------------------------------------------------------------------------------------------------------------------------------------------------------------------------------------------------------------------------------------------------------------------------------MKFTLFL--AAASLALAAPGTK----------LTPRDTSPVVPR-SARRAKYSSH---PNQ--RL----------VSL---SDARTKNDQY---SGNW-------AGAVQI-----G----------SGYNKVQGT--ITVPEVSGAD-GAA-------------------------------------------ASAWVGI-DGDTC-------------QTAILQTGISFY---------------ADG--SFDA----------------------WY--EWI-------PDYA----YSF-NNF---DVSVGDQIRMTVDASS--KTKGV-----ATLENLT-TNQKVTHSFTN--TP-S---------------TLCE-------TNAEWIVEAFQE-GGS--------------------QVDLADF----------------G-TVTFTNAVVS-G--TRG------TSGPSGAQIIDISPD-----QGQTVQAVG----------S-ITSNSVTVKYVGN----------------------------------------------------------------------------------------------------------------------------------------------------------------------------------------------------------------------------------------------------------------------------------------------------------------------------------------------------------------------------------------------------------------------------------------------
>EFFo000001 
--------------------------------------------------------------------------------------------------------------------------------------------------------------------------------------------------------------------------------------------------------------------------------MKFTLFL--AAASLALAAPGTK----------LTPRDTSPVVPR-SARRAKYSSH---PNQ--RL----------WSLD--SEARTKNDQY---SGNW-------AGAVQI-----G----------SGYNKVQGT--ITVPEVSGAD-GAA-------------------------------------------ASAWVGI-DGDTC-------------QTAILQTGISFY---------------ADG--SFDA----------------------WY--EWI-------PDYA----YSF-SNF---DVSVGDQIRMTVDASS--KTKGV-----ATLENLT-TNQKVTHSFTN--TP-S---------------TLCE-------TNAEWIVEAFQE-GGS--------------------QVDLANF----------------G-TVTFTNAVVS-G--TKG------TSGPSGAQIIDISPD-----QGQTVQAVG----------S-ITSNSVTVKYVGN----------------------------------------------------------------------------------------------------------------------------------------------------------------------------------------------------------------------------------------------------------------------------------------------------------------------------------------------------------------------------------------------------------------------------------------------
>EFFp000001 
--------------------------------------------------------------------------------------------------------------------------------------------------------------------------------------------------------------------------------------------------------------------------------MFS-LTLLTSVLLATASLARPSG----LGDRVARRAAG----RQSRPAQP-IAHP---------ET-------------TT--TNVSHVVY---GDNW-------AGAVYDSYP--S----------GTFTSVTGT--FTVPTPNAPSGG---------------------------------------SGS-YSAAAWVGI-DGDTC-------------SNAILQTGVDFT-------------IDDSGSVSYGA----------------------WY--EWY-------PEPS----YDF-DSI---SFSAGDSVQLTVTASS--TTSGT-----VVIENLS-TGQTVTQDLTSSY-------------------ELCE-------ENAEWIVEDYEEGDS---------------------LVPFADF----------------G-TVTFTGASATTG--SGS------IG-PGGAT-LFDIQQ-----NGEILTSSS----------V-SDS-EVIIEYIG-----------------------------------------------------------------------------------------------------------------------------------------------------------------------------------------------------------------------------------------------------------------------------------------------------------------------------------------------------------------------------------------------------------------------------------------------
>EFFp000002 
--------------------------------------------------------------------------------------------------------------------------------------------------------------------------------------------------------------------------------------------------------------------------------MFS-ATLLASVLLATTALARPSG----LNGRLARRAAG----RQGKPVQL-IAHP---------ET-------------T----NVSHVEY---SENW-------AGAVYDSYP--S----------GSFTAVTGT--FTVPTPSTPSGG---------------------------------------SGS-YSASAWVGI-DGDTC-------------DTAILQTGVDFT--------------IDDGDVSYDA----------------------WY--EWY-------PDYA----YDF-SGI---SFSAGDSVKLTVTASS--TTSGT-----AVIENLT-TGKTVTQDITSSS-------------------ALCE-------ENAEWIVEDYEEGDS---------------------LVPFADF----------------G-TVTFTGASATTS--SGS------IG-PSGAT-LIDIEQ-----DS-VLTSVS----------V-SGS-DVTIKYV------------------------------------------------------------------------------------------------------------------------------------------------------------------------------------------------------------------------------------------------------------------------------------------------------------------------------------------------------------------------------------------------------------------------------------------------
>EFFp000003 
--------------------------------------------------------------------------------------------------------------------------------------------------------------------------------------------------------------------------------------------------------------------------------MFS-VTLLTLVLLATTALARPAG----PSGRIASRGAG----RQSKPVQL-IAHP---------EI-------------TT--ANVSQVD----SDNW-------AGAVYSYP---S----------GSFTSVTGS--FTVPTPSVPSGG---------------------------------------SGSYYFASAWVGI-DGSTC-------------DTAILQTGVDFV--------------INDGSVSYDA----------------------WY--EWW-------PAPP----YGF-SGDI--SFSAGDSVQLTVTATS--TTSGT-----AVIENLS-TGQTVTQDVTSSH-------------------ALCQ-------QDAEWIVEDNEDGNSGS-------------------LVPFADF----------------G-TVTFTGASATTG--SGS------IG-PGDAA-LWYIEQ-----NGEVLTSVS----------V-SGS-DITINYIG-----------------------------------------------------------------------------------------------------------------------------------------------------------------------------------------------------------------------------------------------------------------------------------------------------------------------------------------------------------------------------------------------------------------------------------------------
>EFFp000004 
--------------------------------------------------------------------------------------------------------------------------------------------------------------------------------------------------------------------------------------------------------------------------------MFA-AKLLSLVVLAASALAAPKG-R--LADRVARRADRS---RLTRPVQL-IEKS---------DL-------------VE-FTNVSHVEY---SSNW-------AGAVLSTS---A----------GTWKSVTGT--FTVPTPKTPSGG----------------------------------------SGSYSASAWVGI-DGDTC-------------DSAILQTGVDFT--------------IDSGSVSYDA----------------------WY--EWY-------PDYA----YDF-SGI---SFSAGDSVEVTVTATS--TKAGT-----AKIENLT-TGKTVSKSITSSS-------------------ALCE-------QDAEWIVEDFEEDGS---------------------LVPFANF----------------G-TVTFSSASAGKS--SGS------SG-PSGAT-IIDIEQ-----NSKVLTSVS----------T-TSN-SVTVSYV------------------------------------------------------------------------------------------------------------------------------------------------------------------------------------------------------------------------------------------------------------------------------------------------------------------------------------------------------------------------------------------------------------------------------------------------
>EFFp000005 
--------------------------------------------------------------------------------------------------------------------------------------------------------------------------------------------------------------------------------------------------------------------------------MFS-TALLTSVLLATSALAVPSR----LAERVSRRP-GS---RMTRPLKHVEAVT---------HA-------------AT---NVSHVEY---SGNW-------AGAVYDSYP--A----------NSFTAVTGT--FTVPKPSAGTGS----------------------------------------GGSYSASAWVGI-DGDTC-------------NTAILQTGVDFT--------------VSNGKVSYDA----------------------WY--EWY-------PDSA----HDF-TGI---SFSAGDIVTVTVTASS--TTSGT-----AVIENKS-TGQRVTQDLNSTS-------------------ALCE-------ENAEWIVEDFDEEGG---------------------QVPFANF----------------G-TVTFTNASATTS--SGV------VG-PGPAT-IIDIQQ-----HNRVLTDVN----------V-DNN-DVTIKYV------------------------------------------------------------------------------------------------------------------------------------------------------------------------------------------------------------------------------------------------------------------------------------------------------------------------------------------------------------------------------------------------------------------------------------------------
>EFFp000006 
----------------------------------------------------------------------------------------------------------------------------------------------------------------------------------------------------------------------------------------------------------------------------------MLLA---CVYLAAITLADPTG-LSR---RLARR---RQSKPVQLITHP-------------------------------NSTDISQVSY---SANA-------AGAVYESYPS------------GSFTSVTGT--FTVPTLSAS--GA--------------------------------------SGSS--LSVWVGL-DGYTC-------------DTAILQTGIDLT--------------VNNGSVSYDG----------------------WY--EWY-------PDYA----YDF-SGL---SFSAGDSVRLTVTAST--TTSGT-----AEIENLS-TDQTASQQITSSY-------------------ALCE-------ENAEWILEVYE-DGS---------------------DGSIPDF----------------G-TLTIADAYAS-T--SSNF------VGPSGAA-IIEIA------NE---VSVS----------V-SSS-SVTIEYIA-----------------------------------------------------------------------------------------------------------------------------------------------------------------------------------------------------------------------------------------------------------------------------------------------------------------------------------------------------------------------------------------------------------------------------------------------
>EFGc000001 
--------------------------------------------------------------------------------------------------------------------------------------------------------------------------------------------------------------------------------------------------------------------------------MKLIS-VTSALLVANVALGARF----------TEKRRNRAVER--GATVRPGQS----LPK--IPSDGP-------AAQIAKQNNSANVEY---SNNW-------AGAVLI-----G----------TDYTSVTGT--FVVPTPKEPTGASSDT--------------------------------------QYSASAWVGI-DGNTA-------------QNSILQTGVDFY--------------VEDGQTSFDA----------------------WY--EWY-------PESA----YTF-SGF---GISAGDTIKLTITATS--LTSGT-----ALIENES-SGKSVSHSFS--SEE-Y---------------ALEE-------LNAEWIVEDYE--SNFG-------------------QVPLANF----------------G-TVIFTDTKAI-S--GSS------SVGPSGATLID-LEQ-----NGEVLTSVS----------V-SGDE-VIIKYI------------------------------------------------------------------------------------------------------------------------------------------------------------------------------------------------------------------------------------------------------------------------------------------------------------------------------------------------------------------------------------------------------------------------------------------------
>EFGc000002 
--------------------------------------------------------------------------------------------------------------------------------------------------------------------------------------------------------------------------------------------------------------------------------MKLLN-VAGALLFANAALGARF----------TERRRARLAQRAPGSVSRTGFG----QPL--IAADGL------DIDEDAATNGTADVDY---SSNW-------SGAVLI-----S----------TGYKSVTGT--FVVPTPKAPTGGSSST--------------------------------------QYAASAWVGI-DGDTA-------------SNSILQTGIDFY--------------IEDGEASYDA----------------------WY--EWY-------PDYA----YTF-SGF---SISAGDTITVTVTASS--TSSGK-----AVIKNAS-TGKSVTHSFS--SES-N---------------TLEE-------LNAEWIVEDFE--EDGG-------------------LVPFANF----------------G-TVTFTDATAI-G--SDG------TVGPDGATLID-IRQ-----SGKVLTSAS----------L-SGGD-VVVSYVG-----------------------------------------------------------------------------------------------------------------------------------------------------------------------------------------------------------------------------------------------------------------------------------------------------------------------------------------------------------------------------------------------------------------------------------------------
>EFGc000003 
--------------------------------------------------------------------------------------------------------------------------------------------------------------------------------------------------------------------------------------------------------------------------------MKFTT-TAFSALLAAEAVYAGP--------VTLVPRASRSSKRSG--VARSSRPNQ--------------------VINGPDASNVSNVAY---SSNW-------AGAVLD-----G----------SDFTSVTGT--FVVPTPSEPSGGSS--------------------------------------SKEYSAAIWVGL-DGSSC-------------DTTILQTGIDVN--------------IQGGEVSFDA----------------------WY--EWY-------PDYS----YNF-DGF---GISAGDSIKLTATASS--TTGGK-----VIVDNLS-TGKSVTHSFSG-ESA-----------------ALCE-------TNAEWIVEDFE--EGSS-------------------LVPFADF----------------G-KVTFTDCSVT-S--SGK------SLGVTGSTVND-IKQ-----SGKVLTSCS------------FGASTVTCSYV------------------------------------------------------------------------------------------------------------------------------------------------------------------------------------------------------------------------------------------------------------------------------------------------------------------------------------------------------------------------------------------------------------------------------------------------
>EFGc000004 
--------------------------------------------------------------------------------------------------------------------------------------------------------------------------------------------------------------------------------------------------------------------------------MKFSTVLSAALLGASTTLAAPR---------PAANRIGKRSIQKKSLPKMSAVG---------------------------AHNTTADEEE---SYNW-------SGAVLV-----G----------TGYTSVTGK--IVVPTISSGSSNN-----------------------------------------DKVGTAWVGI-DGDTC--------------SSLWQTGVSWT--------------VEDGSVDYTA----------------------WY--EWV-------PYSAS---VDF-TGI---TISAGDSIVMTVTATS--TTSGT-----ATIENET-TGKTVSHTYSSMSSD-N---------------ALCY-------YNAEWIVEDFAECLDSSCTQT--------------ELLPFADY----------------G-SVEFTDCSAV-K--SGA------TVDVTGATTIDMVSQ-----SDDSVESSC----------T-DTASTVTCKYV------------------------------------------------------------------------------------------------------------------------------------------------------------------------------------------------------------------------------------------------------------------------------------------------------------------------------------------------------------------------------------------------------------------------------------------------
>EFGc000005 
-------------------------------------------------------------------------------------------------------------------------------------------------------------------------------------------------------------------------------------------------------MKFSAAVAATLCASALAAPAPAPAPARSVAKNQGLARKSRLSRANQLQQKRTSSPTFGHAAGHRTGLNHKAATSAITTDH------------SA------ATEVSETTDDSVEDWL---NGSW-------SGVVVQPGA-------------GDIVGVSAT--FALPNVKLPTDGAQVK------------------------------------ATTHTASAWVGI-DGYSC-------------GTGLWQAGVDGNV-------------DESGAVSWYA----------------------WY--EWY-------PAGT-----IV-VDLG--DLGVGDKIFVNVTASS--TTHGS-----VYMENLA-AGKSFSKDVTSTD-------------------ELCL-------ADAEWIQEDLVADSTAEG--------------------Q-ADF----------------G-TITFANATAYTK--TGT------LPPTSDTNLMDIKDS-----NNRQLTSTT----------Y-TKDA-VIIKYL------------------------------------------------------------------------------------------------------------------------------------------------------------------------------------------------------------------------------------------------------------------------------------------------------------------------------------------------------------------------------------------------------------------------------------------------
>EFGl000001 
----------------------------------------------------------------------------------------------------------------------------------------------------------------------------------------------------------------------------------------------------------------------------------MKLSHLLSILIPLCLLAS-------------AKPTSKITTKSSTKFTLKPPK----------------------------TTTPTPSRY---TTNW-------AGIYLTPI--------------HNITSISAH--LTIPVVSLPPNATN---------------------------------------GSYTFSMWAGI-DGFPP-------------TTALLQAGISID-------------LIKSGNITRKAISV-------------------FW--EWV-----PGPYTV----IPA-AEF---AVEEGDGMGIYISTRS--PSKAV-----IVLVNED-TGQIWTKKVFAPAGG-----------------ELSG-------ETAEWIVERLTVNGK---------------------LVTWPEF----------------G-SVRFERCVAGWR--GGR--------MGIRRAEVVEIEE-----GGRRLASVS----------V-GGGG-VGVRYLGG----------------------------------------------------------------------------------------------------------------------------------------------------------------------------------------------------------------------------------------------------------------------------------------------------------------------------------------------------------------------------------------------------------------------------------------------
>EFGl000002 
------------------------------------------------------------------------------------------------------------------------------------------------------------------------------------------------------------------------------------------------------------------------------------------------------------------------------------------------------------------MAPNPGDVKMSPLAISL------QGVDQRRH-----------SPSETYTSVFAI--FRVPKFDFNLTSSTP-------------------------------------NGSYLQFICVGI-DNSP----------------ALMQCGILNGIR------------RSEGQDIIERTA--------------------WY--EWL-------PQPL----VRIDHRL--FDFKAGHTIMAFVNMAN--PTTTT-----CYLKNIN-TNQTYTKTYQPENST-H---------------ALQG-------YQAEWIVEQQITPG-----------------------FPTPHY-----------------ENVTFWNTRAGVN--YGG-----LQYTLDGGNPSELQTPP----AGVEIENST----------T-FHVYWMENKNG------------------------------------------------------------------------------------------------------------------------------------------------------------------------------------------------------------------------------------------------------------------------------------------------------------------------------------------------------------------------------------------------------------------------------------------------
>EFGt000001 
--------------------------------------------------------------------------------------------------------------------------------------------------------------------------------------------------------------------------------------------------------------------------------MFA-LTLLSYALLATSALARPSG----LSDRLARRAAGS---HLTRPLQR-VASP---------EA-------------LA--SNTSHVEY---SSNW-------AGAVYDTYP--S----------GSFKSVTGT--FTVPTPKAPSGG----------------------------------------SGTYSSSAWVGI-DGDTC-------------GTAILQTGVDFT--------------VSNGRTSYDA----------------------WY--EWY-------PDYA----YDF-SGI---SISAGNQIRVTVTASS--TTSGT-----AVIENLS-TGQTVSKSLTSSS-------------------ALCE-------ENAEWIVEDYEENGS---------------------LVPLANF----------------G-TVTFSSASATTG--SGS------IG-PSGAT-LIDIEQ-----NGKVLTSAS----------T-SGS-SVTVSYV------------------------------------------------------------------------------------------------------------------------------------------------------------------------------------------------------------------------------------------------------------------------------------------------------------------------------------------------------------------------------------------------------------------------------------------------
>EFHo000001 
----------------------------------------------------------------------------------------------------------------------------------------------------------------------------------------------------------------------------------------------------------------------------------------------------------------------MDAIRARSAARRSNRFQ---------------------AGS-SKNVNGTADVE---STNW-------AGAAITT---------------SGITEVSGT--FTVPRPNIPAGGSS--------------------------------------REEYCGAAWVGI-DGYS--------------DADLIQTGVLWC--------------VEGGEYLYEA----------------------WY--E-Y-----L-PAAL----VEY-SGI---SVSAGSVVTVTATKTG--TNSGI-----TTL--SS-GGRTVSHTFSRESS------------------PLPG-------TSAEWIVEDFTS---GSS------------------LVPFADF----------------G-SVTFTGATAVVN--GAT-----VTAGGES-PVIIDLED-----SRGDILTST----------R-VSGSTVTVEYE------------------------------------------------------------------------------------------------------------------------------------------------------------------------------------------------------------------------------------------------------------------------------------------------------------------------------------------------------------------------------------------------------------------------------------------------
>EFMac00001 
--------------------------------------------------------------------------------------------------------------------------------------------------------------------------------------------------------------------------------------------------------------------------------MKYTTVLALLVTSAAALPGKAL----------KNNRGLTKRAVRQQSVPNQ--------------------------------RNITHPQY---SGNW-------AGAVQS-----G----------QSFTHVEGV--ITVPQVSGAY-GAA-------------------------------------------ASAWVGI-DGDAC-------------QQALLQTGVSFY---------------ADG--TFDA----------------------WY--EWI-------PEAS----SSF-DNF---QLSVGDQIKMVINATG--LTTGV-----ATLENLS-TGNKVTHTYHS--SP-S---------------SLCQ-------NSAEWIVEAFME-GSS--------------------EVVLANF----------------G-EVTFTDASAT-D--SAG------TVNGNGATIIDMQDQ-----TGNVLTDCS----------A--SGSQVSCTYNGN----------------------------------------------------------------------------------------------------------------------------------------------------------------------------------------------------------------------------------------------------------------------------------------------------------------------------------------------------------------------------------------------------------------------------------------------
>EFMac00002 
--------------------------------------------------------------------------------------------------------------------------------------------------------------------------------------------------------------------------------------------------------------------------------MASIISGPALPPSKISSCRATSVLAIRWQNHPVCFKKPTTS---IPGVLATPGPG-----------RPS------DASADKLVARQV-------QQPW-------AGAVQE-----G----------RGFSYVTGT--VRVSWIAGQPSNS-------------------------------------------AISAWVGI-DGLSC-------------QNAILQTGLSFY---------------GNG--AVVP----------------------WS--EWW-------PAPS----YQY-ANPP-FRASAGDEVRMTVHAWS--ATSGN-----STLENLT-TGQMVVQEFYNQR-------------------PLCN-------TDADFVLEEFGDYTGG--------------------HVPLANF----------------G-EIDISNTWAYG---SNG-------WVNAEGARIVN--F-----GDR-----------------------------------------------------------------------------------------------------------------------------------------------------------------------------------------------------------------------------------------------------------------------------------------------------------------------------------------------------------------------------------------------------------------------------------------------------------------------------
>EFMac00003 
---------------------------------------------------------------------------------------------------------------------------------------------------------------------------------------------------------------------------------------------------------------------------------MLQALTLTLAAMTG-VFAAP--------------ATTG--PSGKTSI-----------------------------------HNKRG------DDYW-------GGAVQEGPS--G----------TGWNYVQGS--VVVPSFSGGDK-------------------------------------------QHSANMWVGI-DGDDC-------------TSAILQTGLVAY---------------GDG--TFWL----------------------WT--EWW-------KHPM----QSYETNL---GFSPNDTLRFTVHATS--TTSGT-----TTVENLS-SGRAVSHTFTSEAAY-P----------------LCE-------TDAEWILEDWQRN-------G--------------QPVTLENW----------------G-TIKIFDTVAKSP--RTQ-------VTAAGSDIVNININ-----GQTLTSSSV----------D-SDGTVS-VTYIGPN---------------------------------------------------------------------------------------------------------------------------------------------------------------------------------------------------------------------------------------------------------------------------------------------------------------------------------------------------------------------------------------------------------------------------------------------
>EFMac00004 
-----------------------------------------------------------------------------------------------------------------------------------------------------------------------------------------------------------------------------------------------------------------------------------------------------------MKLRLLHLAAAAFA-VPAAQS-----------------------------------HLITRQKS---SSNW-------AGAVHTTRS-------------SSISFVTGT--VTLPKYKRDPN--------------------------------------------LGASFWVGI-DGATC-------------RSAILQTGVDYL----------------ND--TVYP----------------------WY--EWY-------PADA-------------------KLIRMSVNATS--ATSGV-----ATLENLT-TGEEARGEMKNQQ-------------------QLCL-------RDANWIVELLPK-------------------------KGLIDF----------------G-VVSFEAVEWHS---GEG-------RRGAAAAKVYDIEK-----AGRK--STR----------C-SVG-GDVVLPV------------------------------------------------------------------------------------------------------------------------------------------------------------------------------------------------------------------------------------------------------------------------------------------------------------------------------------------------------------------------------------------------------------------------------------------------
>EFMan00001 
--------------------------------------------------------------------------------------------------------------------------------------------------------------------------------------------------------------------------------------------------------------------------------MKYTTVFALLAASAAALPGRPL----------KNNRGSTKRALGHQSVPNQ--------------------------------RNTTHPQY---SGNW-------AGAVQS-----G----------QSFTHVEGV--ITVPQVSGAE-GAA-------------------------------------------ASAWVGI-DGDAC-------------QQALLQTGVSFY----------------AN-GAFDA----------------------WY--EWI-------PDAS----SDF-DDF---QLSVGDQIKMVIDATG--VTTGV-----ATLENLT-TGQKVTHTYDS--SP-S---------------SLCQ-------NSAEWIVEAFME-GGS--------------------QVVLADF----------------G-QVTFTGASAT-D--SDG------TVDGTDATIVNMQDQ-----TGNTVTDCA----------A--SGSRVSCTYTGN----------------------------------------------------------------------------------------------------------------------------------------------------------------------------------------------------------------------------------------------------------------------------------------------------------------------------------------------------------------------------------------------------------------------------------------------
>EFMan00002 
--------------------------------------------------------------------------------------------------------------------------------------------------------------------------------------------------------------------------------------------------------------------------------------------------------------MKFSAISAAAS---IPSVLAAPGPG-----------RPS----------DRLATRQV-------QQPW-------AGAVQQ-----G----------QGLSYVTGT--VRVPRIAGQPSGS-------------------------------------------AVAAWVGI-DGLRC-------------RRAILQTGLSFY-----------------GNGAVVP----------------------WY--EWW-------PAPS----HAYPGPA--FRAFPGDEVRMSVHAWS--ATSGN-----ATLENLS-TGQVVGRELYGQA-------------------PLCG-------TDADFVLEDFGDYTGG--------------------HVPLVNF----------------G-EIDIWNTWAYG---SSG-------WVDAEGASIVNLEI-----DNRV--RSS----------C-GSNANGVRCDYLW----------------------------------------------------------------------------------------------------------------------------------------------------------------------------------------------------------------------------------------------------------------------------------------------------------------------------------------------------------------------------------------------------------------------------------------------
>EFMan00003 
---------------------------------------------------------------------------------------------------------------------------------------------------------------------------------------------------------------------------------------------------------------------------------MRQALALTLAAVTG-VFAAPA-------------ATTG--PSGKTSI-----------------------------------HNKRA------DFYW-------GGAVQEGPP--G----------TGWNYVQGS--VVVPSFGGGDN-------------------------------------------QHSANMWVGI-DGDDC-------------TSAILQTGLVAY-----------------GDGSFWL----------------------WT--EWW-------KHPM----QSYETSL---AFSPNDTLRFTVHATS--TTSGT-----TTVENLS-SGHAVSHTFTSESAY-P----------------LCE-------TDAEWILEDWQYG-------G--------------QPVALENW----------------G-TIKIFDTVAKSP--GKQ-------VTAAGSGIVNININ-----GQTLTSSSV----------D-SDGTVS-VTYIGPN---------------------------------------------------------------------------------------------------------------------------------------------------------------------------------------------------------------------------------------------------------------------------------------------------------------------------------------------------------------------------------------------------------------------------------------------
>EFMan00004 
-----------------------------------------------------------------------------------------------------------------------------------------------------------------------------------------------------------------------------------------------------------------------------------------------------------MKFRLVYLAAAASSTVPAAQS-----------------------------------HLATRQKS---SSNW-------AGAVHTTP--------------SSVSFVTGT--VTLPEYKRDPG--------------------------------------------LGASFWVGI-DGATC-------------RDAILQTGVDYL----------------ND--SVYP----------------------WY--EWY-------PADA----RLYAQPL---SAQPGDRIRMSVNATS--ATSGV-----ATLENLT-TGEEARGEMKNQK-------------------RLCL-------RDANWIVELLPT-------------------------KGLIDF----------------G-VVRFEAVEWHG---GEG-------SKGASAARVYDIEK-----AGRK--STK----------C-SAG-KDVVCEFSQHL--------------------------------------------------------------------------------------------------------------------------------------------------------------------------------------------------------------------------------------------------------------------------------------------------------------------------------------------------------------------------------------------------------------------------------------------
>EFMb000001 
------------------------------------------------------------------------------------------------------------------------------------------------------------------------------------------------------------------------------------------------------------------MAVHATAHESCRLEPPAAVKALALDHTVSIMETLISRPKPGRPQRSYKQVTFVTILRSLPSTAGSNLAKMKPDHF--LTAVSL------GSACTAQS-TPYVPFY---SSEW-------GGPVQLAENFNSSS------NTSAFNLVEAT--LVMPHLSIPQNPR-------------------------------------ARVDRYTVASWIGL-DGFPRSDGG--------GPRGLWQAGVFMS-------------IWENGTTEYSG----------------------FY--EWV-------PSDPV---FLTASQL---AICEGDHIRVMINTTDA-GYCGT-----TTLTNLN-TSQTFAYSQAAPTAW-RG-----------PTFPAPG-------SSAEWIMEAAAYLNTT--------------------KFVLPDW----------------G-NASMLDARACYV--SGDCVVPGDIDKPEDTRMAVVLWNET---QTVNT-QST----------V-DGSS-VSIAYVELPFSSQLGQ--------------------------------------------------------------------------------------------------------------------------------------------------------------------------------------------------------------------------------------------------------------------------------------------------------------------------------------------------------------------------------------------------------------------------------------
>EFMc000001 
--------------------------------------------------------------------------------------------------------------------------------------------------------------------------------------------------------------------------------------------------------------------------------MKFSA-VAATAVLAGSAVAAPG----------TALR----QARAVKRAAGTHGN-----PV--KYVQGP------SS----EVTNKTDVSY---SSNW-------AGAVLV-----G----------TGYTSVTGT--FTAPSPSTAGSG----------------------------------------------SAWVGI-DGDTC-------------GTAILQTGIDWT--------------KSGSSITYDA----------------------WY--EWY-------PDYA----YDF-SGI---SISAGDTIKVTVTASS--KTTGT-----AIVDNVT-KGKSVSHTFTG-GVD-G---------------DLCE-------YNAEWIVEDFE--EGNS-------------------LVEFADF----------------G-TVTFTGASAV-K--SG-----------------------------------------------------------------------------------------------------------------------------------------------------------------------------------------------------------------------------------------------------------------------------------------------------------------------------------------------------------------------------------------------------------------------------------------------------------------------------------------------------------
>EFMf000001 
--------------------------------------------------------------------------------------------------------------------------------------------------------------------------------------------------------------------------------------------------------------------------------MKFSA-VAA-VILAGSAAAAPG----------TALR----QARAAKRTAR-HGN-----PI--QYVQGP------SS----EQTNKTDVSY---SSNW-------AGAVLV-----G----------TGYTSVTGT--FTAPTPSTAGSG----------------------------------------------SAWVGI-DGDTC-------------GTAILQTGIDWT--------------KSGNSISYDA----------------------WY--EWY-------PDYA----YDF-SGI---SISAGDSIKVTVTATS--KTAGT-----AVVENLT-KGKSVSHTFNG-GVD-G---------------DLCE-------YNAEWIVEDFE--EGSS-------------------LVQFANF----------------G-SVTFTGASAT-K--SG-----------------------------------------------------------------------------------------------------------------------------------------------------------------------------------------------------------------------------------------------------------------------------------------------------------------------------------------------------------------------------------------------------------------------------------------------------------------------------------------------------------
>EFMo000001 
------------------------------------------------------------------------------------------------------------------------------------------------------------------------------------------------------------------------------------------------------------------------------MRTFSLLVSLLLLVVSTSAIEIKVVSVTAEDGAKPIDPASIKLVP-RPLSPSSIERVRNKTVE--DGDPAH------AGRRSATP--ANAVSY---SGNW-------CGAMQNAPAS------------NLVSSVSGW--LTAPILDIRHTENR---------------------------------------TPQFAASWMGI-DGGENC------------RTALLQGGTTTE-------------IDANGFQTSKA----------------------WF--EWI-------PDAA----YDI-PNM---PVAPGDNIHIEVEAIT--SRKGR-----ITMTNAD-QPFSIVIELTDGQ-------------------PLCR-------RHAEWIVENFRINSN---------------------RVPFAKF-----------------DDIWFQECEVKLQ--NGQ------TWGVDGSRMYYMETV-----YDVPVCRAL----------E-YDNGIFLAESDGN----------------------------------------------------------------------------------------------------------------------------------------------------------------------------------------------------------------------------------------------------------------------------------------------------------------------------------------------------------------------------------------------------------------------------------------------
>EFMt000001 
--------------------------------------------------------------------------------------------------------------------------------------------------------------------------------------------------------------------------------------------------------------------------------MKLAVLIATTAGLAAALPQG-------------VARRG---VGRPLHHSGPN------------------------------IRNTTYPQY---SSNW-------AGAVQI-----G----------TGFTSVYGT--ITVPSVHDRNPNAA-------------------------------------------ASAWVGI-DGDTC-------------QQAILQTGVSFY-----------------GDGSFDA----------------------WY--EWI-------PDYA----YSF-SNF---RLSAGDQIRMSVEASS--KRAGV-----ATLENLS-TGQKVSHTFTS--TP-S---------------TLCE-------TNAEWIVEDFQE-GSS--------------------LVPFADF----------------G-TVTFTDAYAT-G--SSG------TVTPSGATIIDIKQG------NEVLTNCA----------T--SGSDLTCSYTG-----------------------------------------------------------------------------------------------------------------------------------------------------------------------------------------------------------------------------------------------------------------------------------------------------------------------------------------------------------------------------------------------------------------------------------------------
>EFMt000002 
-----------------------------------------------------------------------------------------------------------------------------------------------------------------------------------------------------------------------------------------------------------------------------MWSIVRSLSLASLISSACTVTAQLSFVASVKQHGKDVDASGLSFVRIPPLEHR-------WHAS--R---PR------RGQNNRTVER-DAVSY---SANW-------CGASQHASDS------------DGIKSVLGY--FTAPDLTLRPGTPA----------------------------------------PQFAAAWVGI-DGAAC-------------NTTLLQAGVTTI-------------VNSDGGQSASA----------------------WW--EWY-------PEAS----YTI-SGL---KVKAGEWMSVNITTKD--ASSAI-----LVIENAD-TGTSVTLELNNGP-------------------QLCR-------RDAEWILEDFYE--SGK-------------------QVALANF----------------A-DLWFVDSGATTV--GGK------NVGFDGATMVHLRDE-----NGNVLCSPE----------P-YDNSNFVVVSKP-----------------------------------------------------------------------------------------------------------------------------------------------------------------------------------------------------------------------------------------------------------------------------------------------------------------------------------------------------------------------------------------------------------------------------------------------
>EFNf000001 
--------------------------------------------------------------------------------------------------------------------------------------------------------------------------------------------------------------------------------------------------------------------------------MKFTS-VLTSGLLATATIAAPL----------TEQRQAR-HARRMARNSNRSSH-----PP---YKPGT-------S-EVIKLSNTTQVEY---SSNW-------AGAVLI-----G----------SGYTAVTGE--FVVPTPHAPSGGSS--------------------------------------NEQYCASAWVGI-DGDTC-------------SSAILQTGVDFC--------------IQGGSVSFDA----------------------WY--EWY-------PDYA----YDF-SGI---SISAGDTIRVTVDATS--KTAGT-----ATVENVT-KGKTVTHTFTG-GVD-G---------------NLCE-------YNAEWIVEDFE--SNGS-------------------LVPFANF----------------G-TVTFTGAQAT-D--GGS------TVGPSGATLMD-IEQ-----NGQVLTSVS----------S-SSSS-VTVKYV------------------------------------------------------------------------------------------------------------------------------------------------------------------------------------------------------------------------------------------------------------------------------------------------------------------------------------------------------------------------------------------------------------------------------------------------
>EFNf000002 
-------------------------------------------------------------------------------------------------------------------------------------------------------------------------------------------------------------------------------------------------------------------------------MKFQTSILAATLLVGS-ALSAPSSRS--LERIR-ARAL-ARQSHPMDGTGASPAEA-----------DPN------AEHRTTES----KVSY---SKNW-------SGAVLEQPPP-S----------ATYTAVSAT--ITVPEATAVAGVTG----------------------------------------TQASSAWVGI-DGDTY-------------ANAILQAGVDFY-------------VDSNGAHSYDA----------------------WF--EWF-------PDNA----HGF--DM---AVNRGDVVVVKVESSS--PSEGV-----AIIENQT-SGKTVSTTLKAPSPT-A---------------TLAG-------QNADWIVEDFQSGET---------------------MVPLADF----------------G-RVEFTGCEAKA----GGK------SYGLTNATIIDIEQ-----DGKIKTHTT----------I-V-SD-SELVVE-YVR--------------------------------------------------------------------------------------------------------------------------------------------------------------------------------------------------------------------------------------------------------------------------------------------------------------------------------------------------------------------------------------------------------------------------------------------
>EFNf000003 
-------------------------------------------------------------------------------------------------------------------------------------------------------------------------------------------------------------------------------------------------------------------------------MNSHSLLFLAVLYLGR-ALGAP-SHHALAGKIHNLRS--QRGSRPLQKFEPASFSR-----------FKP------VDTLSSQ----IRGTY---SSNW-------AGVVLENPPP-S----------ATYTYVSAT--ITVPTPTPTDNTT-----------------------------------------YQASSAWVGI-DGDTY-------------TTAILQTGVDFY--------------VIDGEPYTDA----------------------WY--EWY-------PNFA----MYY-DEF---AVSPGDVIIASVNVTA--PNRGV-----CMVENLS-TGETVSKTVSAPKST-A---------------TIAG-------WNAEWVVEDFESAGE---------------------SVPFVAF-----------------DQVRFEGCTAYAD--GVG--------YGLGNATVYELVQ-----DAVVVAGVS----------I-GDGDENEMIVKRYSV--------------------------------------------------------------------------------------------------------------------------------------------------------------------------------------------------------------------------------------------------------------------------------------------------------------------------------------------------------------------------------------------------------------------------------------------
>EFNp000001 
---------------------------------------------------------------------------------------------------------------------------------------------------------------------------------------------------------------------------------------------------------------------------------MQFKALLTTAILAATALAAPHGDAMGHGLAARVATR-TQRKTNPL---SKVAGS---------VEGP------------IANSNVSHVEY---SSNW-------AGAVYESPPS-G----------T-FTAVSAT--ITVPVPSATAAG------------------------------------------TYSASAWVGI-DGDTY-------------GNAILQTGVDFT-------------ATKSGSKTTYSFDA-------------------WY--EWY-------PDYA----YDF--SL---TVSAGDVIFMSVTSSS--STKGV-----AVIENLT-TGKSVSKTIT--S-----------------SSALGG-------QNAEWIVEDFESGGS---------------------LVAFADF----------------G-TVLFTGAVAKTS--SGT-------SVGTSDATIIDIKQ-----SNKVLTSVS----------I-PSSSEVEVTYE------------------------------------------------------------------------------------------------------------------------------------------------------------------------------------------------------------------------------------------------------------------------------------------------------------------------------------------------------------------------------------------------------------------------------------------------
>EFOp000001 
--------------------------------------------------------------------------------------------------------------------------------------------------------------------------------------------------------------------------------------------------------------------------------MKFFTAAAIAAILGAEAVLANP--------ITLVPRTPRVSRRGA---TRQSSPKIAVEAS--EGHQVA------AVADAKNANSTSNVSY---SSNW-------AGAVLV-----G----------SGYETVVGT--FTVPTPSVPSGGSS--------------------------------------STAYSASAWVGI-DGDTC-------------GTAILQTGIDFN--------------VQGSTVSFDA----------------------WY--EWY-------PDYA----YTF-SGF---KVSAGDVIKLTAAAKS--TSAGS-----VTIENQT-TGKSVTHSFSG-ESK-----------------KLCE-------TNAEWIVEDYN--EGDS-------------------QVPFANF----------------G-TVTFTGASVTKT--DGT------TIGVTGAEILD-IKQ-----DS-VLTSCS----------T-SGSSTVICKYV------------------------------------------------------------------------------------------------------------------------------------------------------------------------------------------------------------------------------------------------------------------------------------------------------------------------------------------------------------------------------------------------------------------------------------------------
>EFPa000001 
-----------------------------------------------------------------------------------------------------------------------------------------------------------------------------------------------------------------------------------------------------------------------------MRHSVFSLLLGAISLITTTGVTGLEFTVSLEENGKAADASKLQFVKIPPLKHR-------RRGH--RNATVA------TGQHVTAKRGNNDISY---SDNW-------CGASSRSNDA------------DPIRNVFGY--FTVPDLKLRAGIPP----------------------------------------PQYAAAWIGI-DGAKC-------------NQTLLQAGVTTVV-------------NSNGGQSASA----------------------WW--EWY-------PGAA----YTI-ANL---PVKPGDWMSVNITAHD--ATSGR-----IIVTNAQ-RGYSMTLNLTSGP-------------------KLCR-------WDVEWILEDFYEAETNK-------------------QVPFASF-----------------QDLWFLDTEATTV--RGK------NVGIDGAAMVHLMNP-----QGKVLCQAE----------K-YDNANFVITSH------------------------------------------------------------------------------------------------------------------------------------------------------------------------------------------------------------------------------------------------------------------------------------------------------------------------------------------------------------------------------------------------------------------------------------------------
>EFPca00001 
---------------------------------------------------------------------------------------------------------------------------------------------------------------------------------------------------------------------------------------------------------------------------------MLVSTLFVQALLTTTAFALPSF-KERHEARVARRASG---VRSSHPR----------------------------------ITNETYTEY---SPNW-------AGAVLSSD---A----------GTYKSVTAT--FTVPTPQEPSG----------------------------------------SSGSHSAAAWVGI-DGDTC-------------QNAILQTGIEFT--------------IDDGQVSYEA----------------------WY--EWY-------PEPS----YDF-TDI---SISPGDSVTLSVTASS--TTSGT-----VVITNES-NGQSVTQAVSSSY-------------------ELCQ-------QDAEWIVEDFEQN--GS-------------------QVPFANF----------------G-TVTFAGASAGTS--LG-------SVGPSGAT-IWDIEL-----NDQVVTSAS----------V-SDS-SVTVSYV------------------------------------------------------------------------------------------------------------------------------------------------------------------------------------------------------------------------------------------------------------------------------------------------------------------------------------------------------------------------------------------------------------------------------------------------
>EFPca00002 
---------------------------------------------------------------------------------------------------------------------------------------------------------------------------------------------------------------------------------------------------------------------------------MLVFTLFFQALLATSAFALPSF-KERREARVARRAGS---LRSSHPK----------------------------------ITNETHPEY---SPNW-------AGAILNAD---A----------GTYKSVTAT--FTVPTPQEPSG----------------------------------------SSGTHSAAAWVGI-DGDTC-------------QSAILQTGVDFT--------------VDGTQVSYQA----------------------WY--EWF-------PEAA----YNF-TDI---NFSPGDSVTLTVTASS--TTSGT-----VVITNNS-KDQSVQRALTSDS-------------------ALCQ-------QDAEWIIEDFEEN--GS-------------------QVPFANF----------------G-TVTFTDASAGTS--TG-------SVGPSGAF-LTDIYQ-----DDQLVTSAS----------V-SES-SVTVSYV------------------------------------------------------------------------------------------------------------------------------------------------------------------------------------------------------------------------------------------------------------------------------------------------------------------------------------------------------------------------------------------------------------------------------------------------
>EFPca00003 
---------------------------------------------------------------------------------------------------------------------------------------------------------------------------------------------------------------------------------------------------------------------------------MFVSTLFIQALLAATALALPSS-TERHDTRLARRARG---LRSSHPK----------------------------------ITNETHTEY---SENW-------AGAVLNSG---A----------DTYKSVTAT--FTIPTPKEPSG----------------------------------------SSGSHAASAWVGI-DGDTC-------------DTAILQTGLDFT--------------IDGGEVSFDA----------------------WY--EWY-------PDYA----YDF-SGI---SFSVGDSVTLTVTASS--TTSGT-----AVITNNS-KGKTVTQKITSGS-------------------ALCE-------QDAEWIVEDFEEG--DS-------------------LVPLANF----------------G-TVTFTGASAKTG--SG-------SVGPSGAN-TIDIQQ-----GNSVLTSVS----------T-SGS-SVTVSYT------------------------------------------------------------------------------------------------------------------------------------------------------------------------------------------------------------------------------------------------------------------------------------------------------------------------------------------------------------------------------------------------------------------------------------------------
>EFPca00004 
---------------------------------------------------------------------------------------------------------------------------------------------------------------------------------------------------------------------------------------------------------------------------------MFVSALFVQAVLVATAFALPSS-NERRGSRLARRASG---LRLSHPK----------------------------------ITNNTYIEY---SSNW-------AGA-------------------GTYQSVTAT--FTVPTPQESSG----------------------------------------SSDTESAGAWVGI-DGDTC-------------GSAILQTGVDFT--------------VSGSSVSYYG----------------------WY--EWY-------PDSA----SDF-SGI---SFSSGDTVTLTVTATS--TTSGT-----AVITNNS-NGQTVSTDITSAS-------------------ALCE-------QDAEWIVEDPGQGSDGS-------------------LAPFPNF----------------G-TVTFTGASAGTS--TG-------SVDASGAI-TFDIEQ-----NGEVLTSTS----------I-SGS-SITITYV------------------------------------------------------------------------------------------------------------------------------------------------------------------------------------------------------------------------------------------------------------------------------------------------------------------------------------------------------------------------------------------------------------------------------------------------
>EFPca00005 
--------------------------------------------------------------------------------------------------------------------------------------------------------------------------------------------------------------------------------------------------------------------------------MFMAVLAGRPPMCIGPPGSHVQSPYLFSIDLIASQLSRLHVAYAAMYINAPVASALLAATA--ISVPSS------QERHAARIARRAGLVH---ESRF------KVGNETTHEISENWAGVVLNSPAGTYKSVTAS--FTVLNISEPEGSTG----------------------------------------FHGASAWVGI-DGDTC-------------QTGILQTGLDFDV-------------KSDDNVSFAA----------------------WY--EFS-------PADS----IDF-RGI---SFTSGDIVTLTVIAAN--STSGM-----AIITNNS-TGTTVNHSVTSTVP-------------------LCG-------QDADFIVEDFAVALNATSTNF--------------TLVPFANF----------------S-TVRFTGASAGTT--SGYAV---DLSGGHIIDMVQVQNN-----TNVTLTSVT----------V-SRSE-INITRIQRDREDANFLGSKKDIA-------------------------------------------------------------------------------------------------------------------------------------------------------------------------------------------------------------------------------------------------------------------------------------------------------------------------------------------------------------------------------------------------------------------------------
>EFPca00006 
---------------------------------------------------------------------------------------------------------------------------------------------------------------------------------------------------------------------------------------------------------------------------------------------------------------------------MTVQNPFRPLSV---------------------------------------TREF-------LYSRE-------------------FRPVTSIK-FIRP---------------------------------------------------------VGI-DGVSC-------------QNAILQTGIDTT--------------IQNGQVTYDA----------------------WW--EWF-------PFAA----ADF-PAED-ISVSAGDILTVSVTATS--ATSGT-----AEIINQS-TAMAVVEDIATSP------------------IALCM-------SDAEWIVEDFSVGGT---------------------LVPLANF----------------G-TVTFTGASAGTP--SGS-------VDTSSAN-TVIINQ-----NNVDLTSAL----------I-SGS-TVMVAYI------------------------------------------------------------------------------------------------------------------------------------------------------------------------------------------------------------------------------------------------------------------------------------------------------------------------------------------------------------------------------------------------------------------------------------------------
>EFPch00002 
--------------------------------------------------------------------------------------------------------------------------------------------------------------------------------------------------------------------------------------------------------------------------------MKFAVAIFSTTLLATSVIASPL----------ASQREAHSEIQRSVQGPRRTTR-----------PRNP------GTSEVLYLNQTSQETY---SSKW-------AGAVLI-----G----------TGYTSVSGE--ITVPIPHLPNGANS--------------------------------------YTNYCASAWVGI-DGDTC-------------STAILQAGIDFC--------------IQGGFISYNA----------------------WY--EWY-------PDYA----HNF-SNI---QILPGDVIKMTVDATS--KSSGF-----VTIENLS-TGVSVMHIFPY-SLR-G---------------DLCE-------FNAEWIVEDFS--VNNA-------------------LAPFADF----------------G-TVVFSNAVAS-R--GGD------TYGPLGATIMD-IYQ-----DR-ILTSSS----------V-TRDT-VTISYI------------------------------------------------------------------------------------------------------------------------------------------------------------------------------------------------------------------------------------------------------------------------------------------------------------------------------------------------------------------------------------------------------------------------------------------------
>EFPch00003 
-------------------------------------------------------------------------------------------------------------------------------------------------------------------------------------------------------------------------------------------------------------------------------MKFTSTTILATAILAGTSFAAP--RSGLIDRLQ-SRGTLPRQSLP-------DEEK-----------GVL------LKEAAAG----ANAQY---SKNW-------AGVVREQPPPSG-----------TYSAVSAT--FTVPEPTATNDS-GE---------------------------------------MQAVSAWVGI-DGDTY-------------TKAILQTGIDTY--------------IQDGKKTFDA----------------------WY--EWY-------PLSA----ENF-DL----ALSAGDVIVAKVETYS--PSKGA-----AIIENKS-SGQSVTKTLSAPSAD-A---------------TLAG-------QNAEWIVEDFNTGNS---------------------MVPLVNF-----------------NRVDFTGAQAEAG---GA-------KYGVNNAAVLDIQQ-----NGDVKAHVE----------I-Q-SD-TEFFVT-YQ---------------------------------------------------------------------------------------------------------------------------------------------------------------------------------------------------------------------------------------------------------------------------------------------------------------------------------------------------------------------------------------------------------------------------------------------
>EFPd000001 
--------------------------------------------------------------------------------------------------------------------------------------------------------------------------------------------------------------------------------------------------------------------------------MKFSATILSAALLTTSVIAAPL----------TEQRAARKAARAASRAG-RISR-----PA---YKPDN-------K-ELLKANGTSQEEF---SSNW-------AGAVLI-----G----------SQYTSVTGT--FTVPKPELPYGAFP--------------------------------------YEQYCASAWVGI-DGDTC-------------TSAILQTGIDFC--------------IQGGEVSYDS----------------------WY--EWF-------PDYA----YDF-SGI---EISTGDVVKLTVTAVS--RNSGS-----AVIENLS-SGRSVTHRFSG-AED-G---------------ELCE-------TNAEWIVEDFE--SGGE-------------------LVPFTNF----------------G-TVTFSNAEAR-S--GGE------IVGPSGSVILD-IQQ-----NNQVLTQSS----------A-TGNS-VTVSYV------------------------------------------------------------------------------------------------------------------------------------------------------------------------------------------------------------------------------------------------------------------------------------------------------------------------------------------------------------------------------------------------------------------------------------------------
>EFPd000002 
--------------------------------------------------------------------------------------------------------------------------------------------------------------------------------------------------------------------------------------------------------------------------------MKFAVAIISATLLSRSIIASPL----------THRRQVESEMHRYTQAPRRTTR-----------PHSP------GTSEVFYLNQTAQETY---SSNW-------AGAVLI-----G----------AGYTSVSGE--MVVPIPRLPNDANS--------------------------------------YTNYCASAWVGI-DGDTC-------------SRAILQTGIDFC--------------IQGGSTSYSA----------------------WY--EWY-------PDFS----HDF-SNI---QISAGNVIRMIVNATS--KSSGS-----ATIENLS-TGASITHAFRK-GLG-G---------------DLCE-------FNAEWIVEDFS--VNNA-------------------LAPFANF----------------G-NVVFSNAVAS-R--NGN------TYGPSGAIIMD-IYQ-----DR-IFTSSS----------V-TENT-VTVSYI------------------------------------------------------------------------------------------------------------------------------------------------------------------------------------------------------------------------------------------------------------------------------------------------------------------------------------------------------------------------------------------------------------------------------------------------
>EFPd000003 
-------------------------------------------------------------------------------------------------------------------------------------------------------------------------------------------------------------------------------------------------------------------------------MRFT-IAILTIAILAGGSLAAP--RSGLIDRLQ-ARGALSRQSLP-------AEKK-----------GVL------LKEGTEG----ANVQY---SKNW-------AGVVRANPPA-S----------ATYTAVSAT--FNVPEPTATDDS-GD---------------------------------------IQAVSAWVGI-DGDTY-------------TKAILQTGIDSY--------------LQDGKQTFDA----------------------WY--EWY-------PLSA----ENF-DL----ELSAGDVIVAKVESYS--PSKGV-----AIIENKS-SGQRATKTLSAPSSS-A---------------TLAG-------QNAEWIVEDFNTGNS---------------------MVPLVNF----------------G-TVDFTGARAEAG---GT-------KYGVKNAAVLDIQQ-----NGDVKAHVE----------I-Q-SD-THFSVS-YQ---------------------------------------------------------------------------------------------------------------------------------------------------------------------------------------------------------------------------------------------------------------------------------------------------------------------------------------------------------------------------------------------------------------------------------------------
>EFPf000001 
-----------------------------------------------------------------------------------------------------------------------------------------------------------------------------------------------------------------------------------------------------------------------MSPSPPIIGTIFGTTLLCIIMHLYNSPPSAGEATRGYLHGGLAMDFIGQKGPSSKVHLILLDLLVLLVQL--VQMSAH------LLRASITSDENGGRAK---SRAW-------AGAIQSG---------------ANITEVQGT--IRVPLMRCEGGAQ-----------------------------------------ECSGFAWVGI-DGENCP------------EGSLLQTGIAWFG--------------QNGNVSYKA----------------------AF--EWL-------PSPA-----KY-FDI---ALNPQDFVTVKVTAHN--ATSGT-----AYISNLS-TGKSASHNFSG-------------------ELLLCQ-------NTAEWILEDFTVKSADG--TP--------------ELDNFARF-----------------NDIAFSNASYVHY--GGISG----DFQGATMVDMVQGMQ-----GETLLVGCE----------I-MGPDAVHCQYAPGVQA-------------------------------------------------------------------------------------------------------------------------------------------------------------------------------------------------------------------------------------------------------------------------------------------------------------------------------------------------------------------------------------------------------------------------------------------
>EFPf000002 
----------------------------------------------------------------------------------------------------------------------------------------------------------------------------------------------------------------------------------------------------------------------------------------------------------------------------------MKLLFPIVATF--LAGRSL------AAPADLVENNSRHPHH---SPNW-------AGAVKHS---------------KQVDYVEGT--VKAPIVHAPEDGQ-----------------------------------------EYMGAAWVGI-DGSGQDK----------DCGALFQTGIDWR--------------VRDGQTKYSA----------------------WA--EWY-------PEAP-----QI-LDI---EVSQGDEIFMKVVAHT--KTSGT-----AYIKNNS-NGQEQSKFYDNSPYP------------------ICQ-------RSADWIVEDPGN------------------------MVPFAKF----------------GAPVDFTDMKMIH---GDYSR----GPKGARNYEMKQ--D-----GETLLK-CD----------I-EAEKRTGKMSCYGSN--------------------------------------------------------------------------------------------------------------------------------------------------------------------------------------------------------------------------------------------------------------------------------------------------------------------------------------------------------------------------------------------------------------------------------------------
>EFPn000001 
---------------------------------------------------------------------------------------------------------------------------------------------------------------------------------------------------------------------------------------------------------------------------------MKFSAVVLAAIFLFTDVAVAR--------PSRLQER--IAARARS---SRVLVR---------ADGAT------VLKASESVGNTSHVEF---SSNW-------SGAVLETPPA-G----------QTFTTVSGT--FKVPTPS-GNG---------------------------------------------AASAWVGI-DGDTA-------------QNSILQSGVDFT--------------VSGGRVSYQA----------------------WF--EWF-------PNFA----IDF-SNF---PISSGQTITVSVHATS--KTTGT-----VVLTNVS-TGKSITQAVS--APS-S-------------SAALAG-------QNAEWIVEDFEEGGS---------------------LVTLTNF----------------G-SVTFTGATAST---ASQ-------SVGVTGATIIDMQQ-----NGKTLTSVS----------T-TS-SSVTVNHL------------------------------------------------------------------------------------------------------------------------------------------------------------------------------------------------------------------------------------------------------------------------------------------------------------------------------------------------------------------------------------------------------------------------------------------------
>EFPno00001 
---------------------------------------------------------------------------------------------------------------------------------------------------------------------------------------------------------------------------------------------------------------------------------MKFSAALITASLAGSVLARPSS------LGDRVSPRANGSRHRKSHPAEKLGTS---------VS-----------LESTGGNTGHKVEY---STTW-------SGASLQSPSQ------------GYFKAVTGR--FTVPLPKHVGSN-----------------------------------------GTEYSSAWVGI-DGDTC-------------ETGLLQAGVDIA-------------VADSGEVSYDA----------------------WY--EWY-------PDQS----YTF-TDF---AVSAGNVIQVDITAIS--TTKGK-----VKITNIS-TGKHVSQTLS---AP-K-------------GSVLCR-------LNAEWIVEDFDVDDI---------------------VLPMSNF----------------G-TVAFTDTCATLS--TGG-------TEELGRALLYNIKQ-----GNTVYTDTT----------I-NGANKFTVKYTQKKK--------------------------------------------------------------------------------------------------------------------------------------------------------------------------------------------------------------------------------------------------------------------------------------------------------------------------------------------------------------------------------------------------------------------------------------------
>EFPo000001 
--------------------------------------------------------------------------------------------------------------------------------------------------------------------------------------------------------------------------------------------------------------------------------MKFSTSILATSLLVGSALAAPL----------TAQRQARNEARRIARANERFSH-----PP---YKPDT-------N-EVLHLNKTSHESY---SSNW-------AGAVLI-----G----------SGYTSVTAE--FTVPTPKAPSKASS--------------------------------------NTQYCASAWVGI-DGDTC-------------GSAILQTGVDFC--------------VQGGSVSYDA----------------------WY--EWY-------PDYA----YNF-NSI---SISAGDVIKVTVDASS--TTTGT-----ATIQNLS-NGQSVTHTFNG-GVD-G---------------DLCE-------YNAEWIVEDFE--SGSS-------------------LVPFANF----------------G-TVKFTNAYAK-D--GGS------TVGPSGATLID-IKQ-----SNQVLTSSS----------F-GSSS-VTVSYV------------------------------------------------------------------------------------------------------------------------------------------------------------------------------------------------------------------------------------------------------------------------------------------------------------------------------------------------------------------------------------------------------------------------------------------------
>EFPo000002 
-------------------------------------------------------------------------------------------------------------------------------------------------------------------------------------------------------------------------------------------------------------------------------MKFA--AALTTATLVAGALAAP--RSGLVERLE-ARGILTRRSIPPHKIGDRVAEN-----------GVL------LKTDDSD----SEVQY---SKNW-------AGVVREQPPAAS----------ATYTEVSAT--FTVPTPTATDHS-GK---------------------------------------VQAASAWVGI-DGDTY-------------TKAILQTGIDAY--------------VSNGQRAYDA----------------------WY--EWY-------PNAA----ETF-DL----ELTAGDEIVAIVKSNS--PSEGV-----AIIENRS-TGQNVTKTISAPSST-A---------------TLGG-------QNAEWIVEDFNSGST---------------------MVPFANF----------------G-RVDFTGALAKTS---IG-------DYGVEDATILEIQQ-----NGVVLAGVE----------I-Q-SD-SEFTVI-YQ---------------------------------------------------------------------------------------------------------------------------------------------------------------------------------------------------------------------------------------------------------------------------------------------------------------------------------------------------------------------------------------------------------------------------------------------
>EFPs000001 
--------------------------------------------------------------------------------------------------------------------------------------------------------------------------------------------------------------------------------------------------------------------------------MLA-TALLSFALLATSAFGIPTA-AERKTARLERRRLGV---HQSRPKVS-SEN----------LI-------------T----NTSHVEY---SSNW-------AGAVLSSS---S----------GTYKSVTGT--FVVPTPSKPSGS---------------------------------------RSGTYSASAWVGI-DGDTC-------------DTAILQTGLDFT--------------ISGSSVSYDA----------------------WY--EWY-------PDYA----YDF-SGI---SFKAGDSVTVTVTASS--TKSGT-----AVIKNNT-TGKSVSKTISSSS-------------------ALCE-------QDAEWIVEDFESGGS---------------------LVPFANF----------------G-TVTFTGASAGLS--SGT------TT-PSGAT-LIDIEQ-----SSSVLTSVS----------V-SGS-SVTVKYV------------------------------------------------------------------------------------------------------------------------------------------------------------------------------------------------------------------------------------------------------------------------------------------------------------------------------------------------------------------------------------------------------------------------------------------------
>EFPt000001 
---------------------------------------------------------------------------------------------------------------------------------------------------------------------------------------------------------------------------------------------------------------------------------MKLSLAFLAA-IASSVVARPSSN-----LAARVKARAEGTVRHRTQPMIKIGTT---------TKEDA------KFVAESADNTTAHVQY---SSNW-------SGAVLEQPSS------------GYFTTATGR--FTVPTPKHVGSG-----------------------------------------GDQAASAWVGI-DGDTC-------------GSGLLQAGIDFT-------------VSSNGAISYDA----------------------WY--EWY-------PDYA----YDF-SNF---PIKAGQVIQVDIIATS--TTRGT-----VKLTNVS-TGKSVSQTLT---AP-S-------------GSTLCR-------QNAEWIVEDFESGGS---------------------LVALGNF-----------------STVVFTGASAGLS--TGG-------SEGLSSATIIDLKQ-----GSTVHTDVT----------I-NSGSQVTVKYI------------------------------------------------------------------------------------------------------------------------------------------------------------------------------------------------------------------------------------------------------------------------------------------------------------------------------------------------------------------------------------------------------------------------------------------------
>EFPtr00001 
---------------------------------------------------------------------------------------------------------------------------------------------------------------------------------------------------------------------------------------------------------------------------------MKLSIAFLTA-IVGSVVARPSSN-----LAARVKARAEGTVRHRTQPMIKVGTT---------TKEDA------KFVAESADNTTAHVQY---SSNW-------SGAVLEQPSS------------GYFTTATGR--FTVPTPKHVGSG-----------------------------------------GDQAASAWVGI-DGDTC-------------GSGLLQAGIDFT-------------VSSNGAVSYDA----------------------WY--EWY-------PDYA----YDF-SNF---PIKAGQVIQVDIVATS--TTRGT-----VKLTNVS-TGKSVSQTLS---AP-S-------------GSTLCR-------QNAEWIVEDFESGGS---------------------LVALGNF----------------G-TVVFTGASAGLS--TGG-------SEGLISATIIDLKQ-----GNTVYTDVA----------I-NSASQVTVKYV------------------------------------------------------------------------------------------------------------------------------------------------------------------------------------------------------------------------------------------------------------------------------------------------------------------------------------------------------------------------------------------------------------------------------------------------
>EFRe000001 
--------------------------------------------------------------------------------------------------------------------------------------------------------------------------------------------------------------------------------------------------------------------------------MKLS--LASALLLSTLAVAAPL----------TEKRRAAYEARR--AARDRHTN-----PP---FKTN-------VTVEGP--LG-KQVEY---SSNW-------AGAVLI-----G----------SGYTSVTAE--FVVPTPSAPSGGSS--------------------------------------GTQYCASAWVGL-DGDTC-------------TSAILQTGVDFC--------------VQGGQPSFDA----------------------WY--EWY-------PDYA----YNF-NGI---SISAGDTIRVTVDASS--KSGGT-----ATVENVS-SGQTVTHTFSG-ESA-----------------QLCE-------TNAEWIVEDFS--EGYS-------------------LVPFADF----------------G-TVTFTGASAS-S--GGS------SVGPSGATLID-IEQ-----NGQVLTDVS----------V-SGDQ-VVVKYV------------------------------------------------------------------------------------------------------------------------------------------------------------------------------------------------------------------------------------------------------------------------------------------------------------------------------------------------------------------------------------------------------------------------------------------------
>EFRe000002 
--------------------------------------------------------------------------------------------------------------------------------------------------------------------------------------------------------------------------------------------------------------------------------------------------------------------------------------------------------------------------------NW-------AGAVLTSPPS-G----------STFTSVSAQ--FTVPSPSLPQGSQ--------------------------------------Q--ASSASAWVGI-DGDTY-------------TNAILQTGVDFN-------------VDTNGQVSYDA----------------------WY--EWY-------PDYA----HDF-TGI---SFQSGDVVSVSVTSSS--NSEGT-----AVIENLT-NGQKVTKTLS--APS-S-------------SATLGG-------QNAEWIVEDF------------------------------------------------------------------------------------------------------------------------------------------------------------------------------------------------------------------------------------------------------------------------------------------------------------------------------------------------------------------------------------------------------------------------------------------------------------------------------------------------------------------------------------------------------------------------------
>EFSc000001 
----------------------------------------------------------------------------------------------------------------------------------------------------------------------------------------------------------------------------------------------------------------------------------MLNPKFIILLCAVAVLGRPST------FLERAERRGYPAIG--------TPSS--------------------------TAAAASGTAT---SGNW-------AGLVLESPPS-G----------ENFTEIAGT--FTVPSLASSSYT--------------------------------------------AACAWIGI-DGWEGST-----------TDALFQAGVDFW--------------MEDGELTYNA----------------------WY--EWV-------PDSS----WNF-TDF---EVSEGDVMKFTLTASN--DSAGS-----ISVENQS-TGQSTSIDLTAPPIP-------------NAKTHLAL-------QNAEWIMEDFFWYG----------------------QVPLADF----------------G-SIQFTNASAKTN--TGT-------IVGLKDATIIDLVL-----EKKTRTQTT----------V-ESDTSATIKYLAA----------------------------------------------------------------------------------------------------------------------------------------------------------------------------------------------------------------------------------------------------------------------------------------------------------------------------------------------------------------------------------------------------------------------------------------------
>EFSh000001 
--------------------------------------------------------------------------------------------------------------------------------------------------------------------------------------------------------------------------------------------------------------------------------MVAITSFIAPVLLATAAAALPSR-SERLQARLGRRAAGT---HQSQPKQL-IEN----------PV-------------TT-VSNVSHVDY---SSNW-------AGAVLVAN---S----------ATYKSVTGT--FTVPTPSKPSGS---------------------------------------SSGSYSASAWVGI-DGDTC-------------GTAILQTGVDFT--------------ISGSSVSFDG----------------------WY--EWY-------PDYA----YDF-SGI---TFSAGDVVTLTVTATS--TKAGT-----AVIENVT-KGKTVTKSITSTA-------------------ALCE-------ENAEWIVEDYEEGSS---------------------LVPFADF----------------G-TVTFTNAEATTS--SGT------VG-PSGAT-IIDIEQ-----SNKVLTSVS----------T-TSS-SVTVSYV------------------------------------------------------------------------------------------------------------------------------------------------------------------------------------------------------------------------------------------------------------------------------------------------------------------------------------------------------------------------------------------------------------------------------------------------
>EFSh000002 
--------------------------------------------------------------------------------------------------------------------------------------------------------------------------------------------------------------------------------------------------------------------------------MVFAATLLVQALLATAALAAPRNANSGLARRIAERRSGT---RQSTPMVASEGPA---------AL-------------AAASSNVTHPQF---SSNW-------AGAVLVEG---A----------NTFKGVTGT--FVVPTPRVPSGGG--------------------------------------SG-TFAASAWVGI-DGDTC-------------GTAILQTGLDFT--------------VSGGRVSYDA----------------------WF--EYF-------PAFA----TDF-TGI---TIEAGDTVTVTVAASS--TTSGT-----ATITNVS-RGQTVSKALTSSA-------------------HLCQ-------ENAEWIVEDFEEG--SS-------------------LVPFADF----------------G-TVTFTNAHATTS--SG-------TTTPAGAT-IIDLEQ-----NGEVLTSAS----------A-GSS-SVTVTYTA-----------------------------------------------------------------------------------------------------------------------------------------------------------------------------------------------------------------------------------------------------------------------------------------------------------------------------------------------------------------------------------------------------------------------------------------------
>EFSh000003 
------------------------------------------------------------------------------------------------------------------------------------------------------------------------------------------------------------------------------------------------------------------------------------------------------------------------------------------------------------------------VQQ---SSNW-------AGAALIADSD-S----------ATYTSVTGT--FTVPSPSAPEDG---------------------------------------GEGQYSAAAWVGI-DGNTC-------------TSAILQTGVDFT-------------TSDDGSTTYDA----------------------WY--EWF-------PDDS----YDF-TGI---QFSAGDSVTVTVNATS--STSGT-----AVIENNT-NGQKVSKSLTSTS-------------------PLCQ-------TNVEWIVEDFDEGGS---------------------PVPLVDF----------------G-TVTFTGAQAATE--QGD------SVGPAGAT-IIDMET-----QGGGG-ATA----------E-ADSSSVTVTY-------------------------------------------------------------------------------------------------------------------------------------------------------------------------------------------------------------------------------------------------------------------------------------------------------------------------------------------------------------------------------------------------------------------------------------------------
>EFSh000004 
--------------------------------------------------------------------------------------------------------------------------------------------------------------------------------------------------------------------------------------------------------------------------------MVATTALLSQILLAGAALAAPRANG--LAGRIARRREAS---HLSRPLELSSSST---------NA-------------QIDATNTTHAEQ---STNW-------SGAVLIAD---S----------ATYTSVTGS--FTVPTPSVPSGQ---------------------------------------SGSSFSSSAWVGI-DGDTC-------------STAILQTGLDFT-------------VGSDGDVSYDA----------------------WY--EWL-------PDSA----HDF-TGI---SFSAGDSVTVTVTASS--TTSGT-----AVIENTT-TGQKVTKDLTSTS-------------------ALCE-------TNAEWIVEDYEENGG---------------------LVPLADF----------------G-TVTFTGATATTG--SG-------TVGPDGST-IIDMVD-----DSGNVVASA----------S-ADSSSVTVSYQ------------------------------------------------------------------------------------------------------------------------------------------------------------------------------------------------------------------------------------------------------------------------------------------------------------------------------------------------------------------------------------------------------------------------------------------------
>EFSh000005 
----------------------------------------------------------------------------------------------------------------------------------------------------------------------------------------------------------------------------------------------------------------------------------------------------------------------------------------------------------------------SDPQL---SSNW-------AGAVLTAD---S----------STYTSITGT--FIIPSPSFPSSTAR-------------------------------------SSSTYSAAAWVGI-DGENC-------------STALLQTGVDLT-------------VSANGSVSING----------------------WY--EWY-------PDFS----HDF-TGI---QFSAGDTITLAVSANS--TTSGN-----VLIENTS-TGQSVNHILTSTS-------------------ALCQ-------TSAEWIVEDYRLGAE---------------------TVPLANF-----------------ETVKFTGAQVVAR--NEV------LG-PEGANLINMVNA-----AG-NVLTET----------Q-IDPTSVTVTY-------------------------------------------------------------------------------------------------------------------------------------------------------------------------------------------------------------------------------------------------------------------------------------------------------------------------------------------------------------------------------------------------------------------------------------------------
>EFSh000006 
-----------------------------------------------------------------------------------------------------------------------------------------------------------------------------------------------------------------------------------------------------------------------------------------------------------------------------------MAGG---------LS-------------ATSNDIKNAQQQ---SSNW-------AGAVLISD---S----------ASFTFVTGT--FIVPSPSLPHSASG-------------------------------------KLGGHSASAWVGI-DGDTC-------------SRAILQAGVDFT-------------ISESGTRSYHA----------------------WY--EWF-------PEFA----HDF-VDF---QIAAGNIVTVTVSVNS--STSGS-----VIIENNT-TGKNATQSLTSTS-------------------PLCQ-------TNAEWIVEDYEEGGN---------------------LVPLADF----------------G-TVKFTDAYATTK--SGF------EA-PTDANIVTMVNV-----TGLALIADA----------W-TDSTSVTITYQYGFLLSKNSQDAHTSNSVSTPDILTKSSSSTSTIALLVLPSDIVGITDPANTLSVTRSIVAGSSGDSDRVTNPANTPSVTPSVVASNGGESDSVTDPVDTISITRSVTASSDSEGSPHKVNATSVTPSVTASIGSSSVDALPNSLNGNNVASNNSESNTALLAAQITSASIKSSHPLTFPVLLSTSSQDLPDGKSSPLPTFSGSSLSSSPNSPAVGSTSASFQSSAQTSVGPSPTVLANSWKRVPIGAIIGGISGGLTLIVLLLISIFCAYRDRRAVRRSLSAAPQAAIIPFTAETPSHIIFPTRKLIQPSPLTTDDHPSPTTSESAQFPVSVPLPLQTLSETCPVPSSQALPSVIDIHAGTRTMATTPTAPFTSVSQSISTQRGLEREGQFEEQEEKMRGEMDGTAVEHSSADSLPEYESARGDVLIYHEL
>EFSl000001 
--------------------------------------------------------------------------------------------------------------------------------------------------------------------------------------------------------------------------------------------------------------------------------MKFTTAAVLSALVSAEIAFAAP----------GGNGFARRQARRQARAAGLKASP-------------------------FRQVNAKEATV---ESNW-------GGAILI-----G----------SDFDTVSAT--ANVPSASGGSS-AA-------------------------------------------GTAWVGI-DGDTC-------------QTAILQTGFDWY-----------------GDGTYDA----------------------WY--EWY-------PEVS----DDF-SGI---TISEGDSIQMSVTATS--DTSGS-----ATLENLT-TGQKVSKSFSNE-SS-G---------------SLCR-------TNAEFIIEDFEE-CNSNGSDC--------------EFVPFASF----------------SPAVEFTDCSVT-S--DGE------SVSLDDAQITQVIIN------NQDVTDCS----------V-SG-TTVSCSYV------------------------------------------------------------------------------------------------------------------------------------------------------------------------------------------------------------------------------------------------------------------------------------------------------------------------------------------------------------------------------------------------------------------------------------------------
>EFSl000002 
-------------------------------------------------------------------------------------------------------------------------------------------------------------------------------------------------------------------------------------------------------------------------------------------------------------------------------------------------------------------------TV---ESNW-------GGAILI-----G----------SDFDTVSAT--ANVPSATGASGGSS--------------------------------------------AAWVGI-DGDTC-------------QTAILQTGFDWY-----------------GDGTYDA----------------------WY--EWY-------PEVS----DDF-SGI---TISEGDSIQMSVTATS--DTSGS-----ATLENLT-TGQKVSKSFSNE-SS-G----------------LCR-------TNAEFIIEDFEE-CNSDGSD---------------EFVPFASF----------------SPAVEFTDCSVT-S--DGE------SVSLDDAQITQVIIN------NQDVTDCS----------V-SG-TTVSCSYV------------------------------------------------------------------------------------------------------------------------------------------------------------------------------------------------------------------------------------------------------------------------------------------------------------------------------------------------------------------------------------------------------------------------------------------------
>EFSm000001 
-----------------------------------------------------------------------------------------------------------------------------------------------------------------------------------------------------------------------------------------------------------------------------------------------------------------MQLPLLSTSWLLLLLS----SLTTAATA--TPAATP------AAPATTASPSPSPRFY---SNTW-------AGAAQVRQNN-----------TSPFSSIEGT--LILPRLSLPSNPQN-------------------------------------TVDQYSFSYWIGL-DGYQSPG-----------GSGLWQAGVVGHIFP------------HNNTRKYVG----------------------FW--EWI-------PDP-----YEF-VPVNDFPVLEGEHVYVRLNVSSN-GMLAT-----VYMENRN-SSKVITHTRSAPTKW-RG-----------PSYSIPG-------TSAEWIAESGTYENYT--------------------KQVLPDF----------------G-TVEFYDAKAFRR--DGTVVRAGD-ARTNGLQMFENFWVDS---EMLYSNAQV----------V-EGETGVRVEYIEEKCEECAVQCLAAGTCLNTTTSTG-----------------------------------------------------------------------------------------------------------------------------------------------------------------------------------------------------------------------------------------------------------------------------------------------------------------------------------------------------------------------------------------------------------------------
>EFSma00001 
---------------------------------------------------------------------------------------------------------------------------------------------------------------------------------------------------------------------------------------------------------------------------------MSLRRLLLLALVSIPVLGKFAYTVTGTSYGKPIPPSSIVFEP-KALSLHRLNRT-SSVQE--KTNLTI------STKKLARQQKNNPVLY---SANW-------YGAVQHPGGDST----------NKITNVHAH--FQVPTVSPRYPGDG----------------------------------------AWFLATWVGI-DRAKW-------------PETLLQAGILSL-------------LGADGIQSNGA----------------------WV--EWV-------PDKA----YDI-PSF------PGD----NLN-----------------------QSTAYTVSLVNGS-------------------PLGQ-------VDADWVVEAPMVEGFS--------------------IAPYSRF-----------------DNVWFKNCSASTT--NGT------TRGVDGADMYY-----------------------------------------------------------------------------------------------------------------------------------------------------------------------------------------------------------------------------------------------------------------------------------------------------------------------------------------------------------------------------------------------------------------------------------------------------------------------------------------
>EFSs000001 
--------------------------------------------------------------------------------------------------------------------------------------------------------------------------------------------------------------------------------------------------------------------------------MKFSI-VAATALLAGSAVAAPG----------TALR----QARAVKRAARTHGN-----PV--KYVEGP--------------TNKTDVSY---SSNW-------AGAVLV-----G----------TGYTSVTGT--FTAPSPSTAGSG----------------------------------------------SAWVGI-DGDTC-------------GTAILQTGIDWD--------------KSGNSITYDA----------------------WY--EWY-------PDYA----YDF-SGI---SISAGDSIKVTVTASS--KTTGT-----ATVDNLT-KGKSVTHTFSG-GVD-G---------------DLCE-------YNAEWIVEDFE--EGSS-------------------LVQFANF----------------G-TVTFTGASAT-Q--NGE------SVGVTGAQIID-LQQ-----NSVLTSVS-----------T-SSNS-VTVKYV------------------------------------------------------------------------------------------------------------------------------------------------------------------------------------------------------------------------------------------------------------------------------------------------------------------------------------------------------------------------------------------------------------------------------------------------
>EFSs000002 
--------------------------------------------------------------------------------------------------------------------------------------------------------------------------------------------------------------------------------------------------------------------------------MKFSI-VAATALLAGSAVAAPG----------TALR----QARAVKRAARTHGN-----PV--KYVEGP--------------TNKTDVSY---SSNW-------AGAVLV-----G----------TGYTSVTGT--FTAPSPSTAGSG----------------------------------------------SAWVGI-DGDTC-------------GTAILQTGIDWT--------------KSGNSITYDA----------------------WY--EWY-------PDYA----YDF-SGI---SISAGDSIKVTVTASS--KTTGT-----ATVDNLT-KGKSVTHTFSG-GVD-G---------------DLCE-------YNAEWIVEDFE--EGSS-------------------LVQFANF----------------G-TVTFTGASAT-Q--NGE------SVGVTGAQIID-LQQ-----NSVLTSVS-----------T-SSNS-VTVKYV------------------------------------------------------------------------------------------------------------------------------------------------------------------------------------------------------------------------------------------------------------------------------------------------------------------------------------------------------------------------------------------------------------------------------------------------
>EFSs000003 
--------------------------------------------------------------------------------------------------------------------------------------------------------------------------------------------------------------------------------------------------------------------------------------------------------------MKYSIVFATLLAGSAIAAPATKLNA------------KQ------RLARRHKHAASVEDDY---NVSW-------AGAVLT---G-A----------A-YTGVSAS--FAIPKPAVGTTGETS-------------------------------------ASDFTASSWVGI-DGYN--------------CDNLWQAGVDST------------IEKSTGAISYYA----------------------WY--EWY-------PAGT----QVI-DLG---TLTAEDVISVNLTTSG--FNTGT-----VVMENKS-TGKSYTKTVSSTN-------------------TLCG-------VSAEWIMEDLSIDTN---------------------TEGLANY----------------G-SVVFTDAIATTS--S-K------TVNPSGANIMDIETT-----SNAILTKTT----------V-TDNS-VTIAYV------------------------------------------------------------------------------------------------------------------------------------------------------------------------------------------------------------------------------------------------------------------------------------------------------------------------------------------------------------------------------------------------------------------------------------------------
>EFSsc00001 
--------------------------------------------------------------------------------------------------------------------------------------------------------------------------------------------------------------------------------------------------------------------------------MQRRARAHKSSPILAANVNLGS----------NHKPGGPYKFNAVGGSGVNGTG----------LG---------AGQNKDQTHGSNAMIY---SANW-------AGAVLN-----G----------VDFQLVTGT--FAVPTPRLPKDADA--------------------------------------NTEYAASAWVGI-DGSSC-------------QDTILQVGLDFS--------------IQGTRVSYDA----------------------WY--EWY-------PDYS----YNF-VNF---AIRAGDIVRLTAASSS--TTSGR-----VLVENLT-TGQSVAHTFSGESSP------------------LCQ-------ANAEWIVEDFMTGNS---------------------LKPLANF----------------G-TVTFTNCSVTQT--SGT------QLGVTGSTIIN-MQQ-----NGNVMTNCS----------T-SYGKTVSCTYT------------------------------------------------------------------------------------------------------------------------------------------------------------------------------------------------------------------------------------------------------------------------------------------------------------------------------------------------------------------------------------------------------------------------------------------------
>EFSt000001 
---------------------------------------------------------------------------------------------------------------------------------------------------------------------------------------------------------------------------------------------------------------------------------MKFTLALVAA-IAGSAIARPTT------LADRVKSRRDGNTRHKSHPNIKVGSA---------TKENV------KFIEGE-SNSTAHVQY---SSNW-------SGAVLEQPTS------------GYFTSATGR--FNVVTPTYAGDS-----------------------------------------DSESASAWVGI-DGDSC-------------ASGLLQGGIDFT-------------VDSSGDVSYDA----------------------WY--EWY-------PDYA----YDF-NNF---DVNSGDIIQVDITATS--TTRGT-----VRLTNTS-TGKSVSKTLN---AP-S-------------GSTLCR-------QNAEWIVEDFESGNS---------------------QVALSNF----------------G-TVTFTSASASLS--GGG-------KDDLSTATILDLKM-----GGTVYTDVT----------I-DSSSQVSVKYI------------------------------------------------------------------------------------------------------------------------------------------------------------------------------------------------------------------------------------------------------------------------------------------------------------------------------------------------------------------------------------------------------------------------------------------------
>EFTa000001 
--------------------------------------------------------------------------------------------------------------------------------------------------------------------------------------------------------------------------------------------------------------------------------MKFITGIAISALLCADAALAGV----------AAN---RGLARRLARRAGRRSAP-------------------------FKN-NTLHASV---QSNW-------GGAILQ-----G----------SGYSAASAT--VNVPTGGGGSS-AA-------------------------------------------GTAWVGI-DGDTC-------------DSAILQTGIDWY-----------------GDGTYDA----------------------WY--EWY-------PEFS----ADF-SGI---DISAGDQIAMSVVATS--LTGGS-----ATLENLT-SGQKVTQNFSKV-TA-G---------------SLCE-------TSAEFIIEDFEE-CNENGSDC--------------QFVPFASF----------------SPAVKFSSASAT-Q--NGR------TVSLSGAVLTEVEIN------NKDVTKCS----------V-SG-STLTCSYV------------------------------------------------------------------------------------------------------------------------------------------------------------------------------------------------------------------------------------------------------------------------------------------------------------------------------------------------------------------------------------------------------------------------------------------------
>EFTa000002 
--------------------------------------------------------------------------------------------------------------------------------------------------------------------------------------------------------------------------------------------------------------------------------MKYSTVLLAAAGLAAAAPSN-------------VSPKY---GRRNGAHSLPN------------------------------QRNTKYPQY---SSNW-------AGAVQI-----G----------KGFNKVTGT--ITVPRASGGS-NAA-------------------------------------------ASAWVGI-DGDTC-------------QSAILQTGVSFY-----------------GDGSFDA----------------------WY--EWI-------PDYS----YSF-SGF---SLKVGDEIRMTVDASS--KTTGV-----ATLENLT-TGKSVSHTFTN--TP-S---------------TLCE-------TNAEWIVEDFEE-GSQ--------------------LVPFANF----------------G-KVTFSNATAS-G--SSG------TITPSGSTIIDIESS-----SGKVLTDCS----------A--SSSGVTCSYTG-----------------------------------------------------------------------------------------------------------------------------------------------------------------------------------------------------------------------------------------------------------------------------------------------------------------------------------------------------------------------------------------------------------------------------------------------
>EFTa000003 
---------------------------------------------------------------------------------------------------------------------------------------------------------------------------------------------------------------------------------------------------------------------------------MKFSAITLSYALFASYVSAAPR------GHSTLEERIARRAAARS---SRPNQR---------IET-------------SDRSNDTNVSY---STNW-------SGAVITSPPS-G----------QTFNAVSAS--FVVPTPKAPSGGS--------------------------------------SRGTYSASAWVGI-DGDTY-------------QNSILQTGVDFT--------------IENGVVSYDA----------------------WY--EWF-------PDYA----YDF--SI---QINEGDTIKASVSSTT--STSGV-----AVIENVT-TGKTVTKSLT--S-----------------SAALGG-------QNAEWIVEDYEEGSS---------------------LVSLANW----------------G-SVVFTGATAS-T--KSS-------TLDASTASIIDIQQ-----SGKTLTSVT----------V-SG-STVTDKYV------------------------------------------------------------------------------------------------------------------------------------------------------------------------------------------------------------------------------------------------------------------------------------------------------------------------------------------------------------------------------------------------------------------------------------------------
>EFTa000004 
-----------------------------------------------------------------------------------------------------------------------------------------------------------------------------------------------------------------------------------------------------------------------------------------MKSLTLAANLLLVASAAMATPLAARKQAAMDALRARNAARRSNKFQ---------------------ASS-STHVNSTADVE---STNW-------AGAALTT---------------SGITEVTGT--FTVPKPTVPSGGSS--------------------------------------STEYCGAAWVGI-DGYS--------------DADLIQTGVLWC--------------VQSGEYLYEA----------------------WY--EYL-------PASL----IAY-SGI---TVTAGSVVTVTATKTG--NNSGT-----TTL--TS-GGKTVSHTFSNQNS------------------PLPG-------TSAEWIVEDFTS---GSS------------------LVPFADF----------------G-SVTFTGSSALVN--GQT-----VTPGSGS-STIIDLEN-----SRGQIITST----------S-ISGGSVTVNYE------------------------------------------------------------------------------------------------------------------------------------------------------------------------------------------------------------------------------------------------------------------------------------------------------------------------------------------------------------------------------------------------------------------------------------------------
>EFTa000005 
---------------------------------------------------------------------------------------------------------------------------------------------------------------------------------------------------------------------------------------------------------------------------------------------------------------------MFTSLSVIQS--QLN------------------------------NTGGFADGT---SDNW-------SGVAILQ---------------SGVTEVSGT--FTVPVPKLPPGGDP--------------------------------------NTAYCGVAWVGI-DGWFN--------------DDLIQTGVLWC--------------ISENQASYNP----------------------WY--EYL-------PGPI----TFF-DGV---TISAGSVVTVTATKTG--NNSGI-----TAL--TV-DGTTVSHTFSGEGS------------------SLPG-------SSAEWIVEDYFLSLEEQV------------------LVPFADF----------------G-NVTFTDASAVVN--GAT-----ITPAEGP-WLIIDMVQ-----NN-TTLTST----------T-LFGNKLNINYV------------------------------------------------------------------------------------------------------------------------------------------------------------------------------------------------------------------------------------------------------------------------------------------------------------------------------------------------------------------------------------------------------------------------------------------------
>EFTma00001 
--------------------------------------------------------------------------------------------------------------------------------------------------------------------------------------------------------------------------------------------------------------------------------MKSS--VLSTLLLAGLAVAAPS----------TQKG----LARR--AA--RRSN-----PA---YLPNS------FGVEQLNITGTKHVEY---SSNW-------SGAVLI-----G----------TGYSAVTAE--FTVPTPHIPSGGSS--------------------------------------GTQYCASAWVGL-DGDTC-------------GTSILQTGVDFC--------------VQGSSVSYDA----------------------WY--EWY-------PDYA----YDF-TGI---SISAGDLIKITVTATS--TSSGS-----AVVQNVS-KGTTVTHNFSG-ESD-----------------KLCE-------YNAEWIVEDFE--EGGS-------------------LVPFANF----------------G-TVTFSGAKAT-K--SGS------SVDTTGATIID-IEQ-----NSSVLTSVT----------A-SGST-VTVKYV------------------------------------------------------------------------------------------------------------------------------------------------------------------------------------------------------------------------------------------------------------------------------------------------------------------------------------------------------------------------------------------------------------------------------------------------
>EFTma00002 
------------------------------------------------------------------------------------------------------------------------------------------------------------------------------------------------------------------------------------------------------------------------------MKASTLT-LSHIFLLAASAAAAATR---GHGLAARVASRASRGGMTRL---THPKIP---------AMNVD----------HDQVENRTNVDY---SSNW-------SGGVLTSPPS-G----------TTFSSVTAE--FTVPDPSLPSGAT--------------------------------------Q--DCYASAWVGI-DGDTY-------------TAAILQTGIDFG-------------ISTSGKVTYDA----------------------WY--EWY-------PDYA----YDF-SGI---SISTGDGIRLTVTATT--TSAGS-----CVIENLT-NGQSVTQSLT--APS-A-------------TATLGG-------QNAEWIVEDFDSNGK---------------------QVPFANF----------------G-TVAFTKAAAGTA--DGS-------SVGTGNVDILDISQ-----NGKVLTNAT----------V-PNDSEVDVQYI------------------------------------------------------------------------------------------------------------------------------------------------------------------------------------------------------------------------------------------------------------------------------------------------------------------------------------------------------------------------------------------------------------------------------------------------
>EFTma00003 
---------------------------------------------------------------------------------------------------------------------------------------------------------------------------------------------------------------------------------------------------------------------------------MKFS-ATIIALFAASALAAPS----SHGLTARTEAR--AAGRNRL---SNPRRP---------ATGTF------SAELNEEPTNATHVDY---SSNW-------SGAVLTAPPA-G----------TTFTSVYAE--FTVPTPKPVNG----------------------------------------K--AGASSAWVGI-DGDTY-------------GNAILQTGIDFS-------------VTASGAVSYDA----------------------WY--EWY-------PDYA----YDF-SGL---PISAGDKIAVSVVSSS--STAGT-----ATIENLT-KGKTVSKKLT--APS-S-------------SAKLGG-------QNAEWIVEDFEEGSS---------------------LVTLDNF----------------G-TVTFTKASAGLS--NGK-------SVGTTGADIIDIKQ-----NNKVLTSVS----------V-PSSSEVVVSYV------------------------------------------------------------------------------------------------------------------------------------------------------------------------------------------------------------------------------------------------------------------------------------------------------------------------------------------------------------------------------------------------------------------------------------------------
>EFTma00004 
--------------------------------------------------------------------------------------------------------------------------------------------------------------------------------------------------------------------------------------------------------------------------------MKFAT-TASALLLAGSAVASPL------SQR-VARRNRHGISRPNARVTGTRLD-----QK--NND------------------------Q---STNW-------SGAVLVD---------------SGFTKVSGS--VVAPTASIPSGGDD--------------------------------------TTQYCASVWVGI-DGDTC-------------QSALLQTGFDFC--------------IQGGSVSYDS----------------------WY--EWI-------PDNA----YDF-SGI---DISAGDTIEMSVEATS--QTSGV-----ATITNQS-NGQSVTHTFTSSEVQ-S---------------SLCQ-------TNAEWIVEDFTIINGGSQ-----------------SLAPFPAF-----------------DSVTFTDATAT-N--GGG------SVGTSGANLIDLIDQ-----SGNVVTTSS----------A-SGNQ-VVVTYQ------------------------------------------------------------------------------------------------------------------------------------------------------------------------------------------------------------------------------------------------------------------------------------------------------------------------------------------------------------------------------------------------------------------------------------------------
>EFTma00005 
--------------------------------------------------------------------------------------------------------------------------------------------------------------------------------------------------------------------------------------------------------------------------------MKFST-IAGSILLSSVALAAPL------SEENLARREANRVARRARPNQQTHTN-----QR--IN---A------SEELSTTDSETFAEVY---SSNW-------AGAVLV-----G----------SGYTSVTGS--FVVPSVTLPAGGDR--------------------------------------TKQYCAAAWVGI-DGDTC-------------GTAILQTGVNIC--------------IQYGQITNTA----------------------WY--EWF-------PASQ----SYWPSDL---SINTGDTITATVTADG--LTGGT-----ATVTNES-TGQSVSSTFSGQTAS------------------LCQ-------TNAEWIMEDLS--SGGG-------------------LLNFADF----------------GSDFTFTGATAL-S--NGA------TVDTTGATIMD-IYQ-----N-KVLTSTT----------A-SGST-VVISYL------------------------------------------------------------------------------------------------------------------------------------------------------------------------------------------------------------------------------------------------------------------------------------------------------------------------------------------------------------------------------------------------------------------------------------------------
>EFTma00006 
---------------------------------------------------------------------------------------------------------------------------------------------------------------------------------------------------------------------------------------------------------------------------------MPSISKFMPLLLASTALA------------MPR--SARRGLSTNERPGVYTNST---------------------RP---SIAATID-YT---DSNW-------AGAVTEE---------------TQVTHVSGA--FEIPRVYMPAGGDP--------------------------------------STSYCGTAWVGI-DGWGNDC-----------NGGLIQAGVNWC--------------IQNGAVTYTP----------------------WS--EWW-------PAEYQ---INF-DNF---EVSQGDLVSVSVTATS--TNSGY-----AVLTNTA-TGASVTRTWSNESP------------------GLCL-------RTAEWIVEDFSLVSSSGSS-----------------LAPFANF----------------G-QVYWTDTNCEVN--GQS-----WG-AANSNIADMVQGN-----N---VLATA----------Y-LKGNDVIINYGTGY---------------------------------------------------------------------------------------------------------------------------------------------------------------------------------------------------------------------------------------------------------------------------------------------------------------------------------------------------------------------------------------------------------------------------------------------
>EFTmi00001 
--------------------------------------------------------------------------------------------------------------------------------------------------------------------------------------------------------------------------------------------------------------------------------MKFTA-ITSALLYTSVVFGARF----------TEERRARWAKRESVAVTARSGSSLPRFPV--INSPGT--------DELETVNN-TNEEY---SSNW-------AGAVLI-----G----------SGYKSVTGT--FVVPTPKAPTGGSSST--------------------------------------EYAASAWVGI-DGDTA-------------QNSILQTGVDFY--------------VQNGRVSYDA----------------------WY--EWY-------PDYA----YTF-SGF---GISAGDTIRTTVTATS--TTAGT-----AVVENLT-TGKKVTHSFS--GQS-R---------------ALQE-------LNAEWIVEDFS--SGGS-------------------LVPFANF----------------G-TVTFTSNTAT-T--ASG------SVGPQGATIID-IKQ-----NNKVLTSSS----------V-SGSN-VIVQYIG-----------------------------------------------------------------------------------------------------------------------------------------------------------------------------------------------------------------------------------------------------------------------------------------------------------------------------------------------------------------------------------------------------------------------------------------------
>EFTmi00002 
--------------------------------------------------------------------------------------------------------------------------------------------------------------------------------------------------------------------------------------------------------------------------------MKFT--AAFAAIVGISTVLAVPAPIDLGDGVTLIPREPRANERRARANARKTNPKLPTTAF--E------------VEAATNN---SDVSY---SSNW-------AGAVLI-----G----------SGYKTVTGT--IVVPTPKMPSGGSS--------------------------------------RTEYAASAWVGI-DGDTC-------------QTAILQTGVDFY--------------VEGTSVSFDA----------------------WY--EWY-------PDYA----YTF-SGF---SVAAGNSIKMTATATS--TSAGS-----VTIQNLS-TGKSVTHSFSG-ESN-----------------KLCE-------TNAEWIVEDFQ--SGNS-------------------MVPFADF----------------G-TVTFTSCSVTTT--SGS------TLGVTGAEILD-IKQ-----GSTVYTDCS----------T-SGTSTVTCTYI------------------------------------------------------------------------------------------------------------------------------------------------------------------------------------------------------------------------------------------------------------------------------------------------------------------------------------------------------------------------------------------------------------------------------------------------
>EFTr000001 
---------------------------------------------------------------------------------------------------------------------------------------------------------------------------------------------------------------------------------------------------------------------------------MFIAGVALSALLCADTVLAGV----------AQD---RGLAARLARRAGRRSAP-------------------------FRN-DTSHATV---QSNW-------GGAILE-----G----------SGFTAASAT--VNVPRGGGGSN-AA-------------------------------------------GSAWVGI-DGASC-------------QTAILQTGFDWY-----------------GDGTYDA----------------------WY--EWY-------PEFA----ADF-SGI---DIRQGDQIAMSVVATS--LTGGS-----ATLENLS-TGQKVTQNFNRV-TA-G---------------SLCE-------TSAEFIIEDFEE-CNSNGSNC--------------QPVPFASF----------------SPAITFSSATAT-R--SGR------SVSLSGAEITEVIVN------NQDLTRCS----------V-SGSSTLTCSYV------------------------------------------------------------------------------------------------------------------------------------------------------------------------------------------------------------------------------------------------------------------------------------------------------------------------------------------------------------------------------------------------------------------------------------------------
>EFTr000002 
---------------------------------------------------------------------------------------------------------------------------------------------------------------------------------------------------------------------------------------------------------------------------------MKISTVVTYSLLACHVYATPITFKRDILHGPIARSSRSFQQNRSEEI-----------------------------------HHGNRASY---SSIW-------SGAVIDSPPE-G----------EAFNSVSAS--FVIPKPSIPEGSPP--------------------------------------NNYYTVAAWVGI-DGDTA-------------SKAILQTGVDLT--------------IEGGQVYYEP----------------------WY--EWW-------PDHS----YTFSENL---AISPGDVIKATVSATS--STSGF-----ATIENVS-TGKLVTKYLTSTY-------------------ALAQ-------QNAEWIVENYMMGLGAS---A--------------HHTPLANW-----------------SSIVFTDTKASTR--KSW-------LDASNATAINMAQN-----KTVITEVTI----------D-GSSVIDTYIFTGKTPNLKADDTG------------------------------------------------------------------------------------------------------------------------------------------------------------------------------------------------------------------------------------------------------------------------------------------------------------------------------------------------------------------------------------------------------------------------------------
>EFTr000003 
----------------------------------------------------------------------------------------------------------------------------------------------------------------------------------------------------------------------------------------------------------------------------------------------------------------------MDAIRARSAARRSNRFQ---------------------AGS-SKNVNGTADVE---STNW-------AGAAITT---------------SGVTEVSGT--FTVPRPSVPAGGSS--------------------------------------REEYCGAAWVGI-DGYS--------------DADLIQTGVLWC--------------VEDGEYLYEA----------------------WY--EYL-------PAAL----VEY-SGI---SVTAGSVVTVTATKTG--TNSGV-----TTL--TS-GGKTVSHTFSRQNS------------------PLPG-------TSAEWIVEDFTS---GSS------------------LVPFADF----------------G-SVTFTGATAVVN--GAT-----VTAGGDS-PVIIDLED-----SRGDILTST----------T-VSGSTVTVEYE------------------------------------------------------------------------------------------------------------------------------------------------------------------------------------------------------------------------------------------------------------------------------------------------------------------------------------------------------------------------------------------------------------------------------------------------
>EFTr000004 
---------------------------------------------------------------------------------------------------------------------------------------------------------------------------------------------------------------------------------------------------------------------------------------------------------------------------MTALASALFERS---------------------------TDANSPQTL---DRVW-------SGVKQS-----G----------SGFTSVTGT--FTVPKGGKS----------------------------------------------FGPSIWVGI-DGSTECP-----------GGGLLQTGVRLT-----------------GNGTAFG----------------------WF--EWV-------PLSA----PVF-EGF---AVSEGDDVRMTVHAYG--PFNGS-----AILENLS-TGQTVSHTLTSADAP-P-------------DAPLCQ-------KSVEWIVEDYNNSGGNDTG-----------------IVASPDY----------------G-TITIRNASAQGS--AGT-------ITPEGGELI------------------------------------------------------------------------------------------------------------------------------------------------------------------------------------------------------------------------------------------------------------------------------------------------------------------------------------------------------------------------------------------------------------------------------------------------------------------------------------------
>EFTs000001 
--------------------------------------------------------------------------------------------------------------------------------------------------------------------------------------------------------------------------------------------------------------------------------MKSI--VLSLLILAGLTAAAPL----------TEKR----LARR--AAGTRRSS-----PP---YVPNS------YGVEQLNITNSKNVEY---SENW-------AGAVLI-----G----------TGYTAVTAE--FTVPTPTAPGGGN----------------------------------------TEYCASAWVGL-DGDTC-------------DSSILQTGVDFC--------------VQGGDVSYDA----------------------WY--EWY-------PDYA----YDF-SGI---SISAGDVMKITVTATS--TSSGS-----AVVENVS-TGRTVTHSFSG-ESD-----------------RLCE-------YNAEWIVEDFE--EGDS-------------------LVPFANF----------------G-TVTFTNAVAT-H--NGA------GVGTSGATIID-IEQ-----DSGVLTSVS----------A-SGNT-VTVNMKHTNTDIHDDGGG------------------------------------------------------------------------------------------------------------------------------------------------------------------------------------------------------------------------------------------------------------------------------------------------------------------------------------------------------------------------------------------------------------------------------------
>EFTs000002 
------------------------------------------------------------------------------------------------------------------------------------------------------------------------------------------------------------------------------------------------------------------------------MKASTLA-LSQILLLAASVAAAVTR---GHGLAARVAAR---GEIARL---THPKVP---------AVDVN----------EDEAANRTNVDY---SSNW-------SGGVLTAPPS-G----------TKFTSVTAQ--FTVPKPSLPSGAT--------------------------------------Q--DSYASAWVGI-DGDTY-------------TTAILQTGVDFG-------------ISTSGQISYDA----------------------WY--EWY-------PDYA----YDF-SGI---DISTGDTIRLTVTSTN--NDAGV-----AVIENLS-NGQSVTQSLK--APS-S-------------TATLGG-------QNAEWIVEDFDSNGR---------------------QVPFADF----------------G-TVRFIDAAAGTE--DGG-------TVGTSEADLLDISQ-----NGKVLTSAS----------A-PSDTEIVVEWTVTSMGI------------------------------------------------------------------------------------------------------------------------------------------------------------------------------------------------------------------------------------------------------------------------------------------------------------------------------------------------------------------------------------------------------------------------------------------
>EFTs000003 
---------------------------------------------------------------------------------------------------------------------------------------------------------------------------------------------------------------------------------------------------------------------------------MKLS-ATIIALFAAGALAAPS----GHGLAARTEAR--AAGRSRL---TRPKQP---------ATGAL------NGDLSTEATNATHVDY---SSNW-------SGAVLTSPPA-G----------ATFTSVSAQ--FTVPTPKPVNG----------------------------------------K--AGSSSAWVGI-DGDTY-------------GNAILQTGIDFS-------------VTASGAVSYDA----------------------WY--EWY-------PDYA----YDF-SGI---SIKGGDKISVSVVSSS--STSGT-----AVIENLT-NGQKVSKKLT--APN-S-------------SAKLGG-------QNAEWIVEDFESGGS---------------------LVTLDNF----------------G-TVTFTGASAGLS--NGK-------SNG------------------KVLTSVS----------I-PSSSEVVVTYV------------------------------------------------------------------------------------------------------------------------------------------------------------------------------------------------------------------------------------------------------------------------------------------------------------------------------------------------------------------------------------------------------------------------------------------------
>EFTs000004 
------------------------------------------------------------------------------------------------------------------------------------------------------------------------------------------------------------------------MAANTTPHHDLVAWKLPHSAAARPVLFDFVLIDHNLNSFLSAFQTLFSITIRSSSVTMKFT-ATTFALFAASAFASPL----GHGLAAR------VAGRNRL---SHPKQ-----------------------------TNNTNVDY---SSNW-------SGAVLTSPPS-G----------TTFTSVSAQ--FTVPTPQPVNG----------------------------------------Q--AGSSSAWVGI-DGDTY-------------SAAILQTGVDFS-------------VDASGAVSFDA----------------------WY--EWF-------PDYA----YDF-SGI---DISAGDVIAVSVVSSS--STSGT-----ATIQNLS-NGQTVNQDLT--APD-S-------------SSALGG-------QNAEWIVEDFESGGS---------------------LVTLDNF----------------G-TVTFTSASAGLS--NGE-------SVGTDGADLIDIEQ-----NGQVLTTAS----------T-PSSSEVVVTYSG-----------------------------------------------------------------------------------------------------------------------------------------------------------------------------------------------------------------------------------------------------------------------------------------------------------------------------------------------------------------------------------------------------------------------------------------------
>EFTs000005 
---------------------------------------------------------------------------------------------------------------------------------------------------------------------------------------------------------------------------------------------------------------------------------MKFT-VTTVALFAVGAFAESS----GHGLAAR------VAGRNRL---SHPKQ-----------------------------TNNTNTDY---SSNW-------SGAVLTSPPS-G----------TTFTSVSAQ--FTVPTPQAVNG----------------------------------------K--AGSSSAWVGI-DGDTY-------------TAAILQTGIDFS-------------VDSSGAASFDA----------------------WY--EWF-------PDYA----YDF-SGI---DINAGDTIAVSVVANS--NTSGT-----ATIENLS-TAQTVYQDLT--APD-S-------------SSALGG-------QNAEWIVEDYESGGS---------------------LVTLDNF----------------G-TVTFTSASAGLS--NGE-------SVGTDGADLIDLEQ-----NRRVLTSVS----------V-PSSSEVVVTYV------------------------------------------------------------------------------------------------------------------------------------------------------------------------------------------------------------------------------------------------------------------------------------------------------------------------------------------------------------------------------------------------------------------------------------------------
>EFTs000006 
--------------------------------------------------------------------------------------------------------------------------------------------------------------------------------------------------------------------------------------------------------------------------------------MKLLTLFCATVLAAAP---------QPYGPEVTHAANRRF---SQLDG----------------------------ISNKTNADL---TLNW-------SGAVLNAPPS-G----------TTFTSVSAE--FSVPTPKPANGR------------------------------------------AGSSSVWVGI-DGSTY-------------PNAILQTGVYLS-------------VTSNGSASFGA----------------------WYMYEWY-------PDYA----GGF-SGI---SINAGDRISLCVVSTS--PGSGT-----VTIENLT-NGQKASQSLT--APD-S-------------SSTLNG-------QNAEWIVEDYEEGSH---------------------LVVLDNF----------------G-IVTFNNASVGLS--NGS-------SLETEGAEIMNMLQ-----CFRKLVPRG----------I-HPSPAWIIQISKNNQPWQSINIRVTGMAPNLARSTLDLIHDMLVSGELTTSQMAEAAGCSKRAIIRLRSNLQLFGSLKAPEVKGGRPRKITPVMLEALCDHLLEKPDLYIHEMELFMLDEFDMRVPKSTISDALHHKGWSKKVARQQARERNADLRDEYMHYISDFCSYHLVYVDESGCDKRIGFRRTGWSPSGTTPIQVSRCHRDQRYQILPAYSQDGIVLSRVFQGSTDAPFFEDFIEELLQHCGKWPEPKSVLIMDNASFHHSERIEQMCSGKGVKLVYLPPYSPDLNPIEEFFAELKAFIRRHWQSYKDSPGQGFDTYLEWCVDTVGAREESAKGHFRHAGLNIECHNTGL----------------------------------------------------------------------------------------
>EFTs000007 
-------------------------------------------------------------------------------------------------------------------------------------------------------------------------------------------------------------------------------------------------------------------------------MAFVLSGIKLLSLFCATVLAAAP---------QPYGPEVAHAANRRL---SQLDG----------------------------ISNKTNADL---TLNW-------SGAVLNAPPS-G----------TTFTSVSAE--FSVPTPKPANGR------------------------------------------AGSSSVWVGI-DGSTY-------------PNAILQTGVYLS-------------VTSNGSASFGA----------------------WY--EWY-------PDYA----GGF-SGI---SINAGDRISLCVVSTS--PSSGT-----VTIENLT-NGQKASQSLTGTAPD-S-------------SSTLNG-------QNAEWIVEDYEEGSH---------------------LVVLDNF----------------G-IVTFNNVSVGLS--NGS-------SLETEGAEIMNMLQ-----Y--KAVKS------------------------------------------------------------------------------------------------------------------------------------------------------------------------------------------------------------------------------------------------------------------------------------------------------------------------------------------------------------------------------------------------------------------------------------------------------------------------
>EFTs000008 
--------------------------------------------------------------------------------------------------------------------------------------------------------------------------------------------------------------------------------------------------------------------------------MKFAT-TASALLLAGSAVASPL------AQR-VARRNRNGVSRPNARLTAT--N-----EK--DDS------------------------Q---STNW-------SGAVLVD---------------SGFTKVSAS--AVAPTPSIPSGGDD--------------------------------------STQYCASAWVGI-DGDTC-------------QSALLQTGFDFC--------------IQGGSVTYDA----------------------WY--EWI-------PDNA----YDF-SGI---DISAGDTIEMSVEATS--TTSGV-----AKITNQS-NGQSVSHTFTSSEVQ-S---------------SLCQ-------TNAEWIVEDFTIISGGSQ-----------------SLAPFPAF-----------------DTVTFTDATAT-K--GG-------------SSIIDLVDQ-----NNNVVTTAS----------A-SGNQ-VVVTYQ------------------------------------------------------------------------------------------------------------------------------------------------------------------------------------------------------------------------------------------------------------------------------------------------------------------------------------------------------------------------------------------------------------------------------------------------
>EFTs000009 
--------------------------------------------------------------------------------------------------------------------------------------------------------------------------------------------------------------------------------------------------------------------------------MKFST-AVGSLLLSSVALAAPL------SEENLARRESNRVARRARSHKQTHTN-----QR--IDTIDA------IKDLEVASAASSAEVY---SSNW-------AGAVLI-----G----------SGYTSVTGS--FVVPSVSVPSGGDS--------------------------------------TQQYCAAAWVGI-DGDTC-------------GTAILQTGVNIC--------------IQNGQITNTA----------------------WY--EWF-------PAAQ----EYWDSGI---TINTGDTVTATVTADG--LTGGT-----ATVTNES-NGQSVSYTFSG--------------------------------TNAEWIMEDLS--GGGG-------------------LLNFADF----------------GSDFTISGATAI-S--NGN------TVDTTGATIMD-ISQ-----NNQILTSTT----------A-SGSN-VVISYQ------------------------------------------------------------------------------------------------------------------------------------------------------------------------------------------------------------------------------------------------------------------------------------------------------------------------------------------------------------------------------------------------------------------------------------------------
>EFTs000010 
--------------------------------------------------------------------------------------------------------------------------------------------------------------------------------------------------------------------------------------------------------------------------------MIISIITILPLLLSGITIA------------RPATIPAARRFRSGGPSSTYKNFT---------------------AS--DASASTKGTYT---FTNW-------AGAFLDT---------------TDVTGITGT--FTVPTPSAPAGSDP--------------------------------------DTSYCGCAWVGL-DGISNFC----------PKGGLMQAGVNWC--------------VENGVSSFVA----------------------WY--EWW-------PAEAQ---QYW-DDI---DVSAGDSITVTIAATS--KTGGT-----ANLVNNS-SGQRATFTWTDESP------------------ALCE-------VSAEWIVEDY----SVGNE-----------------LVAFADY----------------G-SVTFTGNSALVG--GAT-----ADDLTSAYLADMVSQS-----DSSDVISAS----------S-LKVISRRGRFDATWIGDRWIENWADRAM-------------------------------------------------------------------------------------------------------------------------------------------------------------------------------------------------------------------------------------------------------------------------------------------------------------------------------------------------------------------------------------------------------------------------------
>EFTs000014 
----------------------------------------------------------------------------------------------------------------------------------------------------------------------------------------------------------------------------------------------------------------------------------MRLQLLTNVLLLGGTLVTALD---------LATARAKGIIPRSLQSHDKTRQH-----------------------PRDVQHRT--------SYIW------NGGEVAG----------------PRFASVTAE--VVIPNITFPYGYNST--------------------------------------AYYSSSVWVGI-GGDQNTCDDPARV----YNGGLIQGGYYYLYD-------------KEGDFGVFA----------------------FY--EWF-------PNPPIFL-DDT-QGI---LTDIGDHVRMTVTQKD--NTTGT-----FTWENFT-QKKRFDINLTAPANG-----------------TLCT-------NHAEWIVESFMTPQDPD--------------------AYFPDF----------------G-ELTFHKVKAVSE--QGKR-----ASLAD-GIIIAAEPKLG---SDRVLTSCE----------M-V-DSETTTCK---------WLGYKGIFD-------------------------------------------------------------------------------------------------------------------------------------------------------------------------------------------------------------------------------------------------------------------------------------------------------------------------------------------------------------------------------------------------------------------------------
>EFTs000015 
------------------------------------------------------------------------------------------------------------------------------------------------------------------------------------------------------------------------------------------------------------------------------------MKLSATLLLLGAGLSAVAA---------LDVSVAKEAHRLAIERREASRDE-----------------------AHTLQSRTNNRSR---SRNW------SGGAVTN----------------DRYQSVTAE--VIIPNITFPDGYDPK--------------------------------------TTYSSSVWVGI-SGYDDFCDVA-------GQTGLIQGGYYYLYD-------------KEGDFGVFA----------------------FY--EWF-------PDGPVFL-DDT-EKI---LTNIGDHVRMTVTQKN--NNTGT-----YTWENLT-QGKKFEKSLTAPTNG-----------------SLCT-------NTAEWVVESFMSEKDHT--------------------SLYPDF----------------G-ELKFTNIKAVAE--SGKP-----ASLSD-AYFYDAEPLLN----GKRLTNCA----------I-QPETASTTCK---------WLGYKGIFSS------------------------------------------------------------------------------------------------------------------------------------------------------------------------------------------------------------------------------------------------------------------------------------------------------------------------------------------------------------------------------------------------------------------------------
>EFTs000016 
-----------------------------------------------------------------------------------------------------------------------------------------------------------------------------------------------------------------------------------------------------------------------------------------------------------------QHQTMKFPLHLLLLTLTILSASTTVTSS--KLPPPK------HPSIKLSSQDAPQYASEEYPAAW-------IGHILYPPLP-----------TDIFTWVFGS--FVVPNVTAFPYGADG---------------------------------------HNLLFAWVGL-DNGP----------------QIVQAGIYFSIHK----------RGNGTSVTSVG----------------------FA--EWL-------PDFAE---KDDNQEF---PFEVVDQVTVLVQVES--PVTAT-----CTLGNVR-TGKQWVKTIKAPDAG-S---------------WVRG-------AQVEWVVEEQIPPG-----------------------MQVADF-----------------KMFKWSNCRAG-------------IAGRKGYVDLENAMPRNDRVGGSIRTAVV----------K-KGRGEFDVVFK------------------------------------------------------------------------------------------------------------------------------------------------------------------------------------------------------------------------------------------------------------------------------------------------------------------------------------------------------------------------------------------------------------------------------------------------
>EFTs000017 
--------------------------------------------------------------------------------------------------------------------------------------------------------------------------------------------------------MAVKVVTGLIFGGLASGSDWIFGGCLVYDLIALTVGQRQIGQAGWSNLLGRSVGAPEVLRPPYVKHDVVGYEEVTSTEDINLRAATSSSASRQVSHLHLHANRLSQHQTMKFPLHLLLLTLTILSASTTVTSS--KLPPPK------HPSIKLSSQDAPQYASEEYPAAW-------IGHILYPPLP-----------TDIFTWVFGS--FVVPNVTAFPYGADG---------------------------------------HNLLFAWVGL-DNGP----------------QIVQAGIYFSIHK----------RGNGTSVTSVG----------------------FA--EWL-------PDFAE---KDDNQEF---PFEVVDQVTVLVQVES--PVTAT-----CTLGNVR-TGKQWVKTIKAPDAG-S---------------WVRG-------AQVEWVVEEQIPPG-----------------------MQVADF-----------------KMFKWSNCRAG-------------IAGRKGYVDLENAM--------------------------------------------------------------------------------------------------------------------------------------------------------------------------------------------------------------------------------------------------------------------------------------------------------------------------------------------------------------------------------------------------------------------------------------------------------------------------------------
>EFTt000001 
--------------------------------------------------------------------------------------------------------------------------------------------------------------------------------------------------------------------------------------------------------------------------------MKNAILIAAAVGLAAALPQPGA----------PLTRRG---GTRPPHHSAP-------------------------------RRNTTYPEY---SSNW-------AGAVQI-----G----------TGFTFVTGT--ITVPSVYNGNPYSA-------------------------------------------ASAWVGI-DGDTC-------------QTAILQTGVSFY-----------------GDGSYDA----------------------WY--EWI-------PDYS----YSF-SGF---GLRAGDEIRMTVDATS--KTTGV-----ATLENLS-TGAKVSHTFRN--TP-S---------------TLCE-------TNAEWIVEDFES-GGS--------------------LVPFADF----------------G-TVTFTDAYAT-G--SGG------QVTPQGATIIDIRQS------GRVLTNCG----------T--SGADLTCTYTG-----------------------------------------------------------------------------------------------------------------------------------------------------------------------------------------------------------------------------------------------------------------------------------------------------------------------------------------------------------------------------------------------------------------------------------------------
>EFTt000002 
----------------------------------------------------------------------------------------------------------------------------------------------------------------------------------------------------------------------------------------------------------------------------------MKFTVVLHAVLS--AASL-----------LPAARRSSLRRRLNTLLPHSSED-----------------------------NSPRELKY---DSNW-------AGA--VLTG-------------AGYRTVTGT--IAVPTLKLPPGANS--------------------------------------SVLHAVSAWVGI-DGERDC------------PNAILQAGVDMF--------------MNHSILSYWA----------------------WI--EWF-------PSHI-----QY-LPM---SIRPGDAVTLNVTAPT--LDSAV-----FSLTNHR-TGQRDVARLTGQAP------------------LLCG-------FSAEWIVEDFWASDG----------------------VPLPDF----------------G-SVPFISAQFATD--SG-------VVGGVEDARLDGVKERA---DGPPVIQCF----------K-TSWEGVMCAFQNATNP-------------------------------------------------------------------------------------------------------------------------------------------------------------------------------------------------------------------------------------------------------------------------------------------------------------------------------------------------------------------------------------------------------------------------------------------
>EFTt000003 
-----------------------------------------------------------------------------------------------------------------------------------------------------------------------------------------------------------------------------------------------------------------------------MWSSARSVFLMALVAATAT--AELSFVASLQQKGREVDASVLSFVPTTPLTHR-------KHTP--HAQATP------SRHGRGASVR-DTISY---SSNW-------CGASQHVSQA------------DGIGSVFGY--FTAPDGTLRPGVPP----------------------------------------PQFVSAWVGI-DGAEC-------------NTALLQAGVTTIV-------------NSNGGQSISA----------------------WW--EWY-------PDNS----YTI-DGL---KVEPGDWMWINITTTS--ESSAI-----LEVTNPQ-QEYTMTLDISNGP-------------------KLCR-------VDAEWIVEDFYD--ANG-------------------QVAFANF-----------------SDLWFVQSGAQSI--GGR------SIGLDGAAMVHIQAD-----DGTILCSAE----------P-YDNASFVISSHS-----------------------------------------------------------------------------------------------------------------------------------------------------------------------------------------------------------------------------------------------------------------------------------------------------------------------------------------------------------------------------------------------------------------------------------------------
>EFTve00001 
---------------------------------------------------------------------------------------------------------------------------------------------------------------------------------------------------------------------------------------------------------------------------------MYASALFFQVLLATAAFAVPTS-RERFAQRLARRSAGAHLSHPRVPS-TLAVS----------EL-------------SGTS-NVTNAEF---STNW-------SGAVMSAG---A----------NTFKSVTGT--FTIPTPREPSG----------------------------------------QTSEHSASAWVGI-DGDTC-------------GTAILQTGIDFT--------------VTNGRTSFDA----------------------WF--EWF-------PDFA----HDF-TGI---SLAAGNSITVSVTATS--RTGGT-----ATIVNHS-TGQTVSHTFSGQP-------------------ALCE-------QDAEWIVEDFEEG--NS-------------------LVPLANW----------------G-TVTFTGATA-----NG--------AAPSGAT-IINMEQ-----NGRVLTSAS----------T-SGS-TVTVAYTGP----------------------------------------------------------------------------------------------------------------------------------------------------------------------------------------------------------------------------------------------------------------------------------------------------------------------------------------------------------------------------------------------------------------------------------------------
>EFTvi00001 
----------------------------------------------------------------------------------------------------------------------------------------------------------------------------------------------------------------------------------------------------------------------------------------------------------------------------------------------------------------MRN-NTSHATV---QSNW-------GGAILE-----G----------SGFTAASAT--VNVPKGGGGSS-AA-------------------------------------------GSAWVGI-DGATC-------------DSAILQTGFDWY-----------------GDGTYDA----------------------WY--EWY-------PEFA----ADF-TGI---DINQGDQIAMSVVATS--LTGGS-----ATLQNLS-TGQKVTQTFSRV-TA-G---------------SLCE-------TSAEFIIEDFEE-CNSNGSNC--------------QPVPFASF----------------SPAIQFTSASAT-R--SGQ------KVSLSGAVMSEVIVN------NKDLTKCS----------V-SG-STLTCSYV------------------------------------------------------------------------------------------------------------------------------------------------------------------------------------------------------------------------------------------------------------------------------------------------------------------------------------------------------------------------------------------------------------------------------------------------
>EFTvi00002 
---------------------------------------------------------------------------------------------------------------------------------------------------------------------------------------------------------------------------------------------------------------------------------MKFSAITLSYALLAG-VYAAP---------STLSERVARRAG-RS---SRPIQR---------IDS-------------QEKGNDTHVSY---SSNW-------SGAVITSPPA-G----------ETFNSVSAS--FIVPTPKVPSGSS--------------------------------------SRGTYSASAWVGI-DGDTY-------------QNAILQTGVDFT--------------ITNGKVSYDA----------------------WY--EWF-------PDYA----YDF--SL---AISPGDVIKTTVTSTS--TKAGV-----AIIENVT-TGKSVSKSLT--S-----------------TYALGG-------QNAEWIVEDFEEGSS---------------------LVALANW----------------G-SVVFTGATAS-T--GSS-------SLDASTASVIDIRQ-----NNKVLTSVT----------I-DG-STVTDSYV------------------------------------------------------------------------------------------------------------------------------------------------------------------------------------------------------------------------------------------------------------------------------------------------------------------------------------------------------------------------------------------------------------------------------------------------
>EFTvi00003 
----------------------------------------------------------------------------------------------------------------------------------------------------------------------------------------------------------------------------------------------------------------------------------------------------------------------MDAIRARNAVRRSNRFL---------------------AGSNSNNVNGTADVE---SHNW-------AGAALTT---------------SGVTEVSGT--FTVPKPSIPAGGSS--------------------------------------RTEYCGAAWVGI-DGYSN--------------ADLIQTGVLWC--------------VEGGQFLYEA----------------------WY--EYL-------PASL----VAY-SGI---SVTAGSVVTVTATKTG--TNSGV-----TTL--TS-GGKTVSHTFSRESS------------------SLPG-------TSAEWIVEDFTS---GSS------------------LVPFANF----------------G-SVTFTGASAVVN--GAT-----VTPGSGS-AVIIDLED-----ASGDIITST----------S-VSGSSLTVNYE------------------------------------------------------------------------------------------------------------------------------------------------------------------------------------------------------------------------------------------------------------------------------------------------------------------------------------------------------------------------------------------------------------------------------------------------
>EFTvi00004 
----------------------------------------------------------------------------------------------------------------------------------------------------------------------------------------------------------------------------------------------------------------------------------------------------------------------MDALRARRSFRRSN------------------------------NTAGTADAT---SPNW-------AGVAISQ---------------TGVTEVSGT--FTVPQPKLPAGGDP--------------------------------------SVSYCGVAWVGI-DGWTN--------------GDLIQTGVLWC--------------ITEGETFWDP----------------------WY--EYL-------PGAI----TIY-EGV---TVSAGSVVTVTATKTG--TNS--------GVTTLTVDGITVSHTFTGENF------------------SLPG-------TSAEWIVEDYEYSVAGPP------------------FVPFADF----------------G-SVTFTGATAVVN--GAT-----ITPGEGN-WVIIDLER-----SN-SSITSS----------S-FSGSTVTINYL------------------------------------------------------------------------------------------------------------------------------------------------------------------------------------------------------------------------------------------------------------------------------------------------------------------------------------------------------------------------------------------------------------------------------------------------
>EFZt000001 
------------------------------------------------------------------------------------------------------------------------------------------------------------------------------------------------------------------------------------------------------------------------------------------------------------------------MLSNIAVVGSLFAAK--------------------------TVHAFTPHRDH--YSNY-------AGGASY-----------------DTDIVEASVEIVLPKCSVGLPKYD--------------------------------------YVTYTNNGWVGI-SAFTE-------------DSGLLQTGISCYAS----------ETDGKTTLSYSA----------------------WS--EWV-------PNDP----TYY-EDS---DYQAGDVLTARVVAYN--ESAGM-----SYIRNHR-TGKEHRTLYTDQKVP------------------LSM-------TDAEWVVESQLLVTEAG---L--------------SGQRNAGF-----------------TPWSFSNASYKKK--DGS------THLMGGSEIYNCVLN-----GTQIFTATYEG-----PGCL-QVNDTTPADYNPGS---------------------------------------------------------------------------------------------------------------------------------------------------------------------------------------------------------------------------------------------------------------------------------------------------------------------------------------------------------------------------------------------------------------------------------------------
>EFTs000012 
------------------------------------------------------------------------------------------------------------------------------------------------------------------------------------------------------------------------FVGPLKRTNFTVNTDHTPRRSLDKQDDGAFTATEWPPKTTTTSETIVAEALLPTTITMSTNRTTAATRITITSRTTVRCTAPASSLYFHDTKSALVGDKLIQHSAMESPLP----IT--LARAGP------LVPSSTSDGEADGNSGSRLSGNW-------AGALIELPPP-G----------TFFTSVSGT--FTVPGASAG----------------------------------------LEVGEDCFAIIWVGI-G-ES----------------AILQAGIQLTFN------------ASTSETTVTP----------------------VH--EFF-------PDFP----HVF-NGI---TVLVGDVVSVRVQSST--STTGT-----VYIENLT-TQKSVSKELSLQKSG----------------VSLKG-------HTVEWIVECPT-------------------------AYAVANF----------------G-TVIFTDIKATTN--DST------IIQDLGDAASYKVLQ-----HGKILTDVV------------MDAKQVTIKYNPRDENRKSKR--------------------------------------------------------------------------------------------------------------------------------------------------------------------------------------------------------------------------------------------------------------------------------------------------------------------------------------------------------------------------------------------------------------------------------------
>EFTs000013 
------------------------------------------------------------------------------------------------------------------------------------------------------------------------------------------------------------------------------------------------------------------------------------MKFLCNVLLFC-ALANSAT---------LAIPKSKQFTSSNFLLESRAQHQ-----------------------TRDVKNRT--------SYIW------NGGEVAG----------------PRFASVTAE--VIIPNITFPYGYNAS--------------------------------------ARYGSSVWVGI-GGDQNTCDDPARI----NNGGLIQGGYYYLYD-------------PEGDFGVFA----------------------FY--EWF-------PDGPVFL-DDT-EGI---ETAIGDHVRMTVTQKD--NVTGS-----FTWENFT-SDKKFTKELKAPVNG-----------------TLCT-------NHAEWIVESFMTTKDHD--------------------TLFPDF----------------G-ELHFTDIKAISA--ANEE-----VSLQEHGIIVEAEPVLG---NGKYLTDWV----------F-S-KARPTIRSSQTRPLKPDWISIPSSAQPKYKFTLVAQLIRPVMVLDISQRSPTADHFDYSSVLSDEMQDTTPERTKKRNTAKTEHGDEIEDIDVDKTSSALPTSLRSSSQASKTQALKPEPGGARGLATTTQRPQYLTLDKITLTSLLDVDVRSHLSPEDVDGILADARDASKWIMKRVLGM--------------------------------------------------------------------------------------------------------------------------------------------------------------------------------------------------------------------------------------------------------------------
