# Supplementary material for: Molecular dynamics and structure function analysis show that substrate binding and specificity are major forces in the functional diversification of Eqolisins
Source: BMC Bioinformatics. 2018 Sep 24;19:338. doi: 10.1186/s12859-018-2348-2 (PMC6154417; doi:10.1186/s12859-018-2348-2)
Supplement: Supplementary file 13 — Complete Final Sequence Alignment. (FAA 379 kb) [file 12859_2018_2348_MOESM13_ESM.faa]

>2IFW
-----------------------------------------------------------------------------------------------------------------------------------------------------------------------------------------------------------------------------------------------------------------------------------------------------------------------------------------------------------------------------------------------------------------------------------------TVESNWGGAILIGSD------FDTVSATANVPSASG--GSS-------------------------AAGTAWVGIDGDT----C-------QTAILQTGFDWYG-----DG------------TYDAWYEWYPEVSDD-FSG------IT---------ISEGDSIQMSVTATS----DTSG-SATLEN-LTT-GQKVSKSFSNE----------------SSGSLCRTNAEFIIEDFEE-CNSN-GSDCEFVPFASFSPAVEFTDCSVTS------DGE-----S-V--SLDDAQ-----ITQV---IINNQDVTD-CS-----VSG-TT-VSCSYV-----------------------------------------------------------------------------------------------------------------------------------------------------------------------------------------------------------------------------------------------------------------------------------------------------------------------------------------------------------------------------------------------------------------------------------------------------------------------------
>1Y43
------------------------------------------------------------------------------------------------------------------------------------------------------------------------------------------------------------------------------------------------------------------------------------------------------------------------------------------------------------------------------------------------------------------------------------------------------------------------QSEEYC-------------------------------ASAWVGIDGDT----C-------ETAILQTGVDFCY----EDG----------QTSYDAWYEWYPDYAYD-FSD------IT---------ISEGDSIKVTVEATS----KSSG-SATVEN-LTT-GQSVTHTFSGN----------------VEGDLCETNAEWIVEDFES-GDSL-------VAFADFG-SVTFTNAEATS------GGS-----T-V--GPSDAT-----VMDI---EQDGSVLTE-TS-----VSGDS--VTVTYV-----------------------------------------------------------------------------------------------------------------------------------------------------------------------------------------------------------------------------------------------------------------------------------------------------------------------------------------------------------------------------------------------------------------------------------------------------------------------------
>EFSl000002
-----------------------------------------------------------------------------------------------------------------------------------------------------------------------------------------------------------------------------------------------------------------------------------------------------------------------------------------------------------------------------------------------------------------------------------------TVESNWGGAILIGSD------FDTVSATANVPSATGASGGS---------------------------SAAWVGIDGDT----C-------QTAILQTGFDWYG-----DG------------TYDAWYEWYPEVSDD-FSG------IT---------ISEGDSIQMSVTATS----DTSG-SATLEN-LTT-GQKVSKSFSNE----------------SSG-LCRTNAEFIIEDFEE-CNSD-GSDE-FVPFASFSPAVEFTDCSVTS------DGE-----S-V--SLDDAQ-----ITQV---IINNQDVTD-CS-----VSG-TT-VSCSYV-----------------------------------------------------------------------------------------------------------------------------------------------------------------------------------------------------------------------------------------------------------------------------------------------------------------------------------------------------------------------------------------------------------------------------------------------------------------------------
>EFSl000001
------------------------------------------------------------------------------------------------------------------------------------------------------------------------------------------------------------------------------------------------------------------------------------------------------------------MKFTT-AAVLSALVSAEIAF-AAPGGNG------------------------------FARRQA-RRQARAAGL-KASPFR-----------------QV--------------NAKEATVESNWGGAILIGSD------FDTVSATANVPSASG--GSS-------------------------AAGTAWVGIDGDT----C-------QTAILQTGFDWYG-----DG------------TYDAWYEWYPEVSDD-FSG------IT---------ISEGDSIQMSVTATS----DTSG-SATLEN-LTT-GQKVSKSFSNE----------------SSGSLCRTNAEFIIEDFEE-CNSN-GSDCEFVPFASFSPAVEFTDCSVTS------DGE-----S-V--SLDDAQ-----ITQV---IINNQDVTD-CS-----VSG-TT-VSCSYV-----------------------------------------------------------------------------------------------------------------------------------------------------------------------------------------------------------------------------------------------------------------------------------------------------------------------------------------------------------------------------------------------------------------------------------------------------------------------------
>EFTa000001
------------------------------------------------------------------------------------------------------------------------------------------------------------------------------------------------------------------------------------------------------------------------------------------------------------------MKFIT-GIAISALLCADAAL-AGVAAN---------------------------------RGLA-RRLARRAGR-RSAPFK-----------------N---------------NTLHASVQSNWGGAILQGSG------YSAASATVNVPTGGG--GSS-------------------------AAGTAWVGIDGDT----C-------DSAILQTGIDWYG-----DG------------TYDAWYEWYPEFSAD-FSG------ID---------ISAGDQIAMSVVATS----LTGG-SATLEN-LTS-GQKVTQNFSKV----------------TAGSLCETSAEFIIEDFEE-CNEN-GSDCQFVPFASFSPAVKFSSASATQ------NGR-----T-V--SLSGAV-----LTEV---EINNKDVTK-CS-----VSG-ST-LTCSYV-----------------------------------------------------------------------------------------------------------------------------------------------------------------------------------------------------------------------------------------------------------------------------------------------------------------------------------------------------------------------------------------------------------------------------------------------------------------------------
>EFTr000001
-------------------------------------------------------------------------------------------------------------------------------------------------------------------------------------------------------------------------------------------------------------------------------------------------------------------MFIA-GVALSALLCADTVL-AGVAQD---------------------------------RGLA-ARLARRAGR-RSAPFR-----------------N---------------DTSHATVQSNWGGAILEGSG------FTAASATVNVPRGGG--GSN-------------------------AAGSAWVGIDGAS----C-------QTAILQTGFDWYG-----DG------------TYDAWYEWYPEFAAD-FSG------ID---------IRQGDQIAMSVVATS----LTGG-SATLEN-LST-GQKVTQNFNRV----------------TAGSLCETSAEFIIEDFEE-CNSN-GSNCQPVPFASFSPAITFSSATATR------SGR-----S-V--SLSGAE-----ITEV---IVNNQDLTR-CS-----VSGSST-LTCSYV-----------------------------------------------------------------------------------------------------------------------------------------------------------------------------------------------------------------------------------------------------------------------------------------------------------------------------------------------------------------------------------------------------------------------------------------------------------------------------
>EFTvi00001
-------------------------------------------------------------------------------------------------------------------------------------------------------------------------------------------------------------------------------------------------------------------------------------------------------------------------------------------------------------------------------------------------MR-----------------N---------------NTSHATVQSNWGGAILEGSG------FTAASATVNVPKGGG--GSS-------------------------AAGSAWVGIDGAT----C-------DSAILQTGFDWYG-----DG------------TYDAWYEWYPEFAAD-FTG------ID---------INQGDQIAMSVVATS----LTGG-SATLQN-LST-GQKVTQTFSRV----------------TAGSLCETSAEFIIEDFEE-CNSN-GSNCQPVPFASFSPAIQFTSASATR------SGQ-----K-V--SLSGAV-----MSEV---IVNNKDLTK-CS-----VSG-ST-LTCSYV-----------------------------------------------------------------------------------------------------------------------------------------------------------------------------------------------------------------------------------------------------------------------------------------------------------------------------------------------------------------------------------------------------------------------------------------------------------------------------
>EFSl000003
------------------------------------------------------------------------------------------------------------------------------------------------------------------------------------------------------------------------------------------------------------------------------------------------------------------MKLTA-TAVLSALLCAEAAL-A---------------------------------------------------------------------------------------------AEHATVESNWGGAILEGSG------FTAASAVANVPKGGG--GSS-------------------------AAGSAWVGIDGAT----C-------DSAILQTGFDWYG-----DG------------TYDAWYEWYPEYAAD-FTG------IT---------ISEGDSIQMSVVATS----LTGG-SATLEN-LTT-GQKVTQTFSGV----------------TAGSLCETSAEFIIEDFEE-CNGN---NCQPVPFASFSPAVKFTKCSATA------KGK-----S-V--ALSSAE-----LSEV---IVNNKDLTK-CS-----VSG-TT-LTCSYV-----------------------------------------------------------------------------------------------------------------------------------------------------------------------------------------------------------------------------------------------------------------------------------------------------------------------------------------------------------------------------------------------------------------------------------------------------------------------------
>EFSl000004
------------------------------------------------------------------------------------------------------------------------------------------------------------------------------------------------------------------------------------------------------------------------------------------------------------------------------------------------------------------------------------------MR-QSHPKI-----------------DS--E--------LAPHDKFQEYSENWSGAVLVSTG------YTSVTGIITAPSVSGSSGSA---------------------------GSAWVGIDGDT----C-------DTAILQTGIDWYA-----DG------------TYDAWYEWYPSYADD-FSG------IS---------ISEGDEIQMTVTATS----TTSG-SAVIEN-LTT-GEIVSQDFSDV----------------TDGSLCEYNAEWIIEDFEE-CDGN---SCSLVPFADFG-TVEFTSCSAIQ------DGS-----T-V--GVSGAT-----ILDI---EQNGKVLTS-CS-----DTS-ST-VTCTYE-----------------------------------------------------------------------------------------------------------------------------------------------------------------------------------------------------------------------------------------------------------------------------------------------------------------------------------------------------------------------------------------------------------------------------------------------------------------------------
>EFAnig0003
------------------------------------------------------------------------------------------------------------------------------------------------------------------------------------------------------------------------------------------------------------------------------------------------------------------MKFST--ILTGSLFATAALA--APLTE--------------------------------KRRAR-KEARAAG----KRHSN----------------PPY-IP-GSDKEILKLNGTSNEEYSSNWAGAVLIGDG------YTKVTGEFTVPSVSA--GSS-----SSSGYGGGYGYWKNKRQSEEYCASAWVGIDGDT----C-------ETAILQTGVDFCY----EDG----------QTSYDAWYEWYPDYAYD-FSD------IT---------ISEGDSIKVTVEATS----KSSG-SATVEN-LTT-GQSVTHTFSGN----------------VEGDLCETNAEWIVEDFES-GDSL-------VAFADFG-SVTFTNAEATS------GGS-----T-V--GPSDAT-----IMDI---EQDGTVLTE-TS-----VSGDS--VTVTYV-----------------------------------------------------------------------------------------------------------------------------------------------------------------------------------------------------------------------------------------------------------------------------------------------------------------------------------------------------------------------------------------------------------------------------------------------------------------------------
>EFAnig0004
------------------------------------------------------------------------------------------------------------------------------------------------------------------------------------------------------------------------------------------------------------------------------------------------------------------MKFST--ILTGSLFATAALA--APLTE--------------------------------KRRAR-KEARAAG----KRHSN----------------PPY-IP-GSDKEILKLNGTTNEEYSSNWAGAVLIGDG------YTKVTGEFTVPSVSA--GSS-----GSSGYGGGYGYWKNKRQSEEYCASAWVGIDGDT----C-------ETAILQTGVDFCY----EDG----------QTSYDAWYEWYPDYAYD-FSD------IT---------ISEGDSIKVTVEATS----KSSG-SATVEN-LTT-GQSVTHTFSGN----------------VEGDLCETNAEWIVEDFES-GDSL-------VAFADFG-SVTFTNAEATS------GGS-----T-V--GPSDAT-----VMDI---EQDGSVLTE-TS-----VSGDS--VTVTYV-----------------------------------------------------------------------------------------------------------------------------------------------------------------------------------------------------------------------------------------------------------------------------------------------------------------------------------------------------------------------------------------------------------------------------------------------------------------------------
>EFAnig0005
------------------------------------------------------------------------------------------------------------------------------------------------------------------------------------------------------------------------------------------------------------------------------------------------------------------MKFST--ILTGSLFATAALA--APLTE--------------------------------KRRAR-KEARAAG----KRHSN----------------PPY-IP-GSDKEILKLNGTSNEDYSSNWAGAVLIGDG------YTKVTGEFTVPSVSA--GSS-----SSSGYGGGYGYYKNKRQSEEYCASAWVGIDGDT----C-------ETAILQTGVDFCY----EDG----------QTSYDAWYEWYPDYAYD-FND------IT---------ISEGDTIKVTVEATS----KSSG-SATVEN-LTT-GQSVTHTFSGN----------------VEGDLCETNAEWIVEDFES-GDSL-------VAFADFG-SVTFTNAEATS------DGS-----T-V--GPSDAT-----VMDI---EQDGTVLTE-TS-----VSGDS--VTVTYV-----------------------------------------------------------------------------------------------------------------------------------------------------------------------------------------------------------------------------------------------------------------------------------------------------------------------------------------------------------------------------------------------------------------------------------------------------------------------------
>EFAk000002
------------------------------------------------------------------------------------------------------------------------------------------------------------------------------------------------------------------------------------------------------------------------------------------------------------------MKFSA--ILTGSLFATAALA--APLTE--------------------------------KRRAR-KEARAAA----KRHSN----------------PPY-IP-GSDKEILKLNGTSNEKYSSNWAGAVLIGDD------YTKVTGEFTVPSVSA--GSS-----GSSGYGGGYGYWKNKRQSEEYCASAWVGIDGDT----C-------ETAILQTGVDFCY----EDG----------QTSYEAWYEWYPDYAYN-FDS------LS---------ISEGDQIKVTVEATS----KSSG-SATVEN-LTT-GQSVSHTFSGN----------------VEGDLCETNAEWIVEDFES-GDSL-------VAFADFG-SVTFTNAEATS------GGS-----T-V--GPSDAT-----IMDI---EQDSTVLTE-TS-----VSGDS--VTVKYV-----------------------------------------------------------------------------------------------------------------------------------------------------------------------------------------------------------------------------------------------------------------------------------------------------------------------------------------------------------------------------------------------------------------------------------------------------------------------------
>EFRe000001
------------------------------------------------------------------------------------------------------------------------------------------------------------------------------------------------------------------------------------------------------------------------------------------------------------------MKLS---LASALLLSTLAVA--APLTE--------------------------------KRRAA-YEARRAAR---DRHTN----------------PPF-KT-NVT-VEGPLG--KQVEYSSNWAGAVLIGSG------YTSVTAEFVVPTPSAPSGGS---------------------SGTQYCASAWVGLDGDT----C-------TSAILQTGVDFCV-----QGG---------QPSFDAWYEWYPDYAYN-FNG------IS---------ISAGDTIRVTVDASS----KSGG-TATVEN-VSS-GQTVTHTFSG-----------------ESAQLCETNAEWIVEDFSE-GYSL-------VPFADFG-TVTFTGASASS------GGS-----S-V--GPSGAT-----LIDI---EQNGQVLTD-VS-----VSGDQ--VVVKYV-----------------------------------------------------------------------------------------------------------------------------------------------------------------------------------------------------------------------------------------------------------------------------------------------------------------------------------------------------------------------------------------------------------------------------------------------------------------------------
>EFAc000001
------------------------------------------------------------------------------------------------------------------------------------------------------------------------------------------------------------------------------------------------------------------------------------------------------------------MKFSA--VVASSLLAGAAIA--APLTE--------------------------------QRQAR--HARRTARA-TNRSSH----------------PPY-KV-GSS-ELLELSNSTHVEYSSNWAGAVLIGNG------YTSVVGEFTVPEPSAPDGAD---------------------SGTQYCASAWVGIDGDT----C-------SSAILQTGVDFCI----QDG----------SVSFDAWYEWYPDYAYD-FSG------ID---------ISVGDTIKLTIDATS----KTAG-SAIIQN-LST-GKTVKHTFTGG----------------VDGDLCETNAEWIVEDFES-NGSL-------VPFVNFG-TVTFTGAKATT------GGS-----S-V--GPSGAT-----LMDI---KQGSSVLTS-SS-----VSGNS--VSVSYV-----------------------------------------------------------------------------------------------------------------------------------------------------------------------------------------------------------------------------------------------------------------------------------------------------------------------------------------------------------------------------------------------------------------------------------------------------------------------------
>EFAfu00001
------------------------------------------------------------------------------------------------------------------------------------------------------------------------------------------------------------------------------------------------------------------------------------------------------------------MKFTS--VLASGLLATAAIA--APLTE--------------------------------QRQAR--HARRLART-ANRSSH----------------PPY-KP-GTS-EVIKLSNTTQVEYSSNWAGAVLIGTG------YTAVTGEFVVPTPSVPSGGS---------------------SSKQYCASAWVGIDGDT----C-------SSAILQTGVDFCI-----QGS---------SVSFDAWYEWYPDYAYD-FSG------IS---------ISAGDTIRVTVDATS----KTAG-TATVEN-VTK-GKTVTHTFTGG----------------VDGNLCEYNAEWIVEDFES-NGSL-------VPFANFG-TVTFTGAQATD------GGS-----T-V--GPSGAT-----LIDI---QQSGKVLTS-VS-----TSSSS--VTVKYV-----------------------------------------------------------------------------------------------------------------------------------------------------------------------------------------------------------------------------------------------------------------------------------------------------------------------------------------------------------------------------------------------------------------------------------------------------------------------------
>EFNf000001
------------------------------------------------------------------------------------------------------------------------------------------------------------------------------------------------------------------------------------------------------------------------------------------------------------------MKFTS--VLTSGLLATATIA--APLTE--------------------------------QRQAR--HARRMARN-SNRSSH----------------PPY-KP-GTS-EVIKLSNTTQVEYSSNWAGAVLIGSG------YTAVTGEFVVPTPHAPSGGS---------------------SNEQYCASAWVGIDGDT----C-------SSAILQTGVDFCI-----QGG---------SVSFDAWYEWYPDYAYD-FSG------IS---------ISAGDTIRVTVDATS----KTAG-TATVEN-VTK-GKTVTHTFTGG----------------VDGNLCEYNAEWIVEDFES-NGSL-------VPFANFG-TVTFTGAQATD------GGS-----T-V--GPSGAT-----LMDI---EQNGQVLTS-VS-----SSSSS--VTVKYV-----------------------------------------------------------------------------------------------------------------------------------------------------------------------------------------------------------------------------------------------------------------------------------------------------------------------------------------------------------------------------------------------------------------------------------------------------------------------------
>EFAt000001
------------------------------------------------------------------------------------------------------------------------------------------------------------------------------------------------------------------------------------------------------------------------------------------------------------------MKLS---VLSSILLAGTAVA--APLTA--------------------------------QRQAR--NARRVARA-ANRSSH----------------PPY-KP-DSS-ELLHLSNTTHVEYSSNWAGAVLIGTG------YTAVTGEFTVPTPSTPSGSS---------------------SSKEYCASAWVGIDGDT----C-------STAILQTGVDFCV-----QGS---------SVSFDAWYEWYPDYAYD-FSG------IT---------ISAGDTIRVTVDATS----KTAG-TATVEN-LTT-GKTVTHTFTGG----------------VDGSLCEYNAEWIVEDFEE-NGSL-------VPFADFG-TVTFSSAEATD------GGS-----T-V--GPSGAT-----VIDI---EQSNKVLTS-VS-----VGSSS--VTVKYV-----------------------------------------------------------------------------------------------------------------------------------------------------------------------------------------------------------------------------------------------------------------------------------------------------------------------------------------------------------------------------------------------------------------------------------------------------------------------------
>EFAnid0001
------------------------------------------------------------------------------------------------------------------------------------------------------------------------------------------------------------------------------------------------------------------------------------------------------------------MKLSI-AAISSILLAGGALA--APLTE--------------------------------ARRQA--RALRGRGP-SNRASH----------------PPY-KV-GST-ELLSLSNETQVEYSSNWAGAVLIGTG------YTSVTGEFTVPTPSLPTGAS---------------------RNKQYCASAWVGIDGDT----C-------STAILQTGIDFCI-----QGS---------SVSFDAWYEWYPDYAYD-FSG------IT---------ISAGDSIRVTVDATT----LTAG-TATVEN-LTT-GKTVTHTFTGG----------------VDGDLCEYNAEWIVEDFES-NGQL-------VPFADFG-TVTFTSAEVTN------DGK-----T-V--GPSGAT-----IIDI---KQGNSVLTD-VS-----VTDDS--VTVSYV-----------------------------------------------------------------------------------------------------------------------------------------------------------------------------------------------------------------------------------------------------------------------------------------------------------------------------------------------------------------------------------------------------------------------------------------------------------------------------
>EFAk000001
------------------------------------------------------------------------------------------------------------------------------------------------------------------------------------------------------------------------------------------------------------------------------------------------------------------MKTTA--LLTAGLLATSAMA--APLTA--------------------------------KRQAA--RAKRST----NRQSN----------------PPF-KP-GTN-EVLTLNGTKNVEYSSNWAGAVLIGTG------YTAVTAEFVVPTPSVPSGGS---------------------SREEYCASAWVGIDGDT----C-------DTAILQTGVDFCV-----QGS---------EVSFDAWYEWYPDYAYD-FSD------IS---------ISAGDTIKVTVDASS----DTTG-TATIEN-VST-GTTVTHSFTGG----------------VDGDLCEYNAEWIVEDFEE-DDSL-------VPFADFG-TVAFTSCSATK------DGS-----S-V--GPEDAT-----IIDI---EQS-EVLTS-VS-----VTDSE--VVVKYV-----------------------------------------------------------------------------------------------------------------------------------------------------------------------------------------------------------------------------------------------------------------------------------------------------------------------------------------------------------------------------------------------------------------------------------------------------------------------------
>EFAnig0001
------------------------------------------------------------------------------------------------------------------------------------------------------------------------------------------------------------------------------------------------------------------------------------------------------------------MKTTA--LLTAGLLATTAMA--APLTA--------------------------------KRQAA--RAKRST----NRQSN----------------PPF-KP-GTN-EVLALNGTKNVEYSSNWAGAVLIGTG------YTAVTAEFVVPTPSVPSGGS---------------------SREEYCASAWVGIDGDT----C-------DTAILQTGVDFCV-----QGS---------EVSFDAWYEWYPDYAYD-FSG------IS---------ISAGDTIKVTVDASS----DTTG-TATIEN-VST-GTTVTHSFTGG----------------VDGDLCEYNAEWIVEDFEE-DDSL-------VPFADFG-TVTFTSCSATK------DGS-----S-V--GPEDAT-----IIDI---EQN-EVLTS-VS-----VSSSE--VVVKYV-----------------------------------------------------------------------------------------------------------------------------------------------------------------------------------------------------------------------------------------------------------------------------------------------------------------------------------------------------------------------------------------------------------------------------------------------------------------------------
>EFAnig0002
------------------------------------------------------------------------------------------------------------------------------------------------------------------------------------------------------------------------------------------------------------------------------------------------------------------MKTTA--LLTAGLLATTAMA--APLTA--------------------------------KRQAA--RAKRST----NRQSN----------------PPF-KP-GTN-DVLTLNGTKNVEYSSNWAGAVLIGTG------YTAVTAEFVVPTPSVPSGGS---------------------SREEYCASAWVGIDGDT----C-------DTAILQTGVDFCV-----QGS---------EVSFDAWYEWYPDYAYD-FSG------IS---------ISAGDTIKVTVDASS----DTTG-TATIEN-VST-GTTVTHSFTGG----------------VDGDLCEYNAEWIVEDFEE-DDSL-------VPFADFG-TVTFTSCSATK------DGS-----S-V--GPEDAT-----IIDI---EQN-EVLTS-VS-----VSSSE--VVVKYV-----------------------------------------------------------------------------------------------------------------------------------------------------------------------------------------------------------------------------------------------------------------------------------------------------------------------------------------------------------------------------------------------------------------------------------------------------------------------------
>EFPo000001
------------------------------------------------------------------------------------------------------------------------------------------------------------------------------------------------------------------------------------------------------------------------------------------------------------------MKFST-SILATSLLVGSALA--APLTA--------------------------------QRQAR-NEARRIARA-NERFSH----------------PPY-KP-DTN-EVLHLNKTSHESYSSNWAGAVLIGSG------YTSVTAEFTVPTPKAPSKAS---------------------SNTQYCASAWVGIDGDT----C-------GSAILQTGVDFCV-----QGG---------SVSYDAWYEWYPDYAYN-FNS------IS---------ISAGDVIKVTVDASS----TTTG-TATIQN-LSN-GQSVTHTFNGG----------------VDGDLCEYNAEWIVEDFES-GSSL-------VPFANFG-TVKFTNAYAKD-------GGS----T-V--GPSGAT-----LIDI---KQSNQVLTS-SS-----FGSSS--VTVSYV-----------------------------------------------------------------------------------------------------------------------------------------------------------------------------------------------------------------------------------------------------------------------------------------------------------------------------------------------------------------------------------------------------------------------------------------------------------------------------
>EFTma00001
------------------------------------------------------------------------------------------------------------------------------------------------------------------------------------------------------------------------------------------------------------------------------------------------------------------MKSS---VLSTLLLAGLAVA--APSTQ--------------------------------KGLAR-RAA---------RRSN----------------PAY-LPNSFGVEQLNITGTKHVEYSSNWSGAVLIGTG------YSAVTAEFTVPTPHIPSGGS---------------------SGTQYCASAWVGLDGDT----C-------GTSILQTGVDFCV-----QGS---------SVSYDAWYEWYPDYAYD-FTG------IS---------ISAGDLIKITVTATS----TSSG-SAVVQN-VSK-GTTVTHNFSGE----------------SD-KLCEYNAEWIVEDFEE-GGSL-------VPFANFG-TVTFSGAKATK------SGS-----S-V--DTTGAT-----IIDI---EQNSSVLTS-VT-----ASGST--VTVKYV-----------------------------------------------------------------------------------------------------------------------------------------------------------------------------------------------------------------------------------------------------------------------------------------------------------------------------------------------------------------------------------------------------------------------------------------------------------------------------
>EFTs000001
------------------------------------------------------------------------------------------------------------------------------------------------------------------------------------------------------------------------------------------------------------------------------------------------------------------MKSI---VLSLLILAGLTAA--APLTE--------------------------------KRLAR-RAAG-------TRRSS----------------PPY-VPNSYGVEQLNITNSKNVEYSENWAGAVLIGTG------YTAVTAEFTVPTPTAPGGGN-----------------------TEYCASAWVGLDGDT----C-------DSSILQTGVDFCV-----QGG---------DVSYDAWYEWYPDYAYD-FSG------IS---------ISAGDVMKITVTATS----TSSG-SAVVEN-VST-GRTVTHSFSGE----------------SD-RLCEYNAEWIVEDFEE-GDSL-------VPFANFG-TVTFTNAVATH------NGA-----G-V--GTSGAT-----IIDI---EQDSGVLTS-VS-----ASGNT--VTVNMK---------HTNTDIHDDGGG--------------------------------------------------------------------------------------------------------------------------------------------------------------------------------------------------------------------------------------------------------------------------------------------------------------------------------------------------------------------------------------------------------------------------------------------------------
>EFPch00001
------------------------------------------------------------------------------------------------------------------------------------------------------------------------------------------------------------------------------------------------------------------------------------------------------------------MKFST-TILSAALLTASAIA--APLTE--------------------------------RRAAR-HAARAADR--AGRISR----------------PAA-KQ--DTLELVSLNGTSHAQYSSNWAGAVLIG-TG-----YTSVTGEFTVPKPNLPSDAS---------------------SGQQSCASAWVGIDGDT----C-------SSAILQTGIDFCI-----QGG---------EVSYDAWYEWYPDYAHD-FSG------ID---------ISTGDVIKLTVTATS----KSSG-SAVIDN-VTT-GKSVTHKFSGV----------------DDGDLCETNAEWIVEDFES-GGQL-------VPFTNFG-TVTFTKAEATS------GGK-----S-V--GPSGAT-----LFEI---RQSKKVLTK-SS-----VTGNS--VTVSYV-----------------------------------------------------------------------------------------------------------------------------------------------------------------------------------------------------------------------------------------------------------------------------------------------------------------------------------------------------------------------------------------------------------------------------------------------------------------------------
>EFPd000001
------------------------------------------------------------------------------------------------------------------------------------------------------------------------------------------------------------------------------------------------------------------------------------------------------------------MKFSA-TILSAALLTTSVIA--APLTE--------------------------------QRAAR-KAARAASR--AGRISR----------------PAY-KP--DNKELLKANGTSQEEFSSNWAGAVLIG-SQ-----YTSVTGTFTVPKPELPYGAF---------------------PYEQYCASAWVGIDGDT----C-------TSAILQTGIDFCI-----QGG---------EVSYDSWYEWFPDYAYD-FSG------IE---------ISTGDVVKLTVTAVS----RNSG-SAVIEN-LSS-GRSVTHRFSGA----------------EDGELCETNAEWIVEDFES-GGEL-------VPFTNFG-TVTFSNAEARS------GGE-----I-V--GPSGSV-----ILDI---QQNNQVLTQ-SS-----ATGNS--VTVSYV-----------------------------------------------------------------------------------------------------------------------------------------------------------------------------------------------------------------------------------------------------------------------------------------------------------------------------------------------------------------------------------------------------------------------------------------------------------------------------
>EFAfl00001
------------------------------------------------------------------------------------------------------------------------------------------------------------------------------------------------------------------------------------------------------------------------------------------------------------------MKLFA--ILSSTVLASVALA--SPLTL--------------------------------ERRAR-NAARLQARV-AQRHSN----------------LPF-KA-GTN-EILHLNETTHEEYSSNWAGAVLIGSG------YTSVTGTFTVPTPSAPSGAD---------------------SDEQYCATAWVGIDGDT----C-------QSAILQTGVDFCI---DSSG-----------TTFDAWYEWFPDYSHD-FSG------IS---------ISAGDKVKVTVDASS----KTAG-TAIVEN-LTT-GKTVSHTFTGQ----------------DDNALCETNAEWIMEDFSS-FLSL-------VPFANFG-TVTFTDISATS-------GDS----S-V--GASNAT-----IIDI---QQNNKTLTS-SS-----ASDTE--VTIKYI---------G-------------------------------------------------------------------------------------------------------------------------------------------------------------------------------------------------------------------------------------------------------------------------------------------------------------------------------------------------------------------------------------------------------------------------------------------------------------------
>EFAo000002
------------------------------------------------------------------------------------------------------------------------------------------------------------------------------------------------------------------------------------------------------------------------------------------------------------------MKLFA--ILSSTVLASVALA--SPLTL--------------------------------ERRAR-NAARLQARV-AQRHSN----------------LPF-KA-GTN-EILHLNETTHEEYSSNWAGAVLIGSG------L-HV-----------------------------------RDRDEQYCATAWVGIDGDT----C-------QSAILQTGVDFCI---DSSG-----------TTSDAWYEWFPDYSHD-FSG------IS---------ISAGDKVKVTVDASS----KTAG-TAIVEN-LTT-GKTVSHTFAGQ----------------DDNALCETNAEWIMEDFSS-FLSL-------VPFANFG-TVTFTDISATS-------GDS----S-V--GASNAT-----IIDI---QQNNKTLTS-SS-----ASDTE--VTIKYI---------G-------------------------------------------------------------------------------------------------------------------------------------------------------------------------------------------------------------------------------------------------------------------------------------------------------------------------------------------------------------------------------------------------------------------------------------------------------------------
>EFBf000001
------------------------------------------------------------------------------------------------------------------------------------------------------------------------------------------------------------------------------------------------------------------------------------------------------------------MKFSA--VAATAVLAGSAVA--APGTA--------------------------------LRQAR--AVKRAAGT-HGNPVK----------------Y---VQGPSSEVTNKTD----VSYSSNWAGAVLVGTG------YTSVTGTFTAPSPSTA-GSG----------------------------SAWVGIDGDT----C-------GTAILQTGIDWTK-----SGS---------SITYDAWYEWYPDYAYD-FSG------IS---------ISAGDTIKVTVTASS----KTTG-TAIVDN-VTK-GKSVSHTFTGG----------------VDGDLCEYNAEWIVEDFEE-GNSL-------VEFANFG-TVTFTGASAVK------SGT-----T-V--GVTGAT-----IIDL---EQNS-VLTD-CS-----LVGSTG-VTCKYV-----------------------------------------------------------------------------------------------------------------------------------------------------------------------------------------------------------------------------------------------------------------------------------------------------------------------------------------------------------------------------------------------------------------------------------------------------------------------------
>EFBf000003
------------------------------------------------------------------------------------------------------------------------------------------------------------------------------------------------------------------------------------------------------------------------------------------------------------------MKFST--VAATAVLAGSAVA--APGTA--------------------------------LRQAR--AVKRAAGT-HGNPVK----------------Y---VQGPSSEVTNKTD----VSYSSNWAGAVLVGTG------YTSVTGTFTAPSPSTA-GSG----------------------------SAWVGIDGDT----C-------GTAILQTGIDWTK-----SGS---------SITYDAWYEWYPDYAYD-FSG------IS---------ISAGDTIKVTVTASS----KTTG-TAIVDN-VTK-GKSVSHTFTGG----------------VDGDLCEYNAEWIVEDFEE-GNSL-------VEFANFG-TVTFTGASAVK------SGT-----T-V--GVTGAT-----IIDL---EQNS-VLTD-CS-----LVGSTG-VTCKYV-----------------------------------------------------------------------------------------------------------------------------------------------------------------------------------------------------------------------------------------------------------------------------------------------------------------------------------------------------------------------------------------------------------------------------------------------------------------------------
>EFBf000004
------------------------------------------------------------------------------------------------------------------------------------------------------------------------------------------------------------------------------------------------------------------------------------------------------------------MKFSA--VAATAVLAGSAVA--APGTA--------------------------------LRQAR--AVKRAAGT-HGNPVK----------------Y---VQGPSSEVTNKTD----VSYSSNWAGAVLVGTG------YTSVTGTFTAPSPSTA-GSG----------------------------SAWVGIDGDT----C-------GTAILQTGIDWTK-----SGS---------SITYDAWYEWYPDYAYD-FSG------IS---------ISAGDTIKVTVTASS----KTTG-TAIVDN-VTK-GKSVSHTFTGG----------------VDGDLCEYNAEWIVEDFEE-GNSL-------VEFANFG-TVTFTGASAVK------SGT-----T-A--GVTGAT-----IIDL---EQNS-VLTD-CS-----LVGSTG-VTCKYV-----------------------------------------------------------------------------------------------------------------------------------------------------------------------------------------------------------------------------------------------------------------------------------------------------------------------------------------------------------------------------------------------------------------------------------------------------------------------------
>EFBf000002
------------------------------------------------------------------------------------------------------------------------------------------------------------------------------------------------------------------------------------------------------------------------------------------------------------------MKFSA--VAATAVLAGSAVA--APGTA--------------------------------LRQAR--AVKRAAGT-HGNPVK----------------Y---VQGPSSEVTNKTD----VSYSSNWAGAVLVGTG------YTSVTGTFTAPSPSTA-GSG----------------------------SAWVGIDGDT----C-------GTAILQTGIDWTK-----SGS---------SITYDAWYEWYPDYAYD-FSG------IS---------ISAGDTIKVTVTASS----KTTG-TAIVDN-VTK-GKSVSHTFTGG----------------VDGDLCEYNAEWIVEDFEE-GNSL-------VEFANFG-TVTFTGASAVK------SGT-----T-V--GVTGAT-----IIDL---QQNS-VLTD-CS-----LVGSTG-VTCKYV-----------------------------------------------------------------------------------------------------------------------------------------------------------------------------------------------------------------------------------------------------------------------------------------------------------------------------------------------------------------------------------------------------------------------------------------------------------------------------
>EFBf000005
------------------------------------------------------------------------------------------------------------------------------------------------------------------------------------------------------------------------------------------------------------------------------------------------------------------MKFSA--VAATAVLAGSAVA--APGTA--------------------------------LRQAR--AVKRAAGT-HGNPVK----------------Y---VQGPSSEVTNKTD----VSYSSNWAGAVLVGTG------YTSVTGTFTAPSPSTA-GSG----------------------------SAWVGIDGDT----C-------GTAILQTGIDWTK-----SGS---------SITYDAWYEWYPDYAYD-FSG------IS---------ISAGDTIKVTVTATS----KTAG-TAIVDN-VTK-GKSVSHTFTGG----------------VDGDLCEYNAEWIVEDFEE-GNSL-------VEFADFG-TVTFTGASAVK------SG----------------------------------------------------------------------------------------------------------------------------------------------------------------------------------------------------------------------------------------------------------------------------------------------------------------------------------------------------------------------------------------------------------------------------------------------------------------------------------------------------------------------------------------
>EFMc000001
------------------------------------------------------------------------------------------------------------------------------------------------------------------------------------------------------------------------------------------------------------------------------------------------------------------MKFSA--VAATAVLAGSAVA--APGTA--------------------------------LRQAR--AVKRAAGT-HGNPVK----------------Y---VQGPSSEVTNKTD----VSYSSNWAGAVLVGTG------YTSVTGTFTAPSPSTA-GSG----------------------------SAWVGIDGDT----C-------GTAILQTGIDWTK-----SGS---------SITYDAWYEWYPDYAYD-FSG------IS---------ISAGDTIKVTVTASS----KTTG-TAIVDN-VTK-GKSVSHTFTGG----------------VDGDLCEYNAEWIVEDFEE-GNSL-------VEFADFG-TVTFTGASAVK------SG----------------------------------------------------------------------------------------------------------------------------------------------------------------------------------------------------------------------------------------------------------------------------------------------------------------------------------------------------------------------------------------------------------------------------------------------------------------------------------------------------------------------------------------
>EFBf000006
------------------------------------------------------------------------------------------------------------------------------------------------------------------------------------------------------------------------------------------------------------------------------------------------------------------MKFSA--VAATAVLAGSAVA--APGTA--------------------------------LRQAR--AVKRAAGT-HGNPVK----------------Y---VQGPSSEVTNKTD----VSYSSNWAGAVLVGTG------YTSVTGTFTAPSPSTA-GSG----------------------------SAWVGIDGDT----C-------GTAILQTGIDWTK-----SGS---------SITYDAWYEWYPDYAYD-FSG------IS---------ISAGDTIKVTVTATS----KTAG-TAIVDN-VTK-GKSVSHTFTGG----------------VDGDLCEYNAEWIVEDFEE-GNSL-------VTFADFG-TVTFTGASAVK------SG----------------------------------------------------------------------------------------------------------------------------------------------------------------------------------------------------------------------------------------------------------------------------------------------------------------------------------------------------------------------------------------------------------------------------------------------------------------------------------------------------------------------------------------
>EFBt000001
------------------------------------------------------------------------------------------------------------------------------------------------------------------------------------------------------------------------------------------------------------------------------------------------------------------MKFST--VAATAFLAGSAVA--APGTA--------------------------------LRQAR--AVKRAAGT-HGNPVK----------------Y---VQGPSSEVTNKTD----VSYSNNWAGAVLVGTG------YTSVTGTFVAPSPSTA-GSG----------------------------SAWVGIDGDT----C-------GSAILQTGIDWTK-----SGS---------SITYDAWYEWYPDYAYD-FSG------IS---------ISAGDTIKVTVTATS----KTTG-TAIVDN-VTK-GKSVSHTFTGG----------------VDGDLCEYNAEWIVEDFQE-GSSL-------VQFADFG-TVAFTGATAVK------SG----------------------------------------------------------------------------------------------------------------------------------------------------------------------------------------------------------------------------------------------------------------------------------------------------------------------------------------------------------------------------------------------------------------------------------------------------------------------------------------------------------------------------------------
>EFBp000001
------------------------------------------------------------------------------------------------------------------------------------------------------------------------------------------------------------------------------------------------------------------------------------------------------------------MKFST--VATVATLAGFAVA--APGTA--------------------------------LRQAR--AIKRAAGT-HGNPVK----------------Y---VQGPSSEVTNKTN----VSYSNNWAGAVLVGTG------YTSVTGSFVAPSPSTA-GSG----------------------------SAWVGIDGDT----C-------GTAILQTGIDWTK-----SGS---------SITYDAWYEWYPDNAYD-FSG------IS---------ISAGDTIKVTVTATS----KTTG-TAIVDN-VTK-GKSVSHTFTGG----------------VDGDLCEYNAEWIVEDFEE-GNSL-------VNFADFG-TVAFTGASAVK------SG----------------------------------------------------------------------------------------------------------------------------------------------------------------------------------------------------------------------------------------------------------------------------------------------------------------------------------------------------------------------------------------------------------------------------------------------------------------------------------------------------------------------------------------
>EFDt000001
------------------------------------------------------------------------------------------------------------------------------------------------------------------------------------------------------------------------------------------------------------------------------------------------------------------MKFSA--VAATALLAGSAVA--APGTA--------------------------------MRQAR--AVKRAART-HGNPVK----------------Y---VEGPSSEVTNKTD----VSYSSNWAGAVLVGTG------YTSVTGTFTAPSPSTA-GSG----------------------------SAWVGIDGDT----C-------GTAILQTGIDWTK-----SGS---------SITYDAWYEWYPDYAYD-FSG------IS---------ISAGDSIKVTVTASS----KTTG-TATVNN-LTK-GKSVTHTFSGG----------------VDGDLCEYNAEWIVEDFEE-GSSL-------VQFANFG-SVTFTGASATK------SG----------------------------------------------------------------------------------------------------------------------------------------------------------------------------------------------------------------------------------------------------------------------------------------------------------------------------------------------------------------------------------------------------------------------------------------------------------------------------------------------------------------------------------------
>EFSs000001
------------------------------------------------------------------------------------------------------------------------------------------------------------------------------------------------------------------------------------------------------------------------------------------------------------------MKFSI--VAATALLAGSAVA--APGTA--------------------------------LRQAR--AVKRAART-HGNPVK----------------Y---VEGP----TNKTD----VSYSSNWAGAVLVGTG------YTSVTGTFTAPSPSTA-GSG----------------------------SAWVGIDGDT----C-------GTAILQTGIDWDK-----SGN---------SITYDAWYEWYPDYAYD-FSG------IS---------ISAGDSIKVTVTASS----KTTG-TATVDN-LTK-GKSVTHTFSGG----------------VDGDLCEYNAEWIVEDFEE-GSSL-------VQFANFG-TVTFTGASATQ------NGE-----S-V--GVTGAQ-----IIDL---QQNS-VLTS-VS------TSSNS-VTVKYV-----------------------------------------------------------------------------------------------------------------------------------------------------------------------------------------------------------------------------------------------------------------------------------------------------------------------------------------------------------------------------------------------------------------------------------------------------------------------------
>EFSs000002
------------------------------------------------------------------------------------------------------------------------------------------------------------------------------------------------------------------------------------------------------------------------------------------------------------------MKFSI--VAATALLAGSAVA--APGTA--------------------------------LRQAR--AVKRAART-HGNPVK----------------Y---VEGP----TNKTD----VSYSSNWAGAVLVGTG------YTSVTGTFTAPSPSTA-GSG----------------------------SAWVGIDGDT----C-------GTAILQTGIDWTK-----SGN---------SITYDAWYEWYPDYAYD-FSG------IS---------ISAGDSIKVTVTASS----KTTG-TATVDN-LTK-GKSVTHTFSGG----------------VDGDLCEYNAEWIVEDFEE-GSSL-------VQFANFG-TVTFTGASATQ------NGE-----S-V--GVTGAQ-----IIDL---QQNS-VLTS-VS------TSSNS-VTVKYV-----------------------------------------------------------------------------------------------------------------------------------------------------------------------------------------------------------------------------------------------------------------------------------------------------------------------------------------------------------------------------------------------------------------------------------------------------------------------------
>EFMf000001
------------------------------------------------------------------------------------------------------------------------------------------------------------------------------------------------------------------------------------------------------------------------------------------------------------------MKFSA--VAA-VILAGSAAA--APGTA--------------------------------LRQAR--AAKRTAR--HGNPIQ----------------Y---VQGPSSEQTNKTD----VSYSSNWAGAVLVGTG------YTSVTGTFTAPTPSTA-GSG----------------------------SAWVGIDGDT----C-------GTAILQTGIDWTK-----SGN---------SISYDAWYEWYPDYAYD-FSG------IS---------ISAGDSIKVTVTATS----KTAG-TAVVEN-LTK-GKSVSHTFNGG----------------VDGDLCEYNAEWIVEDFEE-GSSL-------VQFANFG-SVTFTGASATK------SG----------------------------------------------------------------------------------------------------------------------------------------------------------------------------------------------------------------------------------------------------------------------------------------------------------------------------------------------------------------------------------------------------------------------------------------------------------------------------------------------------------------------------------------
>EFCpa00019
------------------------------------------------------------------------------------------------------------------------------------------------------------------------------------------------------------------------------------------------------------------------------------------------------------------MKFSA--VAAATLLAGSAIA--APGTT--------------------------------LRQER--ASKRAAGVRHGSPVK----------------Y---VEGPSSQVTNKTN----VSYSSNWAGAVLVGTG------YTSVTGSFVAPSPSTA-GSG----------------------------SAWVGIDGDT----C-------GAAILQTGIDWTK-----SGS---------SITYDAWYEWYPDYAYD-FTG------IS---------ISAGDTIKVTVTATS----KTTG-TATIDN-VTK-GKSVSHTFTGG----------------VDGDLCEYNAEWIVEDFEQ-SGSL-------VTFADFG-TVTFSGATAVK------SGK-----T-V--GVTGAG-----IIDL---QQTS-VLTN-CA-----LVGSTG-VSCSYV-----------------------------------------------------------------------------------------------------------------------------------------------------------------------------------------------------------------------------------------------------------------------------------------------------------------------------------------------------------------------------------------------------------------------------------------------------------------------------
>EFCpa00004
------------------------------------------------------------------------------------------------------------------------------------------------------------------------------------------------------------------------------------------------------------------------------------------------------------------MKILT--LASTLLLAGSAVA--APNTA--------------------------------KRFAG--HAKRAA---NSRTQG----------------KPI-NRVSSG-PEAESSNNTFVEYSSNWAGAVLIGSG------YKSVTGTFTVPTPSTT-GSG----------------------------AAWVGIDGDT----C-------GTAILQTGIDWTK-----SGS---------SVTYDAWYEWYPDYSYD-FSG------IT---------LAAGNTIKVTVTASS----LTGG-TATVTN-VST-GKTVTHTFSNEG---------------SLGSLCETNAEWIVEDYES-GSSL-------VPFADFG-SVTFTSCSALE-------GTT----T-V--GTTGAT-----IIDI---KQNNQVLTD-CS-----VPSSSS-VQCTYV-----------------------------------------------------------------------------------------------------------------------------------------------------------------------------------------------------------------------------------------------------------------------------------------------------------------------------------------------------------------------------------------------------------------------------------------------------------------------------
>EFCpa00006
------------------------------------------------------------------------------------------------------------------------------------------------------------------------------------------------------------------------------------------------------------------------------------------------------------------MKFLT--LASTLALTGAVFA--APNTA--------------------------------KRWAA--HEKRVA---NSRTQG----------------HPL-QRV-TG-PTPEASNDTFVEYSSNWAGAILIGSG------YTSVTGTFTVPTPSTS-GSG----------------------------AAWVGIDGDT----C-------QTAILQTGIDWTK-----SGD---------SITYDAWYEWYPDYSYD-FSG------IT---------LAAGNTVKVTVTASS----LTGG-TAVVEN-VST-GKTVTHTFSNEG---------------SEGDLCEENAEWIVEDYEE-GSSL-------VSFADFG-TVTFTGASAIE------NGE-----T-V--GTTGAT-----IIDI---EQNSKVLTS-CS-----VPSSSE-VTCTYV-----------------------------------------------------------------------------------------------------------------------------------------------------------------------------------------------------------------------------------------------------------------------------------------------------------------------------------------------------------------------------------------------------------------------------------------------------------------------------
>EFCpa00013
------------------------------------------------------------------------------------------------------------------------------------------------------------------------------------------------------------------------------------------------------------------------------------------------------------------MKFAA--VVSTLLLVGSAVA--APGTA--------------------------------MRAER--HRKRVA---SGR-KG----------------NPI-RRV----DSVAVTNKTNVEYSSNWAGAILIGSG------YTSVTGTFTVPTPSST-GSG----------------------------SAWVGIDGDT----C-------DTAILQTGIDWTK-----SGS---------SITYDAWYEWYPDYAYD-FSG------IS---------LSAGDSVTVTVTATS----KTAG-TAVITN-NTT-GKKVTHTFSNEG---------------SEGDLCETNAEWIVEDFEE-GSSL-------VTFADFG-TVTFTGASAKS-------GSS----S-V--GVSGAT-----IIDI---EQSSKILTD-CS-----TSGSST-VTCSYV-----------------------------------------------------------------------------------------------------------------------------------------------------------------------------------------------------------------------------------------------------------------------------------------------------------------------------------------------------------------------------------------------------------------------------------------------------------------------------
>EFEl000001
------------------------------------------------------------------------------------------------------------------------------------------------------------------------------------------------------------------------------------------------------------------------------------------------------------------MKFTT--TIASALACTSAVL-GAPGTA--------------------------------MRRER--AAKRLAAQ-RGSSPR----------------QDP-DDGVMYAVDNNNGTEAHVQYSSNWAGAVLIGTG------YTSVTGTIVVPTPSTPSGGS---------------------SNTEYAASAWVGIDGDT----C-------STAILQTGVDFYV-----EGG---------EVAFDAWYEWYPDYAYD-FSG------IT---------ISAGDTIKMTVTASS----KTGG-TAVIQN-QST-GKSVSHTFSS-----------------QSASLCETNAEWIVEDFSS-SGGL-------VPFADFD-SVTFTGASATT-----SSG------T-V--GVSGAT-----IFDI---RQNSDVLTS-CS-----TSGSSS-VTCSYT-----------------------------------------------------------------------------------------------------------------------------------------------------------------------------------------------------------------------------------------------------------------------------------------------------------------------------------------------------------------------------------------------------------------------------------------------------------------------------
>EFCpa00001
------------------------------------------------------------------------------------------------------------------------------------------------------------------------------------------------------------------------------------------------------------------------------------------------------------------MKYAT---VVAALLGANAAL-GARFTE--------------------------------KRRER-NEAR----L-ARRSGS--VRLP----------ATN-SEGVAIDAAESRNDTTNVEYSSNWAGAVLIGSG------YKSVTGIFVVPTPKSP-GS----------------------GNTEYAASAWVGIDGDT----A-------QNSILQTGVDFYV-----EGS---------SVAYDAWYEWYPDYAYD-FSG------IS---------ISAGDTIKVTVTATT----TTSG-TAVVEN-VTK-GTTVTHTFTG-----------------QSAALQELNAEWIVEDFEE-GDEL-------VPFANFG-TVTFTGAEATT-----SSG------T-V--TAADAT-----LIDI---EQNGEVLTS-VT-----VSGST--VTVKYV-----------------------------------------------------------------------------------------------------------------------------------------------------------------------------------------------------------------------------------------------------------------------------------------------------------------------------------------------------------------------------------------------------------------------------------------------------------------------------
>EFTmi00001
------------------------------------------------------------------------------------------------------------------------------------------------------------------------------------------------------------------------------------------------------------------------------------------------------------------MKFTA---ITSALLYTSVVF-GARFTE--------------------------------ERRAR-WAKRESVAV-TARSGSSLPRFP----------VIN-SPGT--DELETVNN-TNEEYSSNWAGAVLIGSG------YKSVTGTFVVPTPKAPTGGS---------------------SSTEYAASAWVGIDGDT----A-------QNSILQTGVDFYV----QNG----------RVSYDAWYEWYPDYAYT-FSG------FG---------ISAGDTIRTTVTATS----TTAG-TAVVEN-LTT-GKKVTHSFSG-----------------QSRALQELNAEWIVEDFSS-GGSL-------VPFANFG-TVTFTSNTATT-----ASG------S-V--GPQGAT-----IIDI---KQNNKVLTS-SS-----VSGSN--VIVQYI---------G-------------------------------------------------------------------------------------------------------------------------------------------------------------------------------------------------------------------------------------------------------------------------------------------------------------------------------------------------------------------------------------------------------------------------------------------------------------------
>EFGc000002
------------------------------------------------------------------------------------------------------------------------------------------------------------------------------------------------------------------------------------------------------------------------------------------------------------------MKLLN---VAGALLFANAAL-GARFTE--------------------------------RRRAR-LAQRAPGSV-SRTGFG----QP----------LIA-ADGLDIDEDAATNGTADVDYSSNWSGAVLISTG------YKSVTGTFVVPTPKAPTGGS---------------------SSTQYAASAWVGIDGDT----A-------SNSILQTGIDFYI----EDG----------EASYDAWYEWYPDYAYT-FSG------FS---------ISAGDTITVTVTASS----TSSG-KAVIKN-AST-GKSVTHSFSS-----------------ESNTLEELNAEWIVEDFEE-DGGL-------VPFANFG-TVTFTDATAIG-----SDG------T-V--GPDGAT-----LIDI---RQSGKVLTS-AS-----LSGGD--VVVSYV---------G-------------------------------------------------------------------------------------------------------------------------------------------------------------------------------------------------------------------------------------------------------------------------------------------------------------------------------------------------------------------------------------------------------------------------------------------------------------------
>EFGc000001
------------------------------------------------------------------------------------------------------------------------------------------------------------------------------------------------------------------------------------------------------------------------------------------------------------------MKLIS---VTSALLVANVAL-GARFTE--------------------------------KRRNR-AVER--GAT-VRPGQS----LP----------KIP-SDGP-AAQIAKQNNSANVEYSNNWAGAVLIGTD------YTSVTGTFVVPTPKEPTGAS---------------------SDTQYSASAWVGIDGNT----A-------QNSILQTGVDFYV----EDG----------QTSFDAWYEWYPESAYT-FSG------FG---------ISAGDTIKLTITATS----LTSG-TALIEN-ESS-GKSVSHSFSS-----------------EEYALEELNAEWIVEDYES-NFGQ-------VPLANFG-TVIFTDTKAIS-------GSS----S-V--GPSGAT-----LIDL---EQNGEVLTS-VS-----VSGDE--VIIKYI-----------------------------------------------------------------------------------------------------------------------------------------------------------------------------------------------------------------------------------------------------------------------------------------------------------------------------------------------------------------------------------------------------------------------------------------------------------------------------
>EFPch00002
------------------------------------------------------------------------------------------------------------------------------------------------------------------------------------------------------------------------------------------------------------------------------------------------------------------MKFAV-AIFSTTLLATSVIA--SPLASQR-----------------------------EAHSEI-QRSVQGPRR-TTRPRN----PG----------TSE-VLYLN--------QTSQETYSSKWAGAVLIG--TG----YTSVSGEITVPIPHLPNGAN---------------------SYTNYCASAWVGIDGDT----C-------STAILQAGIDFCI-----QGG---------FISYNAWYEWYPDYAHN-FSN------IQ---------ILPGDVIKMTVDATS----KSSG-FVTIEN-LST-GVSVMHIFPYS----------------LRGDLCEFNAEWIVEDFSV-NNAL-------APFADFG-TVVFSNAVASR------GGD-----T-Y--GPLGAT-----IMDI---YQD-RILTS-SS-----VTRDT--VTISYI-----------------------------------------------------------------------------------------------------------------------------------------------------------------------------------------------------------------------------------------------------------------------------------------------------------------------------------------------------------------------------------------------------------------------------------------------------------------------------
>EFPd000002
------------------------------------------------------------------------------------------------------------------------------------------------------------------------------------------------------------------------------------------------------------------------------------------------------------------MKFAV-AIISATLLSRSIIA--SPLTHRR-----------------------------QVESEM-HRYTQAPRR-TTRPHS----PG----------TSE-VFYLN--------QTAQETYSSNWAGAVLIG--AG----YTSVSGEMVVPIPRLPNDAN---------------------SYTNYCASAWVGIDGDT----C-------SRAILQTGIDFCI-----QGG---------STSYSAWYEWYPDFSHD-FSN------IQ---------ISAGNVIRMIVNATS----KSSG-SATIEN-LST-GASITHAFRKG----------------LGGDLCEFNAEWIVEDFSV-NNAL-------APFANFG-NVVFSNAVASR------NGN-----T-Y--GPSGAI-----IMDI---YQD-RIFTS-SS-----VTENT--VTVSYI-----------------------------------------------------------------------------------------------------------------------------------------------------------------------------------------------------------------------------------------------------------------------------------------------------------------------------------------------------------------------------------------------------------------------------------------------------------------------------
>EFOp000001
------------------------------------------------------------------------------------------------------------------------------------------------------------------------------------------------------------------------------------------------------------------------------------------------------------------MKFFT-AAAIAAILGAEAVL-ANP-----------------I--------------TLVPRTPR-VSRRGA----TRQSSPKIAVEA----------SEG-HQVAAVADAKNANSTSNVSYSSNWAGAVLVG-SG-----YETVVGTFTVPTPSVPSGGS---------------------SSTAYSASAWVGIDGDT----C-------GTAILQTGIDFNV-----QGS---------TVSFDAWYEWYPDYAYT-FSG------FK---------VSAGDVIKLTAAAKS----TSAG-SVTIEN-QTT-GKSVTHSFSG-----------------ESKKLCETNAEWIVEDYNE-GDSQ-------VPFANFG-TVTFTGASVTKT-----DGT-----T-I--GVTGAE-----ILDI---KQDS-VLTS-CS-----TSGSST-VICKYV-----------------------------------------------------------------------------------------------------------------------------------------------------------------------------------------------------------------------------------------------------------------------------------------------------------------------------------------------------------------------------------------------------------------------------------------------------------------------------
>EFTmi00002
------------------------------------------------------------------------------------------------------------------------------------------------------------------------------------------------------------------------------------------------------------------------------------------------------------------MKFT---AAFAAIVGISTVL-AVPAPIDLGDG---------V--------------TLIPREPR-ANERRARAN-ARKTNPKLPTTA----------FE-------VEAATNN---SDVSYSSNWAGAVLIG-SG-----YKTVTGTIVVPTPKMPSGGS---------------------SRTEYAASAWVGIDGDT----C-------QTAILQTGVDFYV-----EGT---------SVSFDAWYEWYPDYAYT-FSG------FS---------VAAGNSIKMTATATS----TSAG-SVTIQN-LST-GKSVTHSFSG-----------------ESNKLCETNAEWIVEDFQS-GNSM-------VPFADFG-TVTFTSCSVTTT-----SGS-----T-L--GVTGAE-----ILDI---KQGSTVYTD-CS-----TSGTST-VTCTYI-----------------------------------------------------------------------------------------------------------------------------------------------------------------------------------------------------------------------------------------------------------------------------------------------------------------------------------------------------------------------------------------------------------------------------------------------------------------------------
>EFGc000003
------------------------------------------------------------------------------------------------------------------------------------------------------------------------------------------------------------------------------------------------------------------------------------------------------------------MKFTT--TAFSALLAAEAVY-AGP-----------------V--------------TLVPRASR-SSKRSG--V-ARSSRPNQ-----------------------VINGPDASNVSNVAYSSNWAGAVLDG--SD----FTSVTGTFVVPTPSEPSGGS---------------------SSKEYSAAIWVGLDGSS----C-------DTTILQTGIDVNI----QGG----------EVSFDAWYEWYPDYSYN-FDG------FG---------ISAGDSIKLTATASS----TTGG-KVIVDN-LST-GKSVTHSFSG-----------------ESAALCETNAEWIVEDFEE-GSSL-------VPFADFG-KVTFTDCSVTS------SGK-----S-L--GVTGST-----VNDI---KQSGKVLTS-CS------FGAST-VTCSYV-----------------------------------------------------------------------------------------------------------------------------------------------------------------------------------------------------------------------------------------------------------------------------------------------------------------------------------------------------------------------------------------------------------------------------------------------------------------------------
>EFCpa00002
------------------------------------------------------------------------------------------------------------------------------------------------------------------------------------------------------------------------------------------------------------------------------------------------------------------MKYT---AALAALVTLAAAA-PTDGIIDIGDG---------V--------------KLVPREPR-AHTRLER---LRTFRRGLMEG--------------------LESGERNS--SDVSYDSNWAGAVKIG--TG----LNDVTGTIVVPTPSVPSGGS---------------------STAKYAASAWVGIDGDT----C-------TSAILQTGVDFYA----GRG----------GVSFDAWYEWYPNYAYD-FSG------FS---------VSAGDTIVMTASASS----LKAG-TVTLEN-STT-GKKVTQSFSA-----------------ESSELCEYNAEWIVEDFES-GSSL-------VNFADFD-TVTFKDC------------------S-P--SVSGST-----IVDI---RQSLEVLTE-CS-----TTGTTT-VTCEYV---------G-------------------------------------------------------------------------------------------------------------------------------------------------------------------------------------------------------------------------------------------------------------------------------------------------------------------------------------------------------------------------------------------------------------------------------------------------------------------
>EFCpa00003
------------------------------------------------------------------------------------------------------------------------------------------------------------------------------------------------------------------------------------------------------------------------------------------------------------------MKLIT--VASAVLCFSATGL-AAPFTH--------------------------------IRQER-NRAR------AAGRRGNPMNRA----------LAP-----------ESSNNTHVSYSTNWSGAVLVG--TG----YTSVTAQFVAPTPTSS-GSG----------------------------SAWVGIDGDT----C-------QTAILQTGIDWTY----NSG-------------YDAWYEWYPDYAYD-FSG------IT---------IHAGDSIQTTVTATS----KTAG-KATLEN-LTT-GVTVSHSFSNEA---------------SEGSLCEYNAEWIVEDYES-GNSQ-------VKFANFG-SVTFTGASASGS-----SG------T-V--GTTGAQ-----IIDME--TSSGSVIVQ-CS-----VPSSSS-VKCTYV-----------------------------------------------------------------------------------------------------------------------------------------------------------------------------------------------------------------------------------------------------------------------------------------------------------------------------------------------------------------------------------------------------------------------------------------------------------------------------
>EFAnig0013
-------------------------------------------------------------------------------------------------------------------------------------------------------------------------------------------------------------------------------------------------------------------------------------------------------------------TFDQ--T-----------------------------------------------------------------------------------------------------------------SSNWGGAVIVS--SD----ITQVQGTFTVPQPSPPSGGS---------------------SSTEYCGAAWVGIDGDT----C-------QTGLIQTGVFWCV----QDG----------QYSFEAWYEYIPEASIA-FNG------ID---------VSAGDVITVTVTRSG----DNGG-TTTLEN-TST-GQQGTHTFSGQ----------------TDGTLCGTNAEWIVEDFEE-GSSL-------VPFANFG-TVTFSDSSAVI------GGS-----T-VSAGSGSPQ-----IIDL---NQGSGDLTS-TS-----VSGSD--VTVTYV-----------------------------------------------------------------------------------------------------------------------------------------------------------------------------------------------------------------------------------------------------------------------------------------------------------------------------------------------------------------------------------------------------------------------------------------------------------------------------
>EFTma00004
------------------------------------------------------------------------------------------------------------------------------------------------------------------------------------------------------------------------------------------------------------------------------------------------------------------MKFAT--TASALLLAGSAVA--SPLSQR------------------------------VARRNR-HGISRPNAR-VTGTRL----DQ----------KNN-------------------DQSTNWSGAVLVD--SG----FTKVSGSVVAPTASIPSGGD---------------------DTTQYCASVWVGIDGDT----C-------QSALLQTGFDFCI----QGG----------SVSYDSWYEWIPDNAYD-FSG------ID---------ISAGDTIEMSVEATS----QTSG-VATITN-QSN-GQSVTHTFTSSE---------------VQSSLCQTNAEWIVEDFTI-INGG---SQSLAPFPAFD-SVTFTDATATN------GGG-----S-V--GTSGAN-----LIDLI--DQSGNVVTT-SS-----ASGNQ--VVVTYQ-----------------------------------------------------------------------------------------------------------------------------------------------------------------------------------------------------------------------------------------------------------------------------------------------------------------------------------------------------------------------------------------------------------------------------------------------------------------------------
>EFTs000008
------------------------------------------------------------------------------------------------------------------------------------------------------------------------------------------------------------------------------------------------------------------------------------------------------------------MKFAT--TASALLLAGSAVA--SPLAQR------------------------------VARRNR-NGVSRPNAR-LTAT------NE----------KDD-------------------SQSTNWSGAVLVD--SG----FTKVSASAVAPTPSIPSGGD---------------------DSTQYCASAWVGIDGDT----C-------QSALLQTGFDFCI----QGG----------SVTYDAWYEWIPDNAYD-FSG------ID---------ISAGDTIEMSVEATS----TTSG-VAKITN-QSN-GQSVSHTFTSSE---------------VQSSLCQTNAEWIVEDFTI-ISGG---SQSLAPFPAFD-TVTFTDATATK------GG---------------SS-----IIDLV--DQNNNVVTT-AS-----ASGNQ--VVVTYQ-----------------------------------------------------------------------------------------------------------------------------------------------------------------------------------------------------------------------------------------------------------------------------------------------------------------------------------------------------------------------------------------------------------------------------------------------------------------------------
>EFAd000001
------------------------------------------------------------------------------------------------------------------------------------------------------------------------------------------------------------------------------------------------------------------------------------------------------------------MVSAF-ALINFALYATAAFA-APR--GS--------------------------------GLAA-RIA-RRAG-----RQSLPNQRI----------PG---DLTNLV----S-NSTHEELSSNWAGAVFDTSGPGT---FKSVTGTFVVPTPRVPSGGS---------------------SGTTYAASAWVGIDGDT----C-------GTAILQTGIDFEV-----RGS---------SVAFDAWYEWFPDFAHD-FSG------IS---------VRAGDTIKLTVTADT----TSSG-SAVIQN-LST-GQTVSKSLT------------------SSSLLCQQNAEWIVEDFEY-GGDL-------VPFADFG-TVTFTGASATI-----VSGGT----I-G--PLGST------FIDI---EQNGRVLTS-VS-----TTSD-S-VTVSYT-----------------------------------------------------------------------------------------------------------------------------------------------------------------------------------------------------------------------------------------------------------------------------------------------------------------------------------------------------------------------------------------------------------------------------------------------------------------------------
>EFAd000002
------------------------------------------------------------------------------------------------------------------------------------------------------------------------------------------------------------------------------------------------------------------------------------------------------------------MVSAV-ALISFALYATAAFA-APR--GS--------------------------------GLAA-RIA-RRAG-----RQSLPNQRI----------PG---DLTNLV----S-NSTHPEFSSNWAGAVFDNRGSGT---FKSVTGTFVVPTPRVPSGGS---------------------SSTTYAASAWVGIDGDT----C-------GTAILQTGIDFEV-----RGS---------SVAFDAWYEWFPDFAHD-FSG------IS---------VRAGDTIKLTVTANT----TRSG-SAVIQN-LST-GQTVSKSLT------------------SSSSLCEQNAEWIVEDFES-GGAL-------VPFANFG-TVTFTGASATL-----VSGGT----T-G--PSGST------LIDI---QQNGRVLTS-AS-----TTSN-S-VTVSHT-----------------------------------------------------------------------------------------------------------------------------------------------------------------------------------------------------------------------------------------------------------------------------------------------------------------------------------------------------------------------------------------------------------------------------------------------------------------------------
>EFSh000002
------------------------------------------------------------------------------------------------------------------------------------------------------------------------------------------------------------------------------------------------------------------------------------------------------------------MVFAA-TLLVQALLATAALA-APRNANS--------------------------------GLAR-RIAERRSGT----RQSTPMVAS----------EGP-AALAAAS----S-NVTHPQFSSNWAGAVLVEGANT----FKGVTGTFVVPTPRVPSGGG----------------------SGTFAASAWVGIDGDT----C-------GTAILQTGLDFTV-----SGG---------RVSYDAWFEYFPAFATD-FTG------IT---------IEAGDTVTVTVAASS----TTSG-TATITN-VSR-GQTVSKALT------------------SSAHLCQENAEWIVEDFEE-GSSL-------VPFADFG-TVTFTNAHATTS-----SGT-----T-T--PAGAT------IIDL---EQNGEVLTS-AS-----AGSS-S-VTVTYT---------A-------------------------------------------------------------------------------------------------------------------------------------------------------------------------------------------------------------------------------------------------------------------------------------------------------------------------------------------------------------------------------------------------------------------------------------------------------------------
>EFGt000001
------------------------------------------------------------------------------------------------------------------------------------------------------------------------------------------------------------------------------------------------------------------------------------------------------------------MFA-L-TLLSYALLATSALA-RPS-G-----------------------------------LSD-RLARRAAG----SHLTRPLQRV----------ASP---EALA-----S-NTSHVEYSSNWAGAVYDTYPSGS---FKSVTGTFTVPTPKAPSGG-----------------------SGTYSSSAWVGIDGDT----C-------GTAILQTGVDFTV----SNG----------RTSYDAWYEWYPDYAYD-FSG------IS---------ISAGNQIRVTVTASS----TTSG-TAVIEN-LST-GQTVSKSLT------------------SSSALCEENAEWIVEDYEE-NGSL-------VPLANFG-TVTFSSASATT-----GSGS-----I-G--PSGAT------LIDI---EQNGKVLTS-AS-----TSGS-S-VTVSYV-----------------------------------------------------------------------------------------------------------------------------------------------------------------------------------------------------------------------------------------------------------------------------------------------------------------------------------------------------------------------------------------------------------------------------------------------------------------------------
>EFFp000004
------------------------------------------------------------------------------------------------------------------------------------------------------------------------------------------------------------------------------------------------------------------------------------------------------------------MFA-A-KLLSLVVLAASALA-APK-GR----------------------------------LAD-RVARRADR----SRLTRPVQLI----------EKS---DLVEF----T-NVSHVEYSSNWAGAVLSTSAGT----WKSVTGTFTVPTPKTPSGG-----------------------SGSYSASAWVGIDGDT----C-------DSAILQTGVDFTI----DSG----------SVSYDAWYEWYPDYAYD-FSG------IS---------FSAGDSVEVTVTATS----TKAG-TAKIEN-LTT-GKTVSKSIT------------------SSSALCEQDAEWIVEDFEE-DGSL-------VPFANFG-TVTFSSASAGK-----SSGS-----S-G--PSGAT------IIDI---EQNSKVLTS-VS-----TTSN-S-VTVSYV-----------------------------------------------------------------------------------------------------------------------------------------------------------------------------------------------------------------------------------------------------------------------------------------------------------------------------------------------------------------------------------------------------------------------------------------------------------------------------
>EFPs000001
------------------------------------------------------------------------------------------------------------------------------------------------------------------------------------------------------------------------------------------------------------------------------------------------------------------MLA-T-ALLSFALLATSAFG-IPT-AAE--------------------------------RKTA-RLERRRLG----VHQSRPKVSS----------EN----LIT--------NTSHVEYSSNWAGAVLSSSSGT----YKSVTGTFVVPTPSKPSGSR----------------------SGTYSASAWVGIDGDT----C-------DTAILQTGLDFTI-----SGS---------SVSYDAWYEWYPDYAYD-FSG------IS---------FKAGDSVTVTVTASS----TKSG-TAVIKN-NTT-GKSVSKTIS------------------SSSALCEQDAEWIVEDFES-GGSL-------VPFANFG-TVTFTGASAGL-----SSGT-----T-T--PSGAT------LIDI---EQSSSVLTS-VS-----VSGS-S-VTVKYV-----------------------------------------------------------------------------------------------------------------------------------------------------------------------------------------------------------------------------------------------------------------------------------------------------------------------------------------------------------------------------------------------------------------------------------------------------------------------------
>EFSh000001
------------------------------------------------------------------------------------------------------------------------------------------------------------------------------------------------------------------------------------------------------------------------------------------------------------------MVAIT-SFIAPVLLATAAAA-LPS-RSE--------------------------------RLQA-RLGRRAAG----THQSQPKQLI----------EN----PVTTV----S-NVSHVDYSSNWAGAVLVANSAT----YKSVTGTFTVPTPSKPSGSS----------------------SGSYSASAWVGIDGDT----C-------GTAILQTGVDFTI-----SGS---------SVSFDGWYEWYPDYAYD-FSG------IT---------FSAGDVVTLTVTATS----TKAG-TAVIEN-VTK-GKTVTKSIT------------------STAALCEENAEWIVEDYEE-GSSL-------VPFADFG-TVTFTNAEATT-----SSGT-----V-G--PSGAT------IIDI---EQSNKVLTS-VS-----TTSS-S-VTVSYV-----------------------------------------------------------------------------------------------------------------------------------------------------------------------------------------------------------------------------------------------------------------------------------------------------------------------------------------------------------------------------------------------------------------------------------------------------------------------------
>EFDs000002
------------------------------------------------------------------------------------------------------------------------------------------------------------------------------------------------------------------------------------------------------------------------------------------------------------------MFA-A-SLLCQVLLASAAFA-IPT-SKE--------------------------------RFAQ-RAARRASG---FAHQSQPKQFV----------SSG-PTIEGPA----G-NVSHVDYSSNWAGAVLVASTAT----YKSVTGTFTVPTPKEPSGG-----------------------SGEHSASAWVGIDGDT----C-------GNAILQTGVDFTV-----SGS---------SVSYDAWYEWYPDYAYD-FSG------IS---------FSAGDTVTVTVTATS----KTGG-TATITN-KTK-GKTVSHTFS------------------GQPSLCEYNAEWIVEDFEE-GSSL-------VPFANFG-TVAFTGASAGT-----VSGSS----V-G--PSGAT------LIDI---KQNNKVLTS-VS-----TSGS-S-VTVKYT---------G-------------------------------------------------------------------------------------------------------------------------------------------------------------------------------------------------------------------------------------------------------------------------------------------------------------------------------------------------------------------------------------------------------------------------------------------------------------------
>EFDs000001
------------------------------------------------------------------------------------------------------------------------------------------------------------------------------------------------------------------------------------------------------------------------------------------------------------------MFA-A-TLLCQILLATAAFA-IPT-SKE--------------------------------RLAQ-RVARRSSG---LTHQGRPNQVV----------ARP--AAEAGS------NSTHAEFSSNWSGAVLVAGSNT----FKSVTGTFTVPTPKEPSGS-----------------------SGTHSASAWVGIDGDT----C-------GSAILQTGVDFTV-----SGS---------STSFDAWFEWFPDFATD-FTG------FS---------VRSGDSITATVTATS----LTGG-TATLVN-HRS-GQTVSHTFS------------------GQPALCQENAEWIVEDFEE-GSSL-------VPLANWG-TVTFTGASAGL-----SSGS-----E-G--PSGAT------IINM---EQNSRVLTS-VS-----ASGS-T-VTVEYT---------GS------------------------------------------------------------------------------------------------------------------------------------------------------------------------------------------------------------------------------------------------------------------------------------------------------------------------------------------------------------------------------------------------------------------------------------------------------------------
>EFTve00001
------------------------------------------------------------------------------------------------------------------------------------------------------------------------------------------------------------------------------------------------------------------------------------------------------------------MYA-S-ALFFQVLLATAAFA-VPT-SRE--------------------------------RFAQ-RLARRSAGA-HLSHPRVPS-TL----------AVS--ELSGTS------NVTNAEFSTNWSGAVMSAGANT----FKSVTGTFTIPTPREPSGQ-----------------------TSEHSASAWVGIDGDT----C-------GTAILQTGIDFTV----TNG----------RTSFDAWFEWFPDFAHD-FTG------IS---------LAAGNSITVSVTATS----RTGG-TATIVN-HST-GQTVSHTFS------------------GQPALCEQDAEWIVEDFEE-GNSL-------VPLANWG-TVTFTGATA--------NG------A-A--PSGAT------IINM---EQNGRVLTS-AS-----TSGS-T-VTVAYT---------GP------------------------------------------------------------------------------------------------------------------------------------------------------------------------------------------------------------------------------------------------------------------------------------------------------------------------------------------------------------------------------------------------------------------------------------------------------------------
>EFCpu00001
-------------------------------------------------------------------------------------------------------------------------------------------------------------------------------------------------------------------------------------------------------------------------------------------------------------------MSKF-AVLTSILLASVALA-RPS-SR----------------------------------MGD-RLARRR-E----GRQSQPSQR-----------------------------ILNTEYSENWAGAVYAESSGT----YTAVTGTFTVPTPSG-EG----------------------------AASAWVGIDGDT----C-------SNAILQTGVDFTV----SDG----------DVSYDAWYEWYPDYAYD-FSG------IS---------FSSGDVVKLTVTASS----TTSG-TAVIEN-TTT-GKTVTKEIT------------------SSSALCQENAEWIVEDFEE-GNSL-------VEFADFG-TVTFTDASATTS-----SGTV----S----PSGAT------AIDI---EQNGKVLTS-VS-----IGSD---VTIKYV-----------------------------------------------------------------------------------------------------------------------------------------------------------------------------------------------------------------------------------------------------------------------------------------------------------------------------------------------------------------------------------------------------------------------------------------------------------------------------
>EFCpu00002
-------------------------------------------------------------------------------------------------------------------------------------------------------------------------------------------------------------------------------------------------------------------------------------------------------------------------------------------------------------------------------MGD-RLARRA-S----GRQSKPAER-----------------------------ILNTEYSENWAGAVYDSADGT----YTAVTGTFTVPTPSG-DG----------------------------AASAWVGIDGDT----C-------SNAILQTGVDFTV----SDG----------DVSYDAWYEWYPDYAYD-FSG------IS---------FSAGDVVKLTVTASS----TTSG-TAVIEN-TTT-GQTVTQDIT------------------SSSALCEENAEWIVEDFEE-NGSL-------VEFANFG-TVTFTDAYATTS-----SGQV----S----PSGAT------AIDI---EQNGSVLTS-VT-----VGDD---VTIKYV-----------------------------------------------------------------------------------------------------------------------------------------------------------------------------------------------------------------------------------------------------------------------------------------------------------------------------------------------------------------------------------------------------------------------------------------------------------------------------
>EFCpu00004
-------------------------------------------------------------------------------------------------------------------------------------------------------------------------------------------------------------------------------------------------------------------------------------------------------------------MYKF-AVLTSLLLASTALA-APK-SR----------------------------------IAS-RLARRAAQ----GRQSLPAKR-----------------------------ISNTEYSENWAGAVYASGDGT----YTAVTGTFTVPTPTT-EG----------------------------AAAAWVGIDGDT----C-------DTAILQTGVDFTY----SDG----------EVSYDAWYEWYPDYAYD-FSG------IT---------ISAGDVIRATVTATS----TTSG-TAVIEN-TTT-GQTVTEDLT------------------STYALCEENAEWIVEDFEE-NGAL-------VELTDFG-TVTFTDAYATTS-----SGEV----T----PSGAT------AIDI---EQNGEVYTS-VT-----IGDD---VTVQYT-----------------------------------------------------------------------------------------------------------------------------------------------------------------------------------------------------------------------------------------------------------------------------------------------------------------------------------------------------------------------------------------------------------------------------------------------------------------------------
>EFCpu00005
-------------------------------------------------------------------------------------------------------------------------------------------------------------------------------------------------------------------------------------------------------------------------------------------------------------------------------------------------------------------------------------------------------------------------------------------------------------------------------------------------------------ASAWVGIDGDT----C-------ETAILQTGVDFTY----SDG----------EVSYDAWYEWYPDYAYD-FSG------IT---------ISAGDVIKTTVTATS----TTSG-TAVIEN-TTT-GVTVTQDLT------------------STYALCEENAEWIVEDYEE-GDSL-------VELTNWG-TVTFTDAYATTS-----SGEV----T----PSGAT------AIDI---EQNGEVLTQ-VT-----IGDT---VAVKYV-----------------------------------------------------------------------------------------------------------------------------------------------------------------------------------------------------------------------------------------------------------------------------------------------------------------------------------------------------------------------------------------------------------------------------------------------------------------------------
>EFCpu00003
-------------------------------------------------------------------------------------------------------------------------------------------------------------------------------------------------------------------------------------------------------------------------------------------------------------------MFKV-ALLTNLLLASAVLA-VPS-SR----------------------------------LGS-RLARRR-E----SRQSQPSRR-----------------------------IVNAEYSENWAGAVYAEGDGT----YTAVTGTFTVPTPSG-DG----------------------------AASAWVGIDGDT----C-------ETAILQTGVDFTS-----DGG---------EVSYDAWYEWYPDYAYD-FDG------ID---------IASGDVIKLTVTATS----TTSG-TAVIEN-TSN-GQTVTQDIT------------------STSALCEENAEWIVEDFEE-NGSL-------VQFADFG-TVTFTDAYATTA-----DGTQ----T----PADAT------AIDI---EQNGQVLTS-VT-----VGDD---VTIKYV-----------------------------------------------------------------------------------------------------------------------------------------------------------------------------------------------------------------------------------------------------------------------------------------------------------------------------------------------------------------------------------------------------------------------------------------------------------------------------
>EFCpu00006
-------------------------------------------------------------------------------------------------------------------------------------------------------------------------------------------------------------------------------------------------------------------------------------------------------------------MYTF-TLLANLLLASAALA-RPS-SR----------------------------------LGE-RLARRS-E----GRQSQPVLKV----------DGT--------------NVSNEQYSENWAGAVYASGDGT----YTAVTGTFTVPTPSGSDG----------------------------AASAWVGIDGDT----C-------SNAILQTGVDFTI-----SGG---------DVSYDAWYEWYPAASYD-FSG------IS---------FSAGDVVKLTVTASS----TTSG-TAVIEN-TTS-GQTVTQDIT------------------SSSALCEENAEWIVEDFEE-GSSL-------VPFADFG-TVTWTSASATTG-----SGSV----T----PSGAT------VMDI---QQNGQTLTQ-TT-----INSDGS-VTTKYV-----------------------------------------------------------------------------------------------------------------------------------------------------------------------------------------------------------------------------------------------------------------------------------------------------------------------------------------------------------------------------------------------------------------------------------------------------------------------------
>EFFp000001
-------------------------------------------------------------------------------------------------------------------------------------------------------------------------------------------------------------------------------------------------------------------------------------------------------------------MFSL-TLLTSVLLATASLA-RPS-G-----------------------------------LGD-RVARRA-A----GRQSRPAQPI----------AHP----ETTT----T-NVSHVVYGDNWAGAVYDSYPSGT---FTSVTGTFTVPTPNAPSGG-----------------------SGSYSAAAWVGIDGDT----C-------SNAILQTGVDFTI---DDSG----------SVSYGAWYEWYPEPSYD-FDS------IS---------FSAGDSVQLTVTASS----TTSG-TVVIEN-LST-GQTVTQDLT------------------SSYELCEENAEWIVEDYEE-GDSL-------VPFADFG-TVTFTGASATTG-----SGSI----G----PGGAT------LFDI---QQNGEILTS-SS-----VSDS-E-VIIEYI---------G-------------------------------------------------------------------------------------------------------------------------------------------------------------------------------------------------------------------------------------------------------------------------------------------------------------------------------------------------------------------------------------------------------------------------------------------------------------------
>EFFp000002
-------------------------------------------------------------------------------------------------------------------------------------------------------------------------------------------------------------------------------------------------------------------------------------------------------------------MFSA-TLLASVLLATTALA-RPS-G-----------------------------------LNG-RLARRA-A----GRQGKPVQLI----------AHP----ETT-------NVSHVEYSENWAGAVYDSYPSGS---FTAVTGTFTVPTPSTPSGG-----------------------SGSYSASAWVGIDGDT----C-------DTAILQTGVDFTI----DDG----------DVSYDAWYEWYPDYAYD-FSG------IS---------FSAGDSVKLTVTASS----TTSG-TAVIEN-LTT-GKTVTQDIT------------------SSSALCEENAEWIVEDYEE-GDSL-------VPFADFG-TVTFTGASATTS-----SGSI----G----PSGAT------LIDI---EQDS-VLTS-VS-----VSGS-D-VTIKYV-----------------------------------------------------------------------------------------------------------------------------------------------------------------------------------------------------------------------------------------------------------------------------------------------------------------------------------------------------------------------------------------------------------------------------------------------------------------------------
>EFFp000003
-------------------------------------------------------------------------------------------------------------------------------------------------------------------------------------------------------------------------------------------------------------------------------------------------------------------MFSV-TLLTLVLLATTALA-RPA-G-----------------------------------PSG-RIASRG-A----GRQSKPVQLI----------AHP----EITT----A-NVSQVD-SDNWAGAVYSYPSGS----FTSVTGSFTVPTPSVPSGGS----------------------GSYYFASAWVGIDGST----C-------DTAILQTGVDFVI----NDG----------SVSYDAWYEWWPAPPYG-FSGD-----IS---------FSAGDSVQLTVTATS----TTSG-TAVIEN-LST-GQTVTQDVT------------------SSHALCQQDAEWIVED-NE-DGNS----GSLVPFADFG-TVTFTGASATTG-----SGSI----G----PGDAA------LWYI---EQNGEVLTS-VS-----VSGS-D-ITINYI---------G-------------------------------------------------------------------------------------------------------------------------------------------------------------------------------------------------------------------------------------------------------------------------------------------------------------------------------------------------------------------------------------------------------------------------------------------------------------------
>EFDac00001
-------------------------------------------------------------------------------------------------------------------------------------------------------------------------------------------------------------------------------------------------------------------------------------------------------------------MVAI-TLLTSALFATAALA-APS-SRS--------------------------------RLEQ-RMARRSLG----AHLSTPNQRI----------TAA-TD-FTGP----K-TEATTAYSSNWAGPVYNANAGT----YKAVTGTFTVPTPSAPSGGR-----------------------GSYAASAWVGIDGDS----C-------DTAILQTGLDFTI----DNG----------KVSYDAWYEWYPDYAYD-FSG------IS---------FSAGNEVRVTVTATS----TTSG-TAVIEN-LTT-GETVTQDIT------------------SSSALCEQDAEWIVEDFTE-GNSL-------VPFANFG-SVAFTSAEATTS-----SGST----Q-G--PSGATY-----IFDI---EQNNKVLTS-VT-----TGTS-T-TTITYV-----------------------------------------------------------------------------------------------------------------------------------------------------------------------------------------------------------------------------------------------------------------------------------------------------------------------------------------------------------------------------------------------------------------------------------------------------------------------------
>EFFp000005
-------------------------------------------------------------------------------------------------------------------------------------------------------------------------------------------------------------------------------------------------------------------------------------------------------------------MFST-ALLTSVLLATSALA-VPS-R-----------------------------------LAE-RVSRRP-G----SRMTRPLKHV----------EAV-T---HAA----T-NVSHVEYSGNWAGAVYDSYPANS---FTAVTGTFTVPKPSAGTGSG-----------------------GSYSASAWVGIDGDT----C-------NTAILQTGVDFTV----SNG----------KVSYDAWYEWYPDSAHD-FTG------IS---------FSAGDIVTVTVTASS----TTSG-TAVIEN-KST-GQRVTQDLN------------------STSALCEENAEWIVEDFDE-EGGQ-------VPFANFG-TVTFTNASATTS-----SGVV----G----PGPAT------IIDI---QQHNRVLTD-VN-----VDNN-D-VTIKYV-----------------------------------------------------------------------------------------------------------------------------------------------------------------------------------------------------------------------------------------------------------------------------------------------------------------------------------------------------------------------------------------------------------------------------------------------------------------------------
>EFPca00001
-------------------------------------------------------------------------------------------------------------------------------------------------------------------------------------------------------------------------------------------------------------------------------------------------------------------MLVS-TLFVQALLTTTAFA-LPS-FKE--------------------------------RHEA-RVARRASG----VRSSHPR-----------------------I----T-NETYTEYSPNWAGAVLSSDAGT----YKSVTATFTVPTPQEPSGSS-----------------------GSHSAAAWVGIDGDT----C-------QNAILQTGIEFTI----DDG----------QVSYEAWYEWYPEPSYD-FTD------IS---------ISPGDSVTLSVTASS----TTSG-TVVITN-ESN-GQSVTQAVS------------------SSYELCQQDAEWIVEDFEQ-NGSQ-------VPFANFG-TVTFAGASAGTS-----LGS-----V-G--PSGAT------IWDI---ELNDQVVTS-AS-----VSDS-S-VTVSYV-----------------------------------------------------------------------------------------------------------------------------------------------------------------------------------------------------------------------------------------------------------------------------------------------------------------------------------------------------------------------------------------------------------------------------------------------------------------------------
>EFPca00002
-------------------------------------------------------------------------------------------------------------------------------------------------------------------------------------------------------------------------------------------------------------------------------------------------------------------MLVF-TLFFQALLATSAFA-LPS-FKE--------------------------------RREA-RVARRAGS----LRSSHPK-----------------------I----T-NETHPEYSPNWAGAILNADAGT----YKSVTATFTVPTPQEPSGSS-----------------------GTHSAAAWVGIDGDT----C-------QSAILQTGVDFTV-----DGT---------QVSYQAWYEWFPEAAYN-FTD------IN---------FSPGDSVTLTVTASS----TTSG-TVVITN-NSK-DQSVQRALT------------------SDSALCQQDAEWIIEDFEE-NGSQ-------VPFANFG-TVTFTDASAGTS-----TGS-----V-G--PSGAF------LTDI---YQDDQLVTS-AS-----VSES-S-VTVSYV-----------------------------------------------------------------------------------------------------------------------------------------------------------------------------------------------------------------------------------------------------------------------------------------------------------------------------------------------------------------------------------------------------------------------------------------------------------------------------
>EFPca00003
-------------------------------------------------------------------------------------------------------------------------------------------------------------------------------------------------------------------------------------------------------------------------------------------------------------------MFVS-TLFIQALLAATALA-LPS-STE--------------------------------RHDT-RLARRARG----LRSSHPK-----------------------I----T-NETHTEYSENWAGAVLNSGADT----YKSVTATFTIPTPKEPSGSS-----------------------GSHAASAWVGIDGDT----C-------DTAILQTGLDFTI-----DGG---------EVSFDAWYEWYPDYAYD-FSG------IS---------FSVGDSVTLTVTASS----TTSG-TAVITN-NSK-GKTVTQKIT------------------SGSALCEQDAEWIVEDFEE-GDSL-------VPLANFG-TVTFTGASAKTG-----SGS-----V-G--PSGAN------TIDI---QQGNSVLTS-VS-----TSGS-S-VTVSYT-----------------------------------------------------------------------------------------------------------------------------------------------------------------------------------------------------------------------------------------------------------------------------------------------------------------------------------------------------------------------------------------------------------------------------------------------------------------------------
>EFPca00004
-------------------------------------------------------------------------------------------------------------------------------------------------------------------------------------------------------------------------------------------------------------------------------------------------------------------MFVS-ALFVQAVLVATAFA-LPS-SNE--------------------------------RRGS-RLARRASG----LRLSHPK-----------------------I----T-NNTYIEYSSNWAGA------GT----YQSVTATFTVPTPQESSGSS-----------------------DTESAGAWVGIDGDT----C-------GSAILQTGVDFTV-----SGS---------SVSYYGWYEWYPDSASD-FSG------IS---------FSSGDTVTLTVTATS----TTSG-TAVITN-NSN-GQTVSTDIT------------------SASALCEQDAEWIVED-PG-QGSD----GSLAPFPNFG-TVTFTGASAGTS-----TGS-----V-D--ASGAI------TFDI---EQNGEVLTS-TS-----ISGS-S-ITITYV-----------------------------------------------------------------------------------------------------------------------------------------------------------------------------------------------------------------------------------------------------------------------------------------------------------------------------------------------------------------------------------------------------------------------------------------------------------------------------
>EFCpu00007
-------------------------------------------------------------------------------------------------------------------------------------------------------------------------------------------------------------------------------------------------------------------------------------------------------------------MFKV-ALLTNLLLAAAALA-VPT-S------------------------------------SE-RHAAR-VA----RRQGKPIIRI----------EGA--E-DA--------KISHVQYSNNWAGAVYSEAAGT----YSAVTGTFTVPTPSG-SG----------------------------SASAWVGIDGDS----C-------GNAILQTGIDFNI----NNG----------QVSYDAWYEWYPDYAYD-FSG------IS---------VNAGDQIKLTVTAYS----TTSG-IAVIEN-LSN-GQQVQQQLT------------------SSSALCEQDAEWIVEDFES-GGSL-------VQLANWG-TVTFTDASATTS-----SGS-----Q-G--PGSAGE-----IDLV---NSSGQTVSS-VQ-----ISDS-S-VTVTYT---------GN------------------------------------------------------------------------------------------------------------------------------------------------------------------------------------------------------------------------------------------------------------------------------------------------------------------------------------------------------------------------------------------------------------------------------------------------------------------
>EFCpu00008
------------------------------------------------------------------------------------------------------------------------------------------------------------------------------------------------------------------------------------------------------------------------------------------------------------------------------------------------------------------------------------------------------MRI----------EGA--E-DV--------EISHVQYSSNWAGAVFSEGAGT----FTAVTGTFTVPTPSG-SG----------------------------SASAWVGIDGDS----C-------GNAILQTGIDFNI----NNG----------QVSYDAWYEWYPDYAYD-FSG------IS---------VNAGDQIKLTVTAYS----TTSG-IAVIEN-LSN-GQQVQQQLT------------------SSSALCEQDAEWIVEDFES-GGSL-------VQLADWG-TVTFTDATATTA-----SGS-----Q-G--PGGAGE-----IDIV---NSSNQPISS-VT-----ITDS-S-VTVTYT---------GN------------------------------------------------------------------------------------------------------------------------------------------------------------------------------------------------------------------------------------------------------------------------------------------------------------------------------------------------------------------------------------------------------------------------------------------------------------------
>EFCpu00009
-------------------------------------------------------------------------------------------------------------------------------------------------------------------------------------------------------------------------------------------------------------------------------------------------------------------MFAA-TLLVNTLLASFALA-APS-SR----------------------------------LAE-RLARR-QA----R-QSMPLSRL----------DAA--E-NLAA----G-NVSHVEYSQNWSGAVWESYPTGT---FKSVTGTFIVPTPSG-SG----------------------------SASAWVGIDGDT----C-------GSAILQTGIDFNI----QDG----------DVSYDAWYEWYPDYAYD-FSG------IP---------IHAGDSITLTVTASS----TTTG-TAVIIN-NTT-GKKVSKSLS------------------NSNALCLENAEWIVEDFEE-GSSL-------VELCDFG-TVKFTDAYATTE-----SGET----V-G--VSGAST-----IDLK---QGS-TVYTS-VS-----TASE-G-LTVKYT---------GS------------------------------------------------------------------------------------------------------------------------------------------------------------------------------------------------------------------------------------------------------------------------------------------------------------------------------------------------------------------------------------------------------------------------------------------------------------------
>EFCpu00012
------------------------MHGMASLTMSC--FCAASSPPPESSLVDTLPLPRTT-------------------------------------------------------------------------------------------------------------------------------------------------------------------------------------------------------------------------------------------------PSSTITMYAF-ALVN-LLLAASAIA-IPT-------------------------------------SAE-RRTMRDAKR-ASGRSSQPLMS-----------IEQ-AAADVVK---TG-GQTQETYSTNWAGAIWSKPANT----ITAVTGTFTVPTASGS-G----------------------------SASAWVGIDGAS----C-------SSAILQTGVDFNS-----DG------------SYDSWYEWFPAGAVD-FDG------LT---------INSGDVIKLTVTATS----TTAG-SAVIEN-TTS-GQKVNQALT------------------SSSALCEQDAEWIVEDFEE-NGGL-------VPFANFG-TVTFSDASATTP-----SGS-----L-S--PAGAS------ISDI---QQNGQTLTQ-TT-----ISGN-D-VTIKHT-----------------------------------------------------------------------------------------------------------------------------------------------------------------------------------------------------------------------------------------------------------------------------------------------------------------------------------------------------------------------------------------------------------------------------------------------------------------------------
>EFCpu00013
--------------------------------------------------------------------------------------------------------------------------------------------------------------------------------------------------------------------------------------------------------------------------------------------------------------------------------------------------------------------------------------MRDAKR-ASGRSSQPLLP-----------IEQ-AA--VVK---TG-GQTQEEYSQNWAGAVWSKPAGT----FTAVTGTFTVPTASGS-G----------------------------SASAWVGIDGSS----C-------SNAILQTGVDFNA-----DG------------SYDSWYEWFPAGAVD-FDG------LT---------INSGDVIKLTVTATS----TTAG-SAVIEN-TTS-GQKVNQDLT------------------SSSALCEQDAEWIVEDFEE-NGGL-------VPFANFG-TVTFSDASATTS-----SGA-----V-S--PSGAT------VIDI---QQNGQTLTQ-TT-----ISGS-D-VTVKHT-----------------------------------------------------------------------------------------------------------------------------------------------------------------------------------------------------------------------------------------------------------------------------------------------------------------------------------------------------------------------------------------------------------------------------------------------------------------------------
>EFCpu00011
-------------------------------------------------------------------------------------------------------------------------------------------------------------------------------------------------------------------------------------------------------------------------------------------------------------------MYAF-ALLTNLILASAAVA-IPT-------------------------------------SAE-RHAARVAAR-N-ARTSQPLMP-----------LDG-AINAATN---V----THEEFSQNWAGAVWSKAAGT----FKAVTGTFTVPKATGSGSA---------------------------SASAWVGIDGSS----C-------SNAILQTGVDFNA-----DG------------SYDSWYEWYPDVAHD-FS-------LD---------ISEGDVITVTVTASS----KTAG-TAVIEN-TTT-GKKVSKALT------------------SSSALCEQDAEWIVEDFEE-GGGL-------VPFANFG-TVTFSDATATTG-----SGS-----V-S--PDGAT------VIDI---KQGSTQLTQ-TT-----ISGN-K-VTVKYT-----------------------------------------------------------------------------------------------------------------------------------------------------------------------------------------------------------------------------------------------------------------------------------------------------------------------------------------------------------------------------------------------------------------------------------------------------------------------------
>EFCpu00010
------------------------------------------------------------------------------------------------------------------------------------------------------------------------------------------------------------------------------------------------------------------------------------------------------------------MQITF-ALLSNLLLASFALA-IPT-------------------------------------SAE-RYAARQAAR-N---RSSNLIQK----------VEA-AD--------AN-DVVHESYSTNWAGAIQSKAAGT----FKSVTGTFTVPKPS---GSG--------------------------AASAWVGIDGAS----C-------GSAILQTGVDFNI----NNG----------QVSYDSWYEWFPAGAYD-FSN------FA---------IKAGDVVKLTVTATS----KTAG-SAVIEN-VTT-GKKVSKALT------------------SSHALCEQDAEWIVEDFEE-NGGL-------VPFANFG-TVTFSDASASTG-----SGT-----V-T--PAGAS------VSDI---EQSGKVLTH-TT-----ISGS-K-VTVKHS-----------------------------------------------------------------------------------------------------------------------------------------------------------------------------------------------------------------------------------------------------------------------------------------------------------------------------------------------------------------------------------------------------------------------------------------------------------------------------
>EFCpu00015
MDVRRVIV-ERQVLDTTKFNYSIHRHQSCSLTMRANERRAYASPSPVNAHVLDHLRALTVSSGLSFPWLHPIFASRTAASLLVDI-------------------------------------------------------------------------------------------------------------------------------------------------------------------------------------------------------------------RSKVLPVTFSLIIMQ-KTLAFLALVSAAVA-IPT-------------------------------------SAE-RFAARVARP-RTARPTS----------------CK-MSRRAAS---RT-------RLTRATGPVPSGPRGT----YTAVTGTFTVPTPTGNDG----------------------------SASAWVGIDGSS----C-------GNAILQTGVDFNI----ASG----------QVSYDAWYEWYPAASAD-FSN------IS---------INSGDVITVTVTATS----TTAG-TAVIEN-TTN-GQSVTQQLT------------------SSSALCEQDAEWIVEDFSV-NGGL-------VAFANFG-SVTFTGATATTG-----SGT-----V-T--PNGAT------IYDI---QQNGQTLTT-TT-----INGN-D-VTVAYT-----------------------------------------------------------------------------------------------------------------------------------------------------------------------------------------------------------------------------------------------------------------------------------------------------------------------------------------------------------------------------------------------------------------------------------------------------------------------------
>EFCpu00016
---------------------------------------------------------------------------------------------------------------------------------------------------------------------------------------------------------------------------------------------------------------------------------------------------------------------MQ-KIFALLALASAAVA-IPT-------------------------------------SRE-RHAARVAR--RSGGSTN----------------LA-QDIQLNN-------ITNEAYTSNWAGAVWSKPAGT----YTSVTGTFTVPTPTGADG----------------------------SSTAWVGIDGSS----C-------SNAILQSGVDFDI-----SGG---------QVSYVAWYEWYPAPMTD-FDN------FA---------VNAGDVITVTVTATS----TTAG-TAVMEN-TTT-GQKITQDLT------------------SSSALCQQDAEWILEDFSI-NGGL-------APFDNFG-SVTFTGNSATTT-----TGT-----D-T--PNGAT------VYDI---QQNGVTLTA-TT-----INGN-D-VTVTYQ-----------------------------------------------------------------------------------------------------------------------------------------------------------------------------------------------------------------------------------------------------------------------------------------------------------------------------------------------------------------------------------------------------------------------------------------------------------------------------
>EFCpu00017
------------------------------------------------------------------------------------------------------------------------------------------------------------------------------------------------------------------------------------------------------------------------------------------------------------------MQTIF-ALIVSLVFASAALA-LPT-------------------------------------STE-RYAARAAAR-RSGRTSN----L----------IQT-VEIGGLE---AK-DISHASYSTNWAGAIQSRDANT----FTAVTGTFTVPSPTGNDG----------------------------SASAWVGIDGAS----C-------ASAIIQTGVDFTL----TDG----------QISYNAWYEWFPASAAD-FAN------LH---------ISPGDILVLTVSADT----PSAG-SAVIEN-TTT-GQTVMQQLTSPSSSSSSSSSSSSSTSSGVVTLCGQDAEWIVEDFEV-DGGL-------VPFADFG-SVSFTKASATTT---AAAGGQ---PV-T--AAGAS------VSDV---QQDGRTLTT-TT-----IDGN-D-VVIAYA-----------------------------------------------------------------------------------------------------------------------------------------------------------------------------------------------------------------------------------------------------------------------------------------------------------------------------------------------------------------------------------------------------------------------------------------------------------------------------
>EFFp000006
------------------------------------------------------------------------------------------------------------------------------------------------------------------------------------------------------------------------------------------------------------------------------------------------------------------------MLLACVYLAAITLA-DPT-G-----------------------------------LSR-RLARR--------RQSKPVQLI----------THP----NST-------DISQVSYSANAAGAVYESYPSGS---FTSVTGTFTVPTLSA-SGAS------------------------GSSLSVWVGLDGYT----C-------DTAILQTGIDLTV----NNG----------SVSYDGWYEWYPDYAYD-FSG------LS---------FSAGDSVRLTVTAST----TTSG-TAEIEN-LST-DQTASQQIT------------------SSYALCEENAEWILEVYED-GSDG------SIP--DFG-TLTIADAYASTS-----SNF-----V-G--PSGAA------IIEI---ANEV----S-VS-----VSSS-S-VTIEYI---------A-------------------------------------------------------------------------------------------------------------------------------------------------------------------------------------------------------------------------------------------------------------------------------------------------------------------------------------------------------------------------------------------------------------------------------------------------------------------
>EFBg000001
--------------------------------------------------------------------------------------------------------------------------------------------------------------------------------------------------------------------------------------------------------------------------------------------------------------------------MKIKNILTYAT--LFTSAC------------------------------------S-RVSLPIIPR-LRNSTPSNRLD-----------SSL-VEGLS------G-NSSHSTLSSNWAGAILTTPPAGST--FTGVSARFTIPTPK-VNG----------------------------AASAWVGIDGDT----Y-------AAAILQTGIDFMV----VNG----------ILAYKAWYEWYPDYAYD-FTD------FK---------MSPGDVINISVAASS----SSAG-TAIIEN-VTT-RQKVTKALTAPT---------------PNSNLAGQNAEWIIEDFQQ-DGAL-------VPLTNFG-TVSFTNSMATTS-----AGK-----Q-V--DTTGAQ-----ILDI---QQGRNVLTS-SS-----ASG-ST-VTVSHK-----------------------------------------------------------------------------------------------------------------------------------------------------------------------------------------------------------------------------------------------------------------------------------------------------------------------------------------------------------------------------------------------------------------------------------------------------------------------------
>EFBg000002
--------------------------------------------------------------------------------------------------------------------------------------------------------------------------------------------------------------------------------------------------------------------------------------------------------------------------MKIKNVITYAT--LFSSAC------------------------------------S-RVSLPIIPR-LRNSTPSNRLD-----------SSI-VEVLN------G-NSSHSTLSSNWAGAILTTPPAGST--FTAVSARFTIPAPK-VNG----------------------------AASAWVGIDGDT----Y-------AAAILQTGIDFMV----ING----------VLAYKAWYEWYPDYAYD-FTD------FK---------MSPGDVINISVAASS----SSAG-TAIIEN-VTT-RQKVTKALTAPT---------------SNSNLAGQNAEWIIEDFQQ-DGAL-------VPLTNFG-TVSFTNSMATTS-----AGK-----Q-V--DTTGAQ-----ILDI---QQGRNVLTS-SS-----ASG-ST-VTVSHK-----------------------------------------------------------------------------------------------------------------------------------------------------------------------------------------------------------------------------------------------------------------------------------------------------------------------------------------------------------------------------------------------------------------------------------------------------------------------------
>EPEm000003
--------------------------------------------------------------------------------------------------------------------------------------------------------------------------------------------------------------------------------------------------------------------------------------------------------------------------MKIKNVITYAT--LFSSAC------------------------------------S-RVSLPIIPR-LRNSTPSNRLD-----------SSI-VEVLN------G-NSSHSTLSSNWAGAILTTPPAGST--FTAVSARFTIPAPK-VNG----------------------------AASAWVGIDGDT----Y-------AAAILQTGIDFMV----ING----------VLAYKAWYEWYPDYAYD-FTD------FK---------MSPGDVINISVAASS----SSAG-TAIIEN-VTT-RQKVTKALTAPT---------------SNSNLAGQNAEWIIEDFQQ-DGAL-------VPLTNFG-TVSFTNSMATTS-----AGK-----Q-V--DTTGAQ-----ILDI---QQGRNVLTS-SS-----ASG-ST-VTVSHK-----------------------------------------------------------------------------------------------------------------------------------------------------------------------------------------------------------------------------------------------------------------------------------------------------------------------------------------------------------------------------------------------------------------------------------------------------------------------------
>EFBs000002
------------------------------------------------------------------------------------------------------------------------------------------------------------------------------------------------------------------------------------------------------------------------------------------------------------------MKFST-VLLSN-ALFAASVL-AAP-RG------------------------------------G-GLARRLEAR-AVRSHQS---HP----------LVP-EGSASTKGPNGS-NNTYVQYSSNWAGAVLESPPSGQT--FNQVSGVFTVPTPSAPSGAS-----------------------GSSAASAWVGIDGDT----Y-------TNAILQTGIDFTV---GADG----------SVSYDAWYEWYPDYAYD-FEG------FD---------ISSGDVISLSVKSSS----SSSG-SVVIEN-QTT-GKQVSKTLSAPD---------------SSSTLGGQNAEWIVEDFQQ-GNDL-------VPFADFG-SVTFSNAAADTG-----SG------S-V--GTDGAT-----VLDI---KQNGQVLTD-TT-----IPSSSE-VTVTYE-----------------------------------------------------------------------------------------------------------------------------------------------------------------------------------------------------------------------------------------------------------------------------------------------------------------------------------------------------------------------------------------------------------------------------------------------------------------------------
>EFRe000002
---------------------------------------------------------------------------------------------------------------------------------------------------------------------------------------------------------------------------------------------------------------------------------------------------------------------------------------------------------------------------------------------------------------------------------------------NWAGAVLTSPPSGST--FTSVSAQFTVPSPSLPQGSQ-----------------------QASSASAWVGIDGDT----Y-------TNAILQTGVDFNV---DTNG----------QVSYDAWYEWYPDYAHD-FTG------IS---------FQSGDVVSVSVTSSS----NSEG-TAVIEN-LTN-GQKVTKTLSAPS---------------SSATLGGQNAEWIVEDF---------------------------------------------------------------------------------------------------------------------------------------------------------------------------------------------------------------------------------------------------------------------------------------------------------------------------------------------------------------------------------------------------------------------------------------------------------------------------------------------------------------------------------------------------------------------------------
>EFTma00002
------------------------------------------------------------------------------------------------------------------------------------------------------------------------------------------------------------------------------------------------------------------------------------------------------------------MKAST-LTLSHIFLLAASAA-AAATRG------------------------------------H-GLAARVASR-ASRGGMTRLTHP----------KIP---AMNVDHDQVE-NRTNVDYSSNWSGGVLTSPPSGTT--FSSVTAEFTVPDPSLPSGAT-----------------------QDCYASAWVGIDGDT----Y-------TAAILQTGIDFGI---STSG----------KVTYDAWYEWYPDYAYD-FSG------IS---------ISTGDGIRLTVTATT----TSAG-SCVIEN-LTN-GQSVTQSLTAPS---------------ATATLGGQNAEWIVEDFDS-NGKQ-------VPFANFG-TVAFTKAAAGTA-----DGS-----S-V--GTGNVD-----ILDI---SQNGKVLTN-AT-----VPNDSE-VDVQYI-----------------------------------------------------------------------------------------------------------------------------------------------------------------------------------------------------------------------------------------------------------------------------------------------------------------------------------------------------------------------------------------------------------------------------------------------------------------------------
>EFTs000002
------------------------------------------------------------------------------------------------------------------------------------------------------------------------------------------------------------------------------------------------------------------------------------------------------------------MKAST-LALSQILLLAASVA-AAVTRG------------------------------------H-GLAARVAAR----GEIARLTHP----------KVP---AVDVNEDEAA-NRTNVDYSSNWSGGVLTAPPSGTK--FTSVTAQFTVPKPSLPSGAT-----------------------QDSYASAWVGIDGDT----Y-------TTAILQTGVDFGI---STSG----------QISYDAWYEWYPDYAYD-FSG------ID---------ISTGDTIRLTVTSTN----NDAG-VAVIEN-LSN-GQSVTQSLKAPS---------------STATLGGQNAEWIVEDFDS-NGRQ-------VPFADFG-TVRFIDAAAGTE-----DGG-----T-V--GTSEAD-----LLDI---SQNGKVLTS-AS-----APSDTE-IVVEWT---------VTSMGI--------------------------------------------------------------------------------------------------------------------------------------------------------------------------------------------------------------------------------------------------------------------------------------------------------------------------------------------------------------------------------------------------------------------------------------------------------------
>EFTma00003
---------------------------------------------------------------------------------------------------------------------------------------------------------------------------------------------------------------------------------------------------------------------------------------------------------------------MK-FSATIIALFAAS-A-LAAPSS------------------------------------H-GLTARTEAR-AAGRNRLSNPRR----------PAT-GTFSAELNEEPT-NATHVDYSSNWSGAVLTAPPAGTT--FTSVYAEFTVPTPKPVNG-------------------------KAGASSAWVGIDGDT----Y-------GNAILQTGIDFSV---TASG----------AVSYDAWYEWYPDYAYD-FSG------LP---------ISAGDKIAVSVVSSS----STAG-TATIEN-LTK-GKTVSKKLTAPS---------------SSAKLGGQNAEWIVEDFEE-GSSL-------VTLDNFG-TVTFTKASAGLS-----NGK-----S-V--GTTGAD-----IIDI---KQNNKVLTS-VS-----VPSSSE-VVVSYV-----------------------------------------------------------------------------------------------------------------------------------------------------------------------------------------------------------------------------------------------------------------------------------------------------------------------------------------------------------------------------------------------------------------------------------------------------------------------------
>EFTs000003
---------------------------------------------------------------------------------------------------------------------------------------------------------------------------------------------------------------------------------------------------------------------------------------------------------------------MK-LSATIIALFAAG-A-LAAPSG------------------------------------H-GLAARTEAR-AAGRSRLTRPKQ----------PAT-GALNGDLSTEAT-NATHVDYSSNWSGAVLTSPPAGAT--FTSVSAQFTVPTPKPVNG-------------------------KAGSSSAWVGIDGDT----Y-------GNAILQTGIDFSV---TASG----------AVSYDAWYEWYPDYAYD-FSG------IS---------IKGGDKISVSVVSSS----STSG-TAVIEN-LTN-GQKVSKKLTAPN---------------SSAKLGGQNAEWIVEDFES-GGSL-------VTLDNFG-TVTFTGASAGLS-----NGK-----S-N--G---------------------KVLTS-VS-----IPSSSE-VVVTYV-----------------------------------------------------------------------------------------------------------------------------------------------------------------------------------------------------------------------------------------------------------------------------------------------------------------------------------------------------------------------------------------------------------------------------------------------------------------------------
>EFTs000004
--------------------------------MAANTTPHHDLVAWKLPHSAAARPVLFDFVLIDHNLNSFLSAFQ----------------------------------------------------------------------------------------------------------------------------------------------------------------------------------------------------------------------------TLFSITIRSSSVTMK-FTATTFALFAAS-A-FASPLG------------------------------------H-GLAAR-----VAGRNRLSHPKQ-------------------------T-NNTNVDYSSNWSGAVLTSPPSGTT--FTSVSAQFTVPTPQPVNG-------------------------QAGSSSAWVGIDGDT----Y-------SAAILQTGVDFSV---DASG----------AVSFDAWYEWFPDYAYD-FSG------ID---------ISAGDVIAVSVVSSS----STSG-TATIQN-LSN-GQTVNQDLTAPD---------------SSSALGGQNAEWIVEDFES-GGSL-------VTLDNFG-TVTFTSASAGLS-----NGE-----S-V--GTDGAD-----LIDI---EQNGQVLTT-AS-----TPSSSE-VVVTYS---------G-------------------------------------------------------------------------------------------------------------------------------------------------------------------------------------------------------------------------------------------------------------------------------------------------------------------------------------------------------------------------------------------------------------------------------------------------------------------
>EFTs000005
---------------------------------------------------------------------------------------------------------------------------------------------------------------------------------------------------------------------------------------------------------------------------------------------------------------------MK-FTVTTVALFAVG-A-FAESSG------------------------------------H-GLAAR-----VAGRNRLSHPKQ-------------------------T-NNTNTDYSSNWSGAVLTSPPSGTT--FTSVSAQFTVPTPQAVNG-------------------------KAGSSSAWVGIDGDT----Y-------TAAILQTGIDFSV---DSSG----------AASFDAWYEWFPDYAYD-FSG------ID---------INAGDTIAVSVVANS----NTSG-TATIEN-LST-AQTVYQDLTAPD---------------SSSALGGQNAEWIVEDYES-GGSL-------VTLDNFG-TVTFTSASAGLS-----NGE-----S-V--GTDGAD-----LIDL---EQNRRVLTS-VS-----VPSSSE-VVVTYV-----------------------------------------------------------------------------------------------------------------------------------------------------------------------------------------------------------------------------------------------------------------------------------------------------------------------------------------------------------------------------------------------------------------------------------------------------------------------------
>EPEm000002
---------------------------------------------------------------------------------------------------------------------------------------------------------------------------------------------------------------------------------------------------------------------------------------------------------------------MK-FSVVLSSAVFLTGV-LAAPRG---------------------------------------LAARVNRR-AADATRTTPHEG----------APLHLLRSEDIIDGDN-NVTHVEYSSNWAGAVLTAPPSGTT--FNAVSGQFTVPTPKLPSSSA----------------------SGTYAASVWVGIDGDT----Y-------QNSILQAGIDVTI---TKSGSKS-------TISYDSWYEWYPNYATD-FSTSS----FS---------FTAGNVISVSVTSSS----STKG-VVTLTN-EST-GKSVSKSLSAPS---------------SSAKLGGQNAEWIVEDFEE-GGSL-------VNFANFG-TVLFTDAVAGAS-----DGS-----T-V--GTSDAT-----IIEIE--NQSGTVLTD-VS-----IPSDSE-VQIVYV-----------------------------------------------------------------------------------------------------------------------------------------------------------------------------------------------------------------------------------------------------------------------------------------------------------------------------------------------------------------------------------------------------------------------------------------------------------------------------
>EFTa000003
------------------------------------------------------------------------------------------------------------------------------------------------------------------------------------------------------------------------------------------------------------------------------------------------------------------------MKFSAITLSYALFA-SYVSAAP--------------------------------RGHS-TLEERIARR-AAARSSRPNQRI----------ETS-DR---------S-NDTNVSYSTNWSGAVITSPPSGQT--FNAVSASFVVPTPKAPSGGS---------------------SRGTYSASAWVGIDGDT----Y-------QNSILQTGVDFTI----ENG----------VVSYDAWYEWFPDYAYD-FS-------IQ---------INEGDTIKASVSSTT----STSG-VAVIEN-VTT-GKTVTKSLT------------------SSAALGGQNAEWIVEDYEE-GSSL-------VSLANWG-SVVFTGATASTK-----SS------T-L--DASTAS-----IIDI---QQSGKTLTS-VT-----VSG-ST-VTDKYV-----------------------------------------------------------------------------------------------------------------------------------------------------------------------------------------------------------------------------------------------------------------------------------------------------------------------------------------------------------------------------------------------------------------------------------------------------------------------------
>EFCpa00016
------------------------------------------------------------------------------------------------------------------------------------------------------------------------------------------------------------------------------------------------------------------------------------------------------------------------MKLSAIALSYVLFS-GSVLAAP-------------G------------------RTRS-TLEERIARR-AAGRKTRPVEYI----------EESIAA---------G-NKSHVSYSSNWSGAVITSPPSGQT--FDGVTASFVVPTPKVPSGSS---------------------SRGTYSASAWVGIDGDT----Y-------QNAILQTGVDFTI----SNG----------VVSYDAWYEWYPDYAYD-FS-------ID---------ISEGDTITATVSSTS----STSG-TAIIEN-VTT-GKTVSKSLT------------------SSSALGGQNAEWIVEDYEE-GSSL-------VALANWG-TVTFTGATAKTA-----SS------S-E--SAAGAS-----ILDI---EQNGKVLTS-VS-----ISG-TT-VTDSYV-----------------------------------------------------------------------------------------------------------------------------------------------------------------------------------------------------------------------------------------------------------------------------------------------------------------------------------------------------------------------------------------------------------------------------------------------------------------------------
>EFTvi00002
------------------------------------------------------------------------------------------------------------------------------------------------------------------------------------------------------------------------------------------------------------------------------------------------------------------------MKFSAITLSYALLA-G-VYAAP-----------------------------------S-TLSERVARR-AG-RSSRPIQRI----------DSQ-EK---------G-NDTHVSYSSNWSGAVITSPPAGET--FNSVSASFIVPTPKVPSGSS---------------------SRGTYSASAWVGIDGDT----Y-------QNAILQTGVDFTI----TNG----------KVSYDAWYEWFPDYAYD-FS-------LA---------ISPGDVIKTTVTSTS----TKAG-VAIIEN-VTT-GKSVSKSLT------------------STYALGGQNAEWIVEDFEE-GSSL-------VALANWG-SVVFTGATAST-------GSS----S-L--DASTAS-----VIDI---RQNNKVLTS-VT-----IDG-ST-VTDSYV-----------------------------------------------------------------------------------------------------------------------------------------------------------------------------------------------------------------------------------------------------------------------------------------------------------------------------------------------------------------------------------------------------------------------------------------------------------------------------
>EFNp000001
---------------------------------------------------------------------------------------------------------------------------------------------------------------------------------------------------------------------------------------------------------------------------------------------------------------------MQ-FKALLTTAILAATA-LAAPHGD--------------------------------AMGH-GLAARVATR-TQRKTNPLSKVA----------GSV-EGPIA-----NS-NVSHVEYSSNWAGAVYESPPSGT---FTAVSATITVPVPSATAAG-------------------------TYSASAWVGIDGDT----Y-------GNAILQTGVDFTA---TKSGSKT-------TYSFDAWYEWYPDYAYD-FS-------LT---------VSAGDVIFMSVTSSS----STKG-VAVIEN-LTT-GKSVSKTIT------------------SSSALGGQNAEWIVEDFES-GGSL-------VAFADFG-TVLFTGAVAKTS-----SGT-----S-V--GTSDAT-----IIDI---KQSNKVLTS-VS-----IPSSSE-VEVTYE-----------------------------------------------------------------------------------------------------------------------------------------------------------------------------------------------------------------------------------------------------------------------------------------------------------------------------------------------------------------------------------------------------------------------------------------------------------------------------
>EFAk000003
---------------------------------------------------------------------------------------------------------------------------------------------------------------------------------------------------------------------------------------------------------------------------------------------------------------------MK-FTAAIATAILASVA-VAAPE-------------------------------------R-GLGARLKAR-GT-GKG--SRPL----------QAV-ARPAS-----TK-NQTNVEYSSNWSGAVLVEPPSAAAT-YTAVTGTFTVPEPTGNSGG-------------------------SQAASAWVGIDGDT----Y-------GNAILQTGVDFTV----TDG----------EASFDAWYEWYPDYAYD-FSG------ID---------ISAGDEIVAIVESYT----STTG-IAIIEN-KST-GQKVTKELS------------------SSSSLGGQNAEWIVEDFEE-NGSL-------VDLVDFG-TVTFTGAVAKAA-----GGQ-----S-V--GLTDAT-----IIEI---EENGKVVTD-VT-----IDSASE-VTITYE-----------------------------------------------------------------------------------------------------------------------------------------------------------------------------------------------------------------------------------------------------------------------------------------------------------------------------------------------------------------------------------------------------------------------------------------------------------------------------
>EFAnig0006
---------------------------------------------------------------------------------------------------------------------------------------------------------------------------------------------------------------------------------------------------------------------------------------------------------------------MK-FTAAIATAIFASVA-VAAPQ-------------------------------------R-GLEARLKAR-GS-SKG--SRPL----------QAV-ARPAS-----TK-NQTNVEYSSNWSGAVLVEPPSAAAT-YTAVTGTFTVPEPTGNSGG-------------------------SQAASAWVGIDGDT----Y-------GNAILQTGVDFTV----TDG----------EASFDAWYEWYPDYAYD-FSG------ID---------ISAGDEIVAIVESYT----STTG-IAIIEN-KST-GQKVSKELS------------------SSSSLGGQNAEWIVEDFEE-NGSL-------VNLVDFG-TVTFTGAVAKAA-----GGE-----S-V--GLTDAT-----IIEI---EENGQVVTD-VT-----IDSDSE-VTITYE-----------------------------------------------------------------------------------------------------------------------------------------------------------------------------------------------------------------------------------------------------------------------------------------------------------------------------------------------------------------------------------------------------------------------------------------------------------------------------
>EFAnig0007
------MG-GRDV-----------AI--LSRHFAVTSSQSVNGVVSGMFQHTVTSSPSFT---------------------------------------------------------------------------------------------------------------------------------------------------------------------------------------------------------------------------------------------------TNQFFKKK-FTAAIATAIFASVA-VAAPQ-------------------------------------R-GLEARLKAR-GS-SKG--SRPL----------QAV-ARPAS-----TK-NQTNVEYSSNWSGAVLVEPPSAAAT-YTAVTGTFTVPEPTGNSGG-------------------------SQAASAWVGIDGDT----Y-------GNAILQTGVDFTV----TDG----------EASFDAWYEWYPDYAYD-FSG------ID---------ISAGDEIVAIVESYT----STTG-IAIIEN-KST-GQKVSKELS------------------SSSSLGGQNAEWIVEDFEE-NGSL-------VNLVDFG-TVTFTGAVAKAA-----GGE-----S-V--GLTDAT-----IIEI---EENGQVVTD-VT-----IDSDSE-VTITYE-----------------------------------------------------------------------------------------------------------------------------------------------------------------------------------------------------------------------------------------------------------------------------------------------------------------------------------------------------------------------------------------------------------------------------------------------------------------------------
>EFAo000004
---------------------------------------------------------------------------------------------------------------------------------------------------------------------------------------------------------------------------------------------------------------------------------------------------------------------MK-FTTAIATAILAGSA-LAAPE-------------------------------------R-GLAARVKAR-AAGARG--SRPL----------QTV-QKPAG-----VT-NKTNVEYSSNWSGAVLENPPSASAT-YTAVTGTFTVPEPTGGSG--------------------------SSSASAWVGIDGDT----Y-------SEAILQTGVDFTV----TNG----------QASFDAWYEWLPDYAYD-FTG------ID---------ISAGDVIVAIVESYS----STSG-IAIIEN-QST-GQKVTKELS------------------SSSPLGGINAEWIVEDYEE-NGSL-------VDLVDFG-TVTFTGAEAKAA-----GGQ-----T-V--GLTDAT-----IIEI---TQNNKVVTD-VT-----IDSDSE-VTITYV-----------------------------------------------------------------------------------------------------------------------------------------------------------------------------------------------------------------------------------------------------------------------------------------------------------------------------------------------------------------------------------------------------------------------------------------------------------------------------
>EFAo000005
---------------------------------------------------------------------------------------------------------------------------------------------------------------------------------------------------------------------------------------------------------------------------------------------------------------------MK-FTTAIATAILAGSA-LAAPE-------------------------------------R-SLAARVKAR-AAGARG--SRPL----------QTV-QKPAG-----VT-NKTNVEYSSNWSGAVLENPPSASAT-YTAVTGTFTVPEPTGGSG--------------------------SSSASAWVGIDGDT----Y-------SEAILQTGVDFTV----TNG----------RASFDAWYEWLPDYAYD-FTG------ID---------ISAGDVIVAIVESYS----STSG-IAIIEN-QST-GQKVTKELS------------------SSSPLGGINAEWIVEDYEE-NGSL-------VDLVDFG-TVTFTGAEAKAA-----GGQ-----T-V--GLTDAT-----IIEI---TQNNKVVTD-VT-----IDSDSE-VTITYV-----------------------------------------------------------------------------------------------------------------------------------------------------------------------------------------------------------------------------------------------------------------------------------------------------------------------------------------------------------------------------------------------------------------------------------------------------------------------------
>EPEm000012
------------------------------------------------------------------------------------------------------------------------------------------------------------------------------------------------------------------------------------------------------------------------------------------------------------------MHFST--LLSAALFSTVILA-APKGHGL------------------------------ASRVAH-RQSSRASGLLD-------------------------VKYSKDVVDPETGNVTHIDYSSNWAGGVVTSPPAGET--FSYIQGQFVVPTPSFPAG----------------------------SAAFWVGIDGDT----Y-------GNAILQAGVDVTI---NSDG----------STSFDSWYEWYPQYSIT-FDPSQ----FS---------FGAGDTIFVSVQSIT----STDG-TVTLQN-LST-GQSVTQDVSAPD---------------SSSALGGQNAEWIVEDFDE-NGSQ-------VAFTDFG-SVSFTNALAQTA-----QGS-----T-L--GTDGAD-----IIEIV--DDNNNVITQ-VS-----IPNSAE-VDVVYS---------G-------------------------------------------------------------------------------------------------------------------------------------------------------------------------------------------------------------------------------------------------------------------------------------------------------------------------------------------------------------------------------------------------------------------------------------------------------------------
>EPEm000011
------------------------------------------------------------------------------------------------------------------------------------------------------------------------------------------------------------------------------------------------------------------------------------------------------------------MKFSL-CFLSTVLLASSTLA-APQ-------------------------------------SKR-GLAGRLQRR---GRTLQGSTIR----------TKE-SKNSNTKFNAATGNTSDVQYSENWSGAAITSPPSGQT--FNAVSGKITVPTPSIPSGVE--------------------STDGEYAASAWVGIDGNT----Y-------STAILQTGLDFTV---STSG----------AVSFDAWYEWYPDYAMD-FD-------LT---------ISAGDVIAMYVNATT----TTSG-SATIEN-LTT-GKTATQSLT------------------STSALGGVNAEWIVEDFEE-GDSL-------IAFADFG-NVTFTNCVAATS------ES-----S-E--GVSTAT-----IMDIE--NTSDEVLTD-TN-----VISDSS-FMVSYT---------SSSSSATTSGTS-----------GSGSGTGTGTGSGF------------------------GNGG--------------------GNGG------------------------RGGGH------------------------SGRKGNGVAA---------------------------------------------------------------------------------------------------GVFG-----------IF---------RRWM---------------------------------------------------------MLSEI-------------------------------------------------------------------------------------------------------------
>EPEm000009
-----------------------------------------------------------------------------------------------------------------------------------------------------------------------------------------------------------------------------------------------------------------------------------------------------------------------------------------------------------------------------------KQSK----------------------------------------NKATTSHTTIDYSSNWGGAVIQTPPTGQT--FNAVSGAIQVPTPSIPPNGM--------------------GTGESFAAAVWVGIDGDT----Y-------TEAILQTGIDMNV---AADG----------SVSFDAWYEWFPDYSYT-FD-------IE---------INAGDEISMTVIASS----GNEG-TAIIEN-ITT-GDQAYINLS------------------SNYTLGGQNAEWIVEDFEV-NNEL-------VAFADFG-TVTFTNCVATTA------EQ-----T-L--GVETAS-----IIEI---GDSGGQLTG-VD-----IVNTNE-VV---------------------------------------------------------------------------------------------------------------------------------------------------------------------------------------------------------------------------------------------------------------------------------------------------------------------------------------------------------------------------------------------------------------------------------------------------------------------------------
>EFSh000003
----------------------------------------------------------------------------------------------------------------------------------------------------------------------------------------------------------------------------------------------------------------------------------------------------------------------------------------------------------------------------------------------------------------------------------------VQQSSNWAGAALIADSDSAT--YTSVTGTFTVPSPSAPEDGG----------------------EGQYSAAAWVGIDGNT----C-------TSAILQTGVDFTT----SDDG---------STTYDAWYEWFPDDSYD-FTG------IQ---------FSAGDSVTVTVNATS----STSG-TAVIEN-NTN-GQKVSKSLT------------------STSPLCQTNVEWIVEDFDE-GGSP-------VPLVDFG-TVTFTGAQAATE-----QGD-----S-V--GPAGAT-----IIDM---ETQGGGG-A-TA-----EADSSS-VTVTY------------------------------------------------------------------------------------------------------------------------------------------------------------------------------------------------------------------------------------------------------------------------------------------------------------------------------------------------------------------------------------------------------------------------------------------------------------------------------
>EFSh000004
----------------------------------------------------------------------------------------------------------------------------------------------------------------------------------------------------------------------------------------------------------------------------------------------------------------------------MVATTALLSQ-ILLAGAA--------------------------------LAAP-RANGLAGRI-ARRREASHLSRP----------LEL-SSSSTNAQIDAT-NTTHAEQSTNWSGAVLIADSAT----YTSVTGSFTVPTPSVPSGQS----------------------GSSFSSSAWVGIDGDT----C-------STAILQTGLDFTV---GSDG----------DVSYDAWYEWLPDSAHD-FTG------IS---------FSAGDSVTVTVTASS----TTSG-TAVIEN-TTT-GQKVTKDLT------------------STSALCETNAEWIVEDYEE-NGGL-------VPLADFG-TVTFTGATATTG-----SG------T-V--GPDGST-----IIDM---VDDSGNVVA-SA-----SADSSS-VTVSYQ-----------------------------------------------------------------------------------------------------------------------------------------------------------------------------------------------------------------------------------------------------------------------------------------------------------------------------------------------------------------------------------------------------------------------------------------------------------------------------
>EFSh000005
--------------------------------------------------------------------------------------------------------------------------------------------------------------------------------------------------------------------------------------------------------------------------------------------------------------------------------------------------------------------------------------------------------------------------------------SDPQLSSNWAGAVLTADSST----YTSITGTFIIPSPSFPSSTA--------------------RSSSTYSAAAWVGIDGEN----C-------STALLQTGVDLTV---SANG----------SVSINGWYEWYPDFSHD-FTG------IQ---------FSAGDTITLAVSANS----TTSG-NVLIEN-TST-GQSVNHILT------------------STSALCQTSAEWIVEDYRL-GAET-------VPLANFE-TVKFTGAQVVAR-----NE------V-L--GPEGAN-----LINMVN--AAG-NVLT-ET-----QIDPTS-VTVTY------------------------------------------------------------------------------------------------------------------------------------------------------------------------------------------------------------------------------------------------------------------------------------------------------------------------------------------------------------------------------------------------------------------------------------------------------------------------------
>EFSh000006
------------------------------------------------------------------------------------------------------------------------------------------------------------------------------------------------------------------------------------------------------------------------------------------------------------------------------------------------------------------------------------------------------------------------MAGGLSATSND-IKNAQQQSSNWAGAVLISDSAS----FTFVTGTFIVPSPSLPHSAS--------------------GKLGGHSASAWVGIDGDT----C-------SRAILQAGVDFTI---SESG----------TRSYHAWYEWFPEFAHD-FVD------FQ---------IAAGNIVTVTVSVNS----STSG-SVIIEN-NTT-GKNATQSLT------------------STSPLCQTNAEWIVEDYEE-GGNL-------VPLADFG-TVKFTDAYATTK-----SG------F-E--APTDAN-----IVTMV--NVTGLALIA-DA-----WTDSTS-VTITYQ---------YGFLLSKNSQDAHTSNSVSTPDILTKSSSSTSTIALLVLPSDIVGITDPANTLSVTRSIVAGSSGDSDRVTNPANTPSVTPSVVASNGGESDSVTDPVDTISITRSVTASSDSEGSPHKVNATSVTPSVTASIGSSSVDALPNSLNGNNVASNNSESNTALLAAQITSASIKSSHPLTFPVLLSTSSQDLPDGKSSPLPTFSGSSLSSSPNSPAVGSTSASFQSSAQTSVGPSPTVLANSWKRVPIGAIIGGISGGLTLIVLLLISIFCAYRDRRAVRRSLSAAPQAAIIPFTAETPSHIIFPTRKLIQPSPLTTDDHPSPTTSESAQFPVSVPLPLQTLSETCPVPSSQALPSVIDIHAGTRTMATTPTAPFTSVSQSISTQRGLEREGQFEEQEEKMRGEMDGTAVEHSSADSLPEYESARGDVLIYHEL--------------------
>EPEm000013
-------------------------------------------------------------------------------------------------------------------------------------------------------------------------------------------------------------------------------------------------------------------------------------------------------------------MKIS-AIFSITLFAVSAFA-APHSNGG------------------------------HARRLE-RRTAREIRT-----------------------TNP-LKVIGSTDALPDTNATEVEYSSNWAGAVLTAPPAGET--FNSVSGQFVVPTPSVPQGG----------------------RGGKYSAAIWVGIDGDTY-----------GNAIWQSGIDISV-----SGS---------QISFDVWYEWLPSPSYD-IQG------FS---------ISAGDIIIITVSSSS----KSEG-SVTLEN-IST-GQSVTQSASAPN---------------SNAVLGGQNVEWIIEDFDV-GGSQ-------VPFADFG-TVLFTNAVASTS-----SQS-------V--GTDDAV-----IIEMK--DSNGNILTN-VS-----LPNSSE-IKIVYK-----------------------------------------------------------------------------------------------------------------------------------------------------------------------------------------------------------------------------------------------------------------------------------------------------------------------------------------------------------------------------------------------------------------------------------------------------------------------------
>EFPn000001
--------------------------------------------------------------------------------------------------------------------------------------------------------------------------------------------------------------------------------------------------------------------------------------------------------------------------MKFSAVVLAAIF-LFTDVAV--------------------------------ARPS-RLQERIAAR-ARSSRVLVRADG----------ATV-LKASES----VG-NTSHVEFSSNWSGAVLETPPAGQT--FTTVSGTFKVPTPS-GNG----------------------------AASAWVGIDGDT----A-------QNSILQSGVDFTV-----SGG---------RVSYQAWFEWFPNFAID-FSN------FP---------ISSGQTITVSVHATS----KTTG-TVVLTN-VST-GKSITQAVSAPS---------------SSAALAGQNAEWIVEDFEE-GGSL-------VTLTNFG-SVTFTGATAST------ASQ-----S-V--GVTGAT-----IIDM---QQNGKTLTS-VS-----TTS-SS-VTVNHL-----------------------------------------------------------------------------------------------------------------------------------------------------------------------------------------------------------------------------------------------------------------------------------------------------------------------------------------------------------------------------------------------------------------------------------------------------------------------------
>EFTs000006
--------------------------------------------------------------------------------------------------------------------------------------------------------------------------------------------------------------------------------------------------------------------------------------------------------------------------MKLLTLFCAT-V-LAAAP----------------------------------------QPYGPEVT-HAANRRFSQLDG------------------------IS-NKTNADLTLNWSGAVLNAPPSGTT--FTSVSAEFSVPTPKPANGR-------------------------AGSSSVWVGIDGST----Y-------PNAILQTGVYLSV---TSNGSA--------SFGAWYMYEWYPDYAGG-FSG------IS---------INAGDRISLCVVSTS----PGSG-TVTIEN-LTN-GQKASQSLTAPD---------------SSSTLNGQNAEWIVEDYEE-GSHL-------VVLDNFG-IVTFNNASVGLS-----NGS-----S-L--ETEGAE-----IMNM---LQCFRKLVP-RG-----IHPSPA-WIIQIS---------KNNQPWQSINIRVTGMAPNLARSTLDLIHDMLVSGELTTSQMAEAAGCSKRAIIRLRSNLQLFGSLKAPEVKGGRPRKITPVMLEALCDHLLEKPDLYIHEMELFMLDEFDMRVPKSTISDALHHKGWSKKVARQQARERNADLRDEYMHYISDFCSYHLVYVDESGCDKRIGFRRTGWSPSGTTPIQVSRCHRDQRYQILPAYSQDGIVLSRVFQGSTDAPFFEDFIEELLQHCGKWPEPKSVLIMDNASFHHSERIEQMCSGKGVKLVYLPPYSPDLNPIEEFFAELKAFIRRHWQSYKDSPGQGFDTYLEWCVDTVGAREESAKGHFRHAGLNIECHNTGL------------------------------------------------------------------------------------------------------------
>EFTs000007
--------------------------------MA---F-------------------------------------------------------------------------------------------------------------------------------------------------------------------------------------------------------------------------------------------------------------------------------VL-SGIKLLSLFCAT-V-LAAAP----------------------------------------QPYGPEVA-HAANRRLSQLDG------------------------IS-NKTNADLTLNWSGAVLNAPPSGTT--FTSVSAEFSVPTPKPANGR-------------------------AGSSSVWVGIDGST----Y-------PNAILQTGVYLSV---TSNG----------SASFGAWYEWYPDYAGG-FSG------IS---------INAGDRISLCVVSTS----PSSG-TVTIEN-LTN-GQKASQSLTGTAPD-------------SSSTLNGQNAEWIVEDYEE-GSHL-------VVLDNFG-IVTFNNVSVGLS-----NGS-----S-L--ETEGAE-----IMNM---LQY--KAVK-S------------------------------------------------------------------------------------------------------------------------------------------------------------------------------------------------------------------------------------------------------------------------------------------------------------------------------------------------------------------------------------------------------------------------------------------------------------------------------------------------
>EFBm000001
---------------------------------------------------------------------------------------------------------------------------------------------------------------------------------------------------------------------------------------------------------------------------------------------------------------------MK-FSIAFISATLAGTA-LARPST---------------------------------LAQR-VQSRADGS--RHRSQPLVKVGS----------GSK-ENAKFIAGS-DN-TTAHVEYSSNWSGAVIEQPSSGY---FTSATGRFTVPTPKYV-GSG----------------------SGTESSSAWVGIDGDT----C-------ASGLLQAGVDFTV---SSSG----------AVSYDAWYEWYPNYAFD-FSN------FP---------VAAGNVIQVDIVATS----TTKG-TVSLTN-VST-GKKVSQTLTAP----------------SGSVLCRENAEWIVEDFEE-NGSL-------VALSNFG-TVVFTQASAALS-----TGG-----T-D--DLSDAT-----IIDL---KQGSTVYTD-VT-----IDSSSQ-VSVEYI-----------------------------------------------------------------------------------------------------------------------------------------------------------------------------------------------------------------------------------------------------------------------------------------------------------------------------------------------------------------------------------------------------------------------------------------------------------------------------
>EFPt000001
---------------------------------------------------------------------------------------------------------------------------------------------------------------------------------------------------------------------------------------------------------------------------------------------------------------------MK-LSLAFLAA-IASSV-VARPSSN--------------------------------LAAR-VKARAEGTV-RHRTQPMIKIGT----------TTK-EDAKFVAESADN-TTAHVQYSSNWSGAVLEQPSSGY---FTTATGRFTVPTPKHV-GSG-----------------------GDQAASAWVGIDGDT----C-------GSGLLQAGIDFTV---SSNG----------AISYDAWYEWYPDYAYD-FSN------FP---------IKAGQVIQVDIIATS----TTRG-TVKLTN-VST-GKSVSQTLTAP----------------SGSTLCRQNAEWIVEDFES-GGSL-------VALGNFS-TVVFTGASAGLS-----TGG-----S-E--GLSSAT-----IIDL---KQGSTVHTD-VT-----INSGSQ-VTVKYI-----------------------------------------------------------------------------------------------------------------------------------------------------------------------------------------------------------------------------------------------------------------------------------------------------------------------------------------------------------------------------------------------------------------------------------------------------------------------------
>EFPtr00001
---------------------------------------------------------------------------------------------------------------------------------------------------------------------------------------------------------------------------------------------------------------------------------------------------------------------MK-LSIAFLTA-IVGSV-VARPSSN--------------------------------LAAR-VKARAEGTV-RHRTQPMIKVGT----------TTK-EDAKFVAESADN-TTAHVQYSSNWSGAVLEQPSSGY---FTTATGRFTVPTPKHV-GSG-----------------------GDQAASAWVGIDGDT----C-------GSGLLQAGIDFTV---SSNG----------AVSYDAWYEWYPDYAYD-FSN------FP---------IKAGQVIQVDIVATS----TTRG-TVKLTN-VST-GKSVSQTLSAP----------------SGSTLCRQNAEWIVEDFES-GGSL-------VALGNFG-TVVFTGASAGLS-----TGG-----S-E--GLISAT-----IIDL---KQGNTVYTD-VA-----INSASQ-VTVKYV-----------------------------------------------------------------------------------------------------------------------------------------------------------------------------------------------------------------------------------------------------------------------------------------------------------------------------------------------------------------------------------------------------------------------------------------------------------------------------
>EFSt000001
---------------------------------------------------------------------------------------------------------------------------------------------------------------------------------------------------------------------------------------------------------------------------------------------------------------------MK-FTLALVAA-IAGSA-IARPTT---------------------------------LADR-VKSRRDGNT-RHKSHPNIKVGS----------ATK-ENVKFIEGE-SN-STAHVQYSSNWSGAVLEQPTSGY---FTSATGRFNVVTPTYA-GDS-----------------------DSESASAWVGIDGDS----C-------ASGLLQGGIDFTV---DSSG----------DVSYDAWYEWYPDYAYD-FNN------FD---------VNSGDIIQVDITATS----TTRG-TVRLTN-TST-GKSVSKTLNAP----------------SGSTLCRQNAEWIVEDFES-GNSQ-------VALSNFG-TVTFTSASASLS-----GGG-----K-D--DLSTAT-----ILDL---KMGGTVYTD-VT-----IDSSSQ-VSVKYI-----------------------------------------------------------------------------------------------------------------------------------------------------------------------------------------------------------------------------------------------------------------------------------------------------------------------------------------------------------------------------------------------------------------------------------------------------------------------------
>EFPno00001
---------------------------------------------------------------------------------------------------------------------------------------------------------------------------------------------------------------------------------------------------------------------------------------------------------------------MK-FSAALITASLAGSV-LARPSS---------------------------------LGDR-VSPRANGSR-HRKSHPAEKLGT----------SVS------LESTGGN-TGHKVEYSTTWSGASLQSPSQGY---FKAVTGRFTVPLPKHV-GSN-----------------------GTEYSSAWVGIDGDT----C-------ETGLLQAGVDIAV---ADSG----------EVSYDAWYEWYPDQSYT-FTD------FA---------VSAGNVIQVDITAIS----TTKG-KVKITN-IST-GKHVSQTLSAP----------------KGSVLCRLNAEWIVEDFDV-DDIV-------LPMSNFG-TVAFTDTCATLS-----TGG-----T-E--ELGRAL-----LYNI---KQGNTVYTD-TT-----INGANK-FTVKYT---------QKKK----------------------------------------------------------------------------------------------------------------------------------------------------------------------------------------------------------------------------------------------------------------------------------------------------------------------------------------------------------------------------------------------------------------------------------------------------------------
>EFAc000002
----------------------------------------------------------------------------------------------------------------------------------------------------------------------------------------------------------------------------------------------------------------------------------------------------------------MKL--SA-NLIAA-VLAGTALA-APS--DR--------------------------------TLER-IRARALAR---QSHPLDSTAPA----------APA-AEPHTQFRTATTDASPNITWSKNWAGAVREKPPPGAS--YTAVTATFTVPEATAVAGVA-----------------------GMQAGSAWVGIDGDT----Y-------PTAILQAGVDFYV----EDG----------KHTYDAWYEWFPDVAYD-FR-------LP---------IARGDVLVVKVESRS----PAEG-VAIIEN-RTS-RQTVTKTLRAPA---------------PTATLAGQNADWIVEDFQY-GDGM-------VQLVDFD-SLAFSGAVARAG------GK-----S-Y--GVRDAT-----IVEM---EQNGKRRTR-TT-----VV-SN--TELVVE----------YLRE---------------------------------------------------------------------------------------------------------------------------------------------------------------------------------------------------------------------------------------------------------------------------------------------------------------------------------------------------------------------------------------------------------------------------------------------------------------
>EFAfu00002
----------------------------------------------------------------------------------------------------------------------------------------------------------------------------------------------------------------------------------------------------------------------------------------------------------------MKF--QT-SILAATLLAGSALS-APN--GR--------------------------------SLER-IRARALAR---QSHPMDGPGAS----------PAE-ADPNAEHRTADS----KVTYSKNWSGAALEQPPPSAT--YTAVSATITVPEATAVAGVT-----------------------SAQASSAWVGIDGDT----Y-------ANAILQAGVDFYV---DPNG----------AHTYDAWFEWFPDSAHG-FD-------MA---------VNRGDVVVVKVESTS----PSEG-VAIIEN-QTS-GQTVSTTLKAPS---------------PTATLAGQNAEWIVEDFQS-GATM-------VPLADFG-RVEFTGCEAKAG------GK-----S-Y--GLTNAT-----IIDI---QQDGKVKTH-TT-----IV-SD--SELVVE----------YVR----------------------------------------------------------------------------------------------------------------------------------------------------------------------------------------------------------------------------------------------------------------------------------------------------------------------------------------------------------------------------------------------------------------------------------------------------------------
>EFNf000002
----------------------------------------------------------------------------------------------------------------------------------------------------------------------------------------------------------------------------------------------------------------------------------------------------------------MKF--QT-SILAATLLVGSALS-APS--SR--------------------------------SLER-IRARALAR---QSHPMDGTGAS----------PAE-ADPNAEHRTTES----KVSYSKNWSGAVLEQPPPSAT--YTAVSATITVPEATAVAGVT-----------------------GTQASSAWVGIDGDT----Y-------ANAILQAGVDFYV---DSNG----------AHSYDAWFEWFPDNAHG-FD-------MA---------VNRGDVVVVKVESSS----PSEG-VAIIEN-QTS-GKTVSTTLKAPS---------------PTATLAGQNADWIVEDFQS-GETM-------VPLADFG-RVEFTGCEAKAG------GK-----S-Y--GLTNAT-----IIDI---EQDGKIKTH-TT-----IV-SD--SELVVE----------YVR----------------------------------------------------------------------------------------------------------------------------------------------------------------------------------------------------------------------------------------------------------------------------------------------------------------------------------------------------------------------------------------------------------------------------------------------------------------
>EFPch00003
----------------------------------------------------------------------------------------------------------------------------------------------------------------------------------------------------------------------------------------------------------------------------------------------------------------MKFTSTT-ILAT-AILAGTSFA-APR--SG--------------------------------LIDR-LQSRGTLP--RQSLP-----------------DEE-KGVLLKEAAAG----ANAQYSKNWAGVVREQPPPSGT--YSAVSATFTVPEPTATNDSG-----------------------EMQAVSAWVGIDGDT----Y-------TKAILQTGIDTYI----QDG----------KKTFDAWYEWYPLSAEN-FD-------LA---------LSAGDVIVAKVETYS----PSKG-AAIIEN-KSS-GQSVTKTLSAPS---------------ADATLAGQNAEWIVEDFNT-GNSM-------VPLVNFN-RVDFTGAQAEAG------GA-----K-Y--GVNNAA-----VLDI---QQNGDVKAH-VE-----IQ-SD--TEFFVT----------YQ-----------------------------------------------------------------------------------------------------------------------------------------------------------------------------------------------------------------------------------------------------------------------------------------------------------------------------------------------------------------------------------------------------------------------------------------------------------------
>EFPd000003
----------------------------------------------------------------------------------------------------------------------------------------------------------------------------------------------------------------------------------------------------------------------------------------------------------------MRFT-IA-ILTI-AILAGGSLA-APR--SG--------------------------------LIDR-LQARGALS--RQSLP-----------------AEK-KGVLLKEGTEG----ANVQYSKNWAGVVRANPPASAT--YTAVSATFNVPEPTATDDSG-----------------------DIQAVSAWVGIDGDT----Y-------TKAILQTGIDSYL----QDG----------KQTFDAWYEWYPLSAEN-FD-------LE---------LSAGDVIVAKVESYS----PSKG-VAIIEN-KSS-GQRATKTLSAPS---------------SSATLAGQNAEWIVEDFNT-GNSM-------VPLVNFG-TVDFTGARAEAG------GT-----K-Y--GVKNAA-----VLDI---QQNGDVKAH-VE-----IQ-SD--THFSVS----------YQ-----------------------------------------------------------------------------------------------------------------------------------------------------------------------------------------------------------------------------------------------------------------------------------------------------------------------------------------------------------------------------------------------------------------------------------------------------------------
>EFPo000002
----------------------------------------------------------------------------------------------------------------------------------------------------------------------------------------------------------------------------------------------------------------------------------------------------------------MKFA--A-ALTT-ATLVAGALA-APR--SG--------------------------------LVER-LEARGILT--RRSIPPHKIGDR----------VAE-NGVLLKTDDSD----SEVQYSKNWAGVVREQPPAASAT-YTEVSATFTVPTPTATDHSG-----------------------KVQAASAWVGIDGDT----Y-------TKAILQTGIDAYV----SNG----------QRAYDAWYEWYPNAAET-FD-------LE---------LTAGDEIVAIVKSNS----PSEG-VAIIEN-RST-GQNVTKTISAPS---------------STATLGGQNAEWIVEDFNS-GSTM-------VPFANFG-RVDFTGALAKTS-----IG------D-Y--GVEDAT-----ILEI---QQNGVVLAG-VE-----IQ-SD--SEFTVI----------YQ-----------------------------------------------------------------------------------------------------------------------------------------------------------------------------------------------------------------------------------------------------------------------------------------------------------------------------------------------------------------------------------------------------------------------------------------------------------------
>EFBs000003
----------------------------------------------------------------------------------------------------------------------------------------------------------------------------------------------------------------------------------------------------------------------------------------------------------------MKFATTV-LLTS-AIWTTSALA-APR--AG--------------------------------FGVP-PKAPG----------------------------DK-NGALAAEQSTS----ADIEYGYNWAGVIHTTPPATGT--YTAASATFTVPEPTATDDSS----------------------GGKQGASAWVGIDGGT----Y-------RNAILQAGVDFYV-----EGG---------TKNYDAWYEWYPAYSND-FN-------LS---------ISAGDIVIVKVVSSS----PSQG-VAILEN-ESS-GQSATQTLSADP---------------STATLGGQNVEWMVEDYQS-GSSD-------VALVNFN-KVKFTGVQAETS-----DGQ-----K-I--GTDGAT-----IYDI---QQNGDVLTN-VT-----II-SD--TEFDVS----------YEAAQ--------------------------------------------------------------------------------------------------------------------------------------------------------------------------------------------------------------------------------------------------------------------------------------------------------------------------------------------------------------------------------------------------------------------------------------------------------------
>EFAk000004
-----------------------------------------------------------------------------------------------------------------------------------------------------------------------------------------------------------------------------------------------------------------------------------------------------------------------------MIRSVTVLA-VPAPRTG--------------------------------LEGR-LRTRSLQR---QSHPLAPLPLD----------TST-KEESR--LLEPDENTTHVTYSSNWAGAVREQPPPQGT--YSAVSATFRVPEPTAQGGSG------------------------TQAGSAWVGIDGDT----Y-------SNAILQTGVDFYV----ENG----------QTYNDAWYEWYPDYAYD-FD-------LD---------VSTGDTIVAKVEAIS----PSQG-VATIEN-IST-GKKATQTIKAPA---------------ATATLAGQNADWIVEDFQS-GDSM-------VDLAGFG-EISFWGVQAQGG------GS-----T-W--GVDDAT-----IVEL---KQGNQVLTD-VD-----VQ-SD--SAFTVS----------YTS----------------------------------------------------------------------------------------------------------------------------------------------------------------------------------------------------------------------------------------------------------------------------------------------------------------------------------------------------------------------------------------------------------------------------------------------------------------
>EFAnig0008
----------------------------------------------------------------------------------------------------------------------------------------------------------------------------------------------------------------------------------------------------------------------------------------------------------------MKF--TN-YLLTTATLASSVLA-APAPRTG--------------------------------LEDR-LRARSLQR---QSHPLAPIPLD----------TST-KENSR--LLEADENTTHVTYSSNWAGAVREQPPPQGT--YSAVSATFRVPEPTAQGGSG------------------------TQAGSAWVGIDGDT----Y-------SNAILQTGVDFYV----ENG----------QTYNDAWYEWYPDYAYD-FD-------LD---------VSTGDTIVAKVEAIS----PSQG-VATIEN-IST-GKKATQTIRAPA---------------ATATLAGQNADWIVEDFQS-GDSM-------VDLAGFG-EISFWGVQAQGG------GS-----T-W--GVDDAT-----IVEL---KQGNEVLTD-VE-----VQ-SD--SAFTVK----------YTS----------------------------------------------------------------------------------------------------------------------------------------------------------------------------------------------------------------------------------------------------------------------------------------------------------------------------------------------------------------------------------------------------------------------------------------------------------------
>EFAnid0002
----------------------------------------------------------------------------------------------------------------------------------------------------------------------------------------------------------------------------------------------------------------------------------------------------------------MKLSLTS-SLLTTTTLLGSALS-LPQT-SN--------------------------------LVSR-IQARSLNR---QSHPLTRQDGG----------HSG-SQTGF--RMAST---AAVAYSNNWAGVVREEAPPGGP--YTAVSATFTVPKPTAAPNTA-----------------------GLQAGSAWVGIDGDT----Y-------SGAILQTGVDFYI----DNG----------RVYNDAWFEWFPDYAYD-FN-------LA---------INTGDVIVAKVEALS----PSNG-VAIIEN-KNT-GQTATQTISAPK---------------ADATLKGVNADWIVEDFQS-GDKV-------VALADFE-QVTFTGCEAKAQ-----NGD-----S-L--GLDGST-----IIEL---KQNNKVLTE-VT-----VK-GN--NELTVA----------SKM----------------------------------------------------------------------------------------------------------------------------------------------------------------------------------------------------------------------------------------------------------------------------------------------------------------------------------------------------------------------------------------------------------------------------------------------------------------
>EFAfl00002
----------------------------------------------------------------------------------------------------------------------------------------------------------------------------------------------------------------------------------------------------------------------------------------------------------------MKP--TH-AYLT-AALISGALA-APG--ST--------------------------------LAQR-MRHRSLDH---LTLPLQ---GE----------GSA-TDSEA--RVAG----AAVQYSNNWAGVVREQAPPEGP--YTAVSATFTVPSATAVANQN-----------------------GVQAGSVWVGIDGDT----Y-------AGAILQAGVDFYS----DP-----------TQQNHAWFEWYPAYATN-FPN------IE---------VNAGDTIVSTVRSNS----PSEG-IAIIEN-KST-GQTVSQTVTAPE---------------PTATLAGQNAEWIVEDFQS-GDTM-------VVLANFG-EVEFSGAQAEAG-----N-A-----K-F--GLKGGE-----VIDL---KQNNKVLTQ-TE-----VT-GD--QDMTVK----------FIGA---------------------------------------------------------------------------------------------------------------------------------------------------------------------------------------------------------------------------------------------------------------------------------------------------------------------------------------------------------------------------------------------------------------------------------------------------------------
>EFAo000006
----------------------------------------------------------------------------------------------------------------------------------------------------------------------------------------------------------------------------------------------------------------------------------------------------------------MKP--TH-AYLT-AALISGALA-APG--ST--------------------------------LAQR-MRHRSLDH---LTLPLQ---GE----------GSA-TDSEA--RVAG----AAVQYSNNWAGVVREQAPPEGP--YTAVSATFTVPSATAVANQN-----------------------GVQAGSVWVGIDGDT----Y-------AGAILQAGVDFYS----DP-----------TQQNHAWFEWYPAYATN-FPN------IE---------VNAGDTIVSTVRSNS----PSEG-IAIIEN-KST-GQTVSQTVTAPE---------------PTATLAGQNAEWIVEDFQS-GDTM-------VVLANFG-EVEFSGAQAEAG-----N-A-----K-F--GLKGGE-----VIEL---KQNNKVLTQ-TE-----VT-GD--QDMTVK----------FIGA---------------------------------------------------------------------------------------------------------------------------------------------------------------------------------------------------------------------------------------------------------------------------------------------------------------------------------------------------------------------------------------------------------------------------------------------------------------
>EFAt000002
----------------------------------------------------------------------------------------------------------------------------------------------------------------------------------------------------------------------------------------------------------------------------------------------------------------MKY--VA-GLFATSAAVTGAFA-APR--LG--------------------------------LADR-VFARSSEHT-HQTNPLENLGGD----------GG---DSNA--RVAS-----NVAYSNNWAGVVREQPPPNGI--YTAVSATFTVPKPTSVSGDQ-------------------------EAGSAWVGIDGDT----Y-------SNAILQAGVDFYA----RDG----------QAYNQPWFEWYPEAAHN-FEN------IE---------VATGDTIAVKVHALS----PSQG-VAIIEN-KSN-GQSATKTLNAPR---------------ASATLAGQNADWIVEDFTS-GASM-------VPLADFS-SVTFTGAGADGG-----N-E-----H-F--GVSDAT-----IIKL---KQNGKVLTD-VN-----VE-GD--AQLTVH----------YKKS---------------------------------------------------------------------------------------------------------------------------------------------------------------------------------------------------------------------------------------------------------------------------------------------------------------------------------------------------------------------------------------------------------------------------------------------------------------
>EFBc000001
------------------------------------------------------------------------------------------------------------------------------------------------------------------------------------------------------------------------------------------------------------------------------------------------------------------MEEKR-HERLAKRLAG-------------------------------------------RRGNS-LRPLAPNLV-PGVNLTG-----------------L-GDFISGNDNGDDSNTKQTVYSSNWAGAVIIS--SG----ITEVTGTFTVPSVSEPAGGS---------------------DSTEYGASAWVGIDGDT----C-------GAAILQTGVECLV-----EGT---------ETAYSAWYEWYPDYSYT-FTD------FD---------VAPGNVIRATVQATS----TTSG-VATLEN-QST-GQSVSHTFSDES---------------STGTLCETNAEWIVEDFQI-GSSL-------VPFANFG-SVTFTGASYQS------NGA-----S-H--GVTGAT-----IFDV---QQNGQTQTD-CG-----TSGDSE-VYCNYE---------G-------------------------------------------------------------------------------------------------------------------------------------------------------------------------------------------------------------------------------------------------------------------------------------------------------------------------------------------------------------------------------------------------------------------------------------------------------------------
>EFBb000001
------------------------------------------------------------------------------------------------------------------------------------------------------------------------------------------------------------------------------------------------------------------------------------------------------------------MKYSL-ILSSLATLAAAVPA-VTRGVAL------------------------------RQREPS-QKQRSHFKK-PSSNVT------------------------------------ETQYSGNWAGVVQIG--SG----YNHVQGTIVVPRVS--GGAD-------------------------SAASAWVGIDGDT----C-------QSAILQTGVSFYG-----DG------------SFDAWYEWIPDYSYS-FSG------ID---------ISVGDSVKMYVDASS----KTGG-VAVLEN-LTT-GQKVQHTFTN-----------------PPSTLCETNAEWIVEDFQS-GNSQ-------VPFADFD-SITFTDASASG-----SQG------S-I--TPSGGT-----VIDLR--TKSGEILTD-CG-----T-RGSD-VYCNYT---------G-------------------------------------------------------------------------------------------------------------------------------------------------------------------------------------------------------------------------------------------------------------------------------------------------------------------------------------------------------------------------------------------------------------------------------------------------------------------
>EFMt000001
------------------------------------------------------------------------------------------------------------------------------------------------------------------------------------------------------------------------------------------------------------------------------------------------------------------MKLAV-LIATTAGLAAALPQ-G---VAR------------------------------RG---V-GRPLHHSGP-NIRNTT------------------------------------YPQYSSNWAGAVQIG--TG----FTSVYGTITVPSVHDR--------------------------NPNAAASAWVGIDGDT----C-------QQAILQTGVSFYG-----DG------------SFDAWYEWIPDYAYS-FSN------FR---------LSAGDQIRMSVEASS----KRAG-VATLEN-LST-GQKVSHTFTS-----------------TPSTLCETNAEWIVEDFQE-GSSL-------VPFADFG-TVTFTDAYATG-----SSG------T-V--TPSGAT-----IIDIK--QG-NEVLTN-CA-----T-SGSD-LTCSYT---------G-------------------------------------------------------------------------------------------------------------------------------------------------------------------------------------------------------------------------------------------------------------------------------------------------------------------------------------------------------------------------------------------------------------------------------------------------------------------
>EFTt000001
------------------------------------------------------------------------------------------------------------------------------------------------------------------------------------------------------------------------------------------------------------------------------------------------------------------MKNAI-LIAAAVGLAAALPQ-PGAPLTR------------------------------RG---G-TRPPHHSAP--RRNTT------------------------------------YPEYSSNWAGAVQIG--TG----FTFVTGTITVPSVYN--G------------------------NPYSAASAWVGIDGDT----C-------QTAILQTGVSFYG-----DG------------SYDAWYEWIPDYSYS-FSG------FG---------LRAGDEIRMTVDATS----KTTG-VATLEN-LST-GAKVSHTFRN-----------------TPSTLCETNAEWIVEDFES-GGSL-------VPFADFG-TVTFTDAYATG------SGG-----Q-V--TPQGAT-----IIDIR--QS-GRVLTN-CG-----T-SGAD-LTCTYT---------G-------------------------------------------------------------------------------------------------------------------------------------------------------------------------------------------------------------------------------------------------------------------------------------------------------------------------------------------------------------------------------------------------------------------------------------------------------------------
>EFTa000002
------------------------------------------------------------------------------------------------------------------------------------------------------------------------------------------------------------------------------------------------------------------------------------------------------------------MKYST-VLLAAAGLAAAAPS-N---VSP------------------------------KY---G-RRNGAHSLP-NQRNTK------------------------------------YPQYSSNWAGAVQIG--KG----FNKVTGTITVPRAS--GGS-------------------------NAAASAWVGIDGDT----C-------QSAILQTGVSFYG-----DG------------SFDAWYEWIPDYSYS-FSG------FS---------LKVGDEIRMTVDASS----KTTG-VATLEN-LTT-GKSVSHTFTN-----------------TPSTLCETNAEWIVEDFEE-GSQL-------VPFANFG-KVTFSNATASG-----SSG------T-I--TPSGST-----IIDIE--SSSGKVLTD-CS-----A-SSSG-VTCSYT---------G-------------------------------------------------------------------------------------------------------------------------------------------------------------------------------------------------------------------------------------------------------------------------------------------------------------------------------------------------------------------------------------------------------------------------------------------------------------------
>EFMac00001
------------------------------------------------------------------------------------------------------------------------------------------------------------------------------------------------------------------------------------------------------------------------------------------------------------------MKYTT-VLALLVTSAAALPG-KA--LKN------------------------------NRGLTK-RAVRQQSVP-NQRNIT------------------------------------HPQYSGNWAGAVQSG--QS----FTHVEGVITVPQVSGAYG---------------------------AAASAWVGIDGDA----C-------QQALLQTGVSFYA-----DG------------TFDAWYEWIPEASSS-FDN------FQ---------LSVGDQIKMVINATG----LTTG-VATLEN-LST-GNKVTHTYHS-----------------SPSSLCQNSAEWIVEAFME-GSSE-------VVLANFG-EVTFTDASATD-----SAG------T-V--NGNGAT-----IIDMQ--DQTGNVLTD-CS-----A-SGSQ-VSCTYN---------GN------------------------------------------------------------------------------------------------------------------------------------------------------------------------------------------------------------------------------------------------------------------------------------------------------------------------------------------------------------------------------------------------------------------------------------------------------------------
>EFMan00001
------------------------------------------------------------------------------------------------------------------------------------------------------------------------------------------------------------------------------------------------------------------------------------------------------------------MKYTT-VFALLAASAAALPG-RP--LKN------------------------------NRGSTK-RALGHQSVP-NQRNTT------------------------------------HPQYSGNWAGAVQSG--QS----FTHVEGVITVPQVSGAEG---------------------------AAASAWVGIDGDA----C-------QQALLQTGVSFYA-----NG------------AFDAWYEWIPDASSD-FDD------FQ---------LSVGDQIKMVIDATG----VTTG-VATLEN-LTT-GQKVTHTYDS-----------------SPSSLCQNSAEWIVEAFME-GGSQ-------VVLADFG-QVTFTGASATD-----SDG------T-V--DGTDAT-----IVNMQ--DQTGNTVTD-CA-----A-SGSR-VSCTYT---------GN------------------------------------------------------------------------------------------------------------------------------------------------------------------------------------------------------------------------------------------------------------------------------------------------------------------------------------------------------------------------------------------------------------------------------------------------------------------
>EFCg000001
------------------------------------------------------------------------------------------------------------------------------------------------------------------------------------------------------------------------------------------------------------------------------------------------------------------MKFSA-FALAAAG-IVAAAP-GTKLVQR------------------------------DYSPLV-PRSAR-ARH-SSAPNR-----------------RL-SAESVESLTLNSTGVKNAHYSSNWSGAVQIG--NG----YNHVTGTITVPEVSGNSG---------------------------DAASAWVGIDGDT----C-------ETAILQTGISLYA-----DG------------TFDAWYEWIPDNAYS-FDN------FD---------VSVGDQIQMTVDASS----TKKG-VATLHN-LTT-GKKVTHTFTS-----------------TPSTLCETNAEWIVEAFQE-GGKQ-------VTLADFG-TIEFTGATASG------SGG-----S-I--TPSGAE-----IFDIS--PNGGKTYLT-QA-----SSSGST-VTVSYI---------G-------------------------------------------------------------------------------------------------------------------------------------------------------------------------------------------------------------------------------------------------------------------------------------------------------------------------------------------------------------------------------------------------------------------------------------------------------------------
>EFCh000001
------------------------------------------------------------------------------------------------------------------------------------------------------------------------------------------------------------------------------------------------------------------------------------------------------------------MKFAA-FVLAAAG-IVAAAP-GTKLVQR------------------------------NYSPLV-PRSAR-ARY-SSAPNQ-----------------RL-SVDSLDLL--KSTGEKNVDYSGNWAGAVKIG--TG----YNHVTGTITVPEVSGARG---------------------------AAASAWVGIDGDT----C-------QTAILQTGISFYA-----DG------------TFDAWYEWIPDYAYN-FNN------FG---------VSVGDKIRMTVDASS----KTKG-VATLEN-LTT-GQKVTHSFTS-----------------TPSSLCETNAEWIVEAFQE-NGSQ-------VTLADFG-TVTFTGAAASG------SGG-----S-V--TAAGAD-----IIDIS--PNNGRTVLA-AG-----SVSGST-VTVKYV---------G-------------------------------------------------------------------------------------------------------------------------------------------------------------------------------------------------------------------------------------------------------------------------------------------------------------------------------------------------------------------------------------------------------------------------------------------------------------------
>EFCo000001
------------------------------------------------------------------------------------------------------------------------------------------------------------------------------------------------------------------------------------------------------------------------------------------------------------------MKFTL-FLAAAAAGLVSAAP-GAKLVQR------------------------------NYSPVV-PRSSR-ARF-NSAPIQ-----------------RL-SVDSLES----TDGFKNNDFSSNWAGAVKIG--TG----YNHVTGTIVVPDVSGARG---------------------------SAASAWVGIDGDT----C-------QTAILQTGISFYA-----DG------------TFDAWYEWIPDYAYS-FSN------FG---------VSVGDKIRITVDASS----KTRG-VATLEN-LTT-GKKVTHSFTS-----------------TPSSLCETNAEWIVEAFQE-NGSQ-------VTLADFG-SVTFTDAAASG-----TSG------S-T--GPSGGD-----IIDIS--LNSGRSVLA-HS-----TVSGNT-VTVNYV---------G-------------------------------------------------------------------------------------------------------------------------------------------------------------------------------------------------------------------------------------------------------------------------------------------------------------------------------------------------------------------------------------------------------------------------------------------------------------------
>EFFf000001
------------------------------------------------------------------------------------------------------------------------------------------------------------------------------------------------------------------------------------------------------------------------------------------------------------------MKFTL-FLAAAS--LALAAP-GTKLTPR------------------------------DTSPVV-PRSARRAKY-SSHPNQ-----------------RL-VSL-SDART------KNDQYSGNWAGAVQIG--SG----YNKVQGTITVPEVSGADG---------------------------AAASAWVGIDGDT----C-------QTAILQTGISFYA-----DG------------SFDAWYEWIPDYAYS-FNN------FD---------VSVGDQIRMTVDASS----KTKG-VATLEN-LTT-NQKVTHSFTN-----------------TPSTLCETNAEWIVEAFQE-GGSQ-------VDLADFG-TVTFTNAVVSG-----TRG------T-S--GPSGAQ-----IIDIS--PDQGQTVQA-VG-----SITSNS-VTVKYV---------GN------------------------------------------------------------------------------------------------------------------------------------------------------------------------------------------------------------------------------------------------------------------------------------------------------------------------------------------------------------------------------------------------------------------------------------------------------------------
>EFFo000001
------------------------------------------------------------------------------------------------------------------------------------------------------------------------------------------------------------------------------------------------------------------------------------------------------------------MKFTL-FLAAAS--LALAAP-GTKLTPR------------------------------DTSPVV-PRSARRAKY-SSHPNQ-----------------RL-WSLDSEART------KNDQYSGNWAGAVQIG--SG----YNKVQGTITVPEVSGADG---------------------------AAASAWVGIDGDT----C-------QTAILQTGISFYA-----DG------------SFDAWYEWIPDYAYS-FSN------FD---------VSVGDQIRMTVDASS----KTKG-VATLEN-LTT-NQKVTHSFTN-----------------TPSTLCETNAEWIVEAFQE-GGSQ-------VDLANFG-TVTFTNAVVSG-----TKG------T-S--GPSGAQ-----IIDIS--PDQGQTVQA-VG-----SITSNS-VTVKYV---------GN------------------------------------------------------------------------------------------------------------------------------------------------------------------------------------------------------------------------------------------------------------------------------------------------------------------------------------------------------------------------------------------------------------------------------------------------------------------
>EFBb000002
------------------------------------------------------------------------------------------------------------------------------------------------------------------------------------------------------------------------------------------------------------------------------------------------------------------MKFTV-ALAVLAGLAAAAPQ-QLRQRGP------------------------------HERS-A-RRNRTNQRV-GAPFTT-----------------SP-HGVR-------------SQTSSNWAGAVKNG--KG----ITKVVGTITVPTPRG--GSS------------------------QQSGAAWVGIDGDS----C-------QAALLQTGIDFYG-----DG------------SFDAWWEWIPDNVVF-FNN------FP---------LSVGDEIYMEVDASS----KTTG-VAVLEN-KTQ-GKKVTHTFTK-----------------TPSTLCETDAEWIVEDFAD-------------NLAGFS-EIVFTNNSAVS-----SAG------V-I--TPAGGT-----VINLA--KEGTGPLET-DC-----GIDGDD-VYCKYI---------GKL-----------------------------------------------------------------------------------------------------------------------------------------------------------------------------------------------------------------------------------------------------------------------------------------------------------------------------------------------------------------------------------------------------------------------------------------------------------------
>EFCm000001
------------------------------------------------------------------------------------------------------------------------------------------------------------------------------------------------------------------------------------------------------------------------------------------------------------------MKFAI-ALAALAGVAAAAPQ-QLRQRSA------------------------------HERSTT-RRNRTNQRL-GAPYTN------------------A-DGVR-------------SQTSSNWAGAVRHA--KG----ITKVVGTITVPTPRG--GSA------------------------DQSGAAWVGIDGDS----C-------QAALLQTGIDFYG-----DG------------SFDAWWEWIPDNVVM-FGD------FP---------LSVGDRVYMEVDASS----KTTG-VAILEN-LTT-GKKATHTFTR-----------------TPSTLCETDAEWIVEDFAD-------------NLAGFS-EIIFTNNSATT-----SSG------T-I--TPAGGT-----VINLA--KEGTGPLET-DC-----GINGND-VYCKYI---------GNL-----------------------------------------------------------------------------------------------------------------------------------------------------------------------------------------------------------------------------------------------------------------------------------------------------------------------------------------------------------------------------------------------------------------------------------------------------------------
>EFCpur0001
------------------------------------------------------------------------------------------------------------------------------------------------------------------------------------------------------------------------------------------------------------------------------------------------------------------MKFLT-GLALVASASATSLS-GSRMQSR------------------------------PRVLSS-SPAKLFSRA-GVEP----------------------------------------AYSPNWAGAVQSG--TG----FHYVEGTITVPKVS---GKP------------------------DAAAAAWVGIDGVD----C-------QQAILQTGVSFHT-----DG------------TFEAWYEWYPEYSHN-WDN------FK---------IKAGDQIKMIVDATT----STSG-TASLEN-LTT-GQKVSQHFPK-----------------APVKICGVTAEWIVEDFTA-NDHQ-------VPFANFG-SITFTNAIAKGD-----KG------S-V--SPQGAE-----IYAIR--EENAQSALT-SC-----GARRGQ-VSCHYV-----------------------------------------------------------------------------------------------------------------------------------------------------------------------------------------------------------------------------------------------------------------------------------------------------------------------------------------------------------------------------------------------------------------------------------------------------------------------------
>EFCpu00018
-----------------------------------------------------------------------------------------------------------------------------------------------------------------------------------------------------------------------------------------------------------------------------------------------------------------------------------MAS-FLVSALL--------------------------------ASVA-VASPLTGGV-PTNVKVL-----------------------SAE-DPAY-E----QLNSNWAGAVLRK-DGGT---FQAVTGSFKVPKP-----------------------------TGEGSAAIWVGVDGMD----C-------GV-ILQTGVDASI-----KGG---------QVSYSSWYEWFPDPSYT-FDN------ID---------FAAGDDVTLTATTHS----TTTG-TVTIEN-KTK-NQKVTKDVS------------------STSALCQKNAEWIVEDYSS-GG-L-------VEFDNFG-TVTFTSATATTG-----SGS-----V-G--PD-GAT-----IVDIA---QNGTQLTQ-SS-----VANGQ--VTIKHT-----------------------------------------------------------------------------------------------------------------------------------------------------------------------------------------------------------------------------------------------------------------------------------------------------------------------------------------------------------------------------------------------------------------------------------------------------------------------------
>EFCpu00019
-----------------------------------------------------------------------------------------------------------------------------------------------------------------------------------------------------------------------------------------------------------------------------------------------------------------------------------MAS-FLATILL--------------------------------ASAA-VATPLAA-I-P--VDAA-----------------------APS-DATY-E----VLSSNWAGAVLRK-DADT---FKAVTGSFKVPKP-----------------------------TGSGSAAIWVGIDGAD----C-------GV-ILQTGVDATI----KNG----------QVSYSSWYEWFPDPSHV-FTG------IE---------FSAGDEVTLTATAHS----NTTG-TVTIEN-KTK-NKKVSSDVS------------------SSHALCQKDAEWIVEDYSS-GG-L-------VQFDNFG-TVTFTNNVATTA-----SGT-----V-G--PA-GAQ-----IWDIS---HNGTQLTH-SS-----VSNGN--VIIKHS-----------------------------------------------------------------------------------------------------------------------------------------------------------------------------------------------------------------------------------------------------------------------------------------------------------------------------------------------------------------------------------------------------------------------------------------------------------------------------
>EFCpu00021
-----------------------------------------------------------------------------------------------------------------------------------------------------------------------------------------------------------------------------------------------------------------------------------------------------------------------------------MAS-FIVLALT--------------------------------AS-A-LAIGHQGQV----VKIN-----------------------PKNGNATY-D----VQSSNWAGAVIQA-APGT---YQAVTGTFTVPSS-----------------------------SGSGSAAIWVGIDGAG--SDC-------GV-ILQTGIVANS-----DN------------TYYSWYEWFPDPSYN-FNN------IN---------FAAGDVVKLTATAHS----TTTG-TVTIEN-QTN-GQSVTQDVS------------------STHALCQEYAEWIVEDYEV-GSGQ-------AQFDDFG-TVTFSSAQAQTG-----SGY-----A-G--PD-GAT-----IWDIW---QNNVQLTQ-SS-----VQNGN--VVVSHT-----------------------------------------------------------------------------------------------------------------------------------------------------------------------------------------------------------------------------------------------------------------------------------------------------------------------------------------------------------------------------------------------------------------------------------------------------------------------------
>EFCpu00022
-----------------------------------------------------------------------------------------------------------------------------------------------------------------------------------------------------------------------------------------------------------------------------------------------------------------------------------MAS-FIVLALA--------------------------------VT-A-LARGQQGQV----VKIS-----------------------PKNGNSTY-D----VQSSNWAGAVIQA-AAGT---YQAVTGTFTVPNP-----------------------------TGSGSAAIWVGIDGAG--SDC-------GV-ILQTGVDATI-----DNG---------QVSYSSWYEWFPDPSYS-FSN------IN---------FAAGDVVQLTATAHT----TTTG-TVTIEN-QTN-GQKVTQDVS------------------STSALCQEYAEWIVEDYQS-GDSQ-------VVFDNFG-TVTFSDAQATTG-----AGA-----V-G--PD-GAT-----IWDIW---QNNVQLTK-SS-----VQNGN--VVVSHT-----------------------------------------------------------------------------------------------------------------------------------------------------------------------------------------------------------------------------------------------------------------------------------------------------------------------------------------------------------------------------------------------------------------------------------------------------------------------------
>EFCpu00023
-------------------------------------------------------------------------------------------------------------------------------------------------------------------------------------------------------------------------------------------------------------------------------------------------------------------------------------------------------------------------------------MGQQGQV----VKIS-----------------------PKNGNSTY-E----VQSNNWAGAVITA-AAGT---YQAVTGTFTVPKP-----------------------------SGSGSAAIWVGIDGAG--PDC-------KV-ILQTGIVANV-----NNG---------QVAYGAWSEWFPDPSNS-FSN------IT---------FATGDVVKLTATAHS----KTTG-TVTIEN-QTS-GQKVSQDLS------------------SSHAICQEYAEWIVEDYSS-GNSQ-------VTFDNFG-TVTFTDAQATTA-----SGT-----V-G--AD-GAT-----IWDIW---QDNVQLTK-SS-----VSNGN--VVISHT-----------------------------------------------------------------------------------------------------------------------------------------------------------------------------------------------------------------------------------------------------------------------------------------------------------------------------------------------------------------------------------------------------------------------------------------------------------------------------
>EFCpu00024
---------------------------------------------------------------------------------------------------------------------------------------------------------------------------------------------------------------------------------------------------------------------------------------------------------------------------------------------------------------------------------------------------------------------------------------------------------------------------------------------------------------MWVGIDGVG----C-------QV-ILQTGVDATI-----DNG---------QVSYSSWYEWYPDPSHT-FDN------IN---------FSAGDVVTLTATAHT----TNTG-TVTIEN-ATN-GQKVSSDVN------------------STTALCMQNAEWIVEDYIG-GNSQ-------VSFDNFG-TVTFTNAQATTG-----SGA-----V-G--PD-GAT-----IYEIV---QNNVQLTQ-AS-----VQNGN--VVISH------------------------------------------------------------------------------------------------------------------------------------------------------------------------------------------------------------------------------------------------------------------------------------------------------------------------------------------------------------------------------------------------------------------------------------------------------------------------------
>EFCpu00020
---------------------------------------------------------------------------------------------------------------------------------------------------------------------------------------------------------------------------------------------------------------------------------------------------------------------------------------------------------------------------------------------------------------------------------------------------------------------------------------------------------------MWVGIDGVD----C-------CV-ILQTGVDATI----NNN----------QVSYSAWYEWFPDPSHT-FDS------ID---------FAAGDDVTLATTAHS----TTNV-TVMIEN-KTK-NQNVTHEVS------------------SSHALCQKDAEWIVEDYSS-GGDT-------VKFDDFG-TVTFTGAQATTG-----SGT-----V-R--AD-GAT-----IYGIKD--QSGKVLTQ-SS-----VSNGN--VVIKHT-----------------------------------------------------------------------------------------------------------------------------------------------------------------------------------------------------------------------------------------------------------------------------------------------------------------------------------------------------------------------------------------------------------------------------------------------------------------------------
>EFCpu00025
------------------------------------------------------------------------------------------------------------------------------------------------------------------------------------------------------------------------------------------------------------------------------------------------------------------------------------------------------------------------------------------------------------------------------------------FTTNWAGAVMNGTEA-----INSVTGTFSLPKPTGN-GS----------------------------VAIWVGMDGVS----C-------ST-LLQVGIIVTV----NNG----------VVSYIPWYEWLPDYATP-LET------LR---------LDASDQVTLTVTATS----PTSG-EVKIQN-KSK-NQEVSTQVSS------------------SAKLCQRNADWIVEAYHN-GTGL-------APLNNFG-TVMFTQAQAGTW------GGA----I-A--PTTDAS-----VYNIQ---QNGQAVAW-GS-----VQNGN--VIVQH------------------------------------------------------------------------------------------------------------------------------------------------------------------------------------------------------------------------------------------------------------------------------------------------------------------------------------------------------------------------------------------------------------------------------------------------------------------------------
>EFSsc00001
------------------------------------------------------------------------------------------------------------------------------------------------------------------------------------------------------------------------------------------------------------------------------------------------------------------------------MQRRARAH-KSSPILA--------------------------------ANVN-LGSNHKPGG-PYKFNAVGGSGV----------NGT-GLGAGQNKDQTH-GSNAMIYSANWAGAVLNG--VD----FQLVTGTFAVPTPRLPKDAD---------------------ANTEYAASAWVGIDGSS----C-------QDTILQVGLDFSI----Q-GT---------RVSYDAWYEWYPDYSYN-FVN------FA---------IRAGDIVRLTAASSS----TTSG-RVLVEN-LTT-GQSVAHTFSG-----------------ESSPLCQANAEWIVEDFMT-GNSL-------KPLANFG-TVTFTNCSVTQT-----SGT-----Q-L--GVTGST-----IINMQ---QNGNVMTN-CS-----TSYGKT-VSCTYT-----------------------------------------------------------------------------------------------------------------------------------------------------------------------------------------------------------------------------------------------------------------------------------------------------------------------------------------------------------------------------------------------------------------------------------------------------------------------------
>EFTma00005
------------------------------------------------------------------------------------------------------------------------------------------------------------------------------------------------------------------------------------------------------------------------------------------------------------------MKFST--IAGSILLSSVALA--APLSEEN-----------------------------LARREA-NRVARRARP-NQQTHT----NQ----------RIN----ASEELSTTDSETFAEVYSSNWAGAVLVG--SG----YTSVTGSFVVPSVTLPAGGD---------------------RTKQYCAAAWVGIDGDT----C-------GTAILQTGVNICI----QYG----------QITNTAWYEWFPASQSY-WPSD-----LS---------INTGDTITATVTADG----LTGG-TATVTN-EST-GQSVSSTFSG-----------------QTASLCQTNAEWIMEDLSS-GGGL-------LNFADFGSDFTFTGATALS------NGA-----T-V--DTTGAT-----IMDI---YQN-KVLTS-TT-----ASGST--VVISYL-----------------------------------------------------------------------------------------------------------------------------------------------------------------------------------------------------------------------------------------------------------------------------------------------------------------------------------------------------------------------------------------------------------------------------------------------------------------------------
>EFTs000009
------------------------------------------------------------------------------------------------------------------------------------------------------------------------------------------------------------------------------------------------------------------------------------------------------------------MKFST--AVGSLLLSSVALA--APLSEEN-----------------------------LARRES-NRVARRARS-HKQTHT----NQ----------RID-TIDAIKDLEVASAASSAEVYSSNWAGAVLIG--SG----YTSVTGSFVVPSVSVPSGGD---------------------STQQYCAAAWVGIDGDT----C-------GTAILQTGVNICI----QNG----------QITNTAWYEWFPAAQEY-WDSG-----IT---------INTGDTVTATVTADG----LTGG-TATVTN-ESN-GQSVSYTFSG------------------------TNAEWIMEDLSG-GGGL-------LNFADFGSDFTISGATAIS------NGN-----T-V--DTTGAT-----IMDI---SQNNQILTS-TT-----ASGSN--VVISYQ-----------------------------------------------------------------------------------------------------------------------------------------------------------------------------------------------------------------------------------------------------------------------------------------------------------------------------------------------------------------------------------------------------------------------------------------------------------------------------
>EFAd000003
--------------------------------------------------------------------------------------------------------------------------------------------------------------------------------------------------------------------------------------------------------------------------------------------------------------------MLF-TPASLVLLAASALA-IPT-REE--------------------------------RHRA-RLARRGVA-----RQSQPVQLL----------AGA-SAAKLAAGANET-VAAQQVYSANWAGAALNGYASGT---FRTVSATFTVPTPKTPPGGS---------------------SAEEYYASAWVGIDGYS----C-------GSAILQTGVDFIV-----QGK---------SVSYDVWYEWWPDYAYL-YDEP-----IT---------VKAGDRVELSVVATS----TKTG-SSTVRN-LSS-GWTSTQQIK------------------SGAALCESDAEWIVEDFASDGGQ--------VPFANFG-TVTLSNAVAGRF----SSGN-----I-G--PSNAT------LIDI---KQNDKVLTK-TT-----VSSS-S-VTVKYI---------G-------------------------------------------------------------------------------------------------------------------------------------------------------------------------------------------------------------------------------------------------------------------------------------------------------------------------------------------------------------------------------------------------------------------------------------------------------------------
>EFAd000004
--------------------------------------------------------------------------------------------------------------------------------------------------------------------------------------------------------------------------------------------------------------------------------------------------------------------------------------------------------------------------------------------------------------------------------------------------------------FRSITGTFVVPPVSLPPGAS---------------------TNETYAASAWVGFDGYT----C-------TGGIWQAGVDFVV----QDT----------NASYRAWSEWWIDPSIY-YDD------FA---------IGEGDKIKVTVTAFT----TESG-VAVIEN-LST-GEQVNQTLVT------------------PWTICEQDADWVVEDFGM-SDGR----AKGAPFADFG-TLTFTDVSVSLA------SGGT---M-G--PSDVTN-----LIDL---KINETVYTS-TS-----VKAD-S-ISITYL---------RHV-----------------------------------------------------------------------------------------------------------------------------------------------------------------------------------------------------------------------------------------------------------------------------------------------------------------------------------------------------------------------------------------------------------------------------------------------------------------
>EFTr000002
------------------------------------------------------------------------------------------------------------------------------------------------------------------------------------------------------------------------------------------------------------------------------------------------------------------------MKISTV-VTYSLLA-CHVYATP-----------------------------------I-TFKRDILHG-PIARSSRSFQQN----------RSE-EI---------H-HGNRASYSSIWSGAVIDSPPEGEA--FNSVSASFVIPKPSIPEGSP---------------------PNNYYTVAAWVGIDGDT----A-------SKAILQTGVDLTI-----EGG---------QVYYEPWYEWWPDHSYT-FSEN-----LA---------ISPGDVIKATVSATS----STSG-FATIEN-VST-GKLVTKYLT------------------STYALAQQNAEWIVENYMM-GLGA---SAHHTPLANWS-SIVFTDTKASTR------KS-----W-L--DASNAT-----AINM---AQNKTVITE-VT-----IDG-SS-VIDTYI---------FTGKTPNLKADDTG------------------------------------------------------------------------------------------------------------------------------------------------------------------------------------------------------------------------------------------------------------------------------------------------------------------------------------------------------------------------------------------------------------------------------------------------------
>EFPca00006
------------------------------------------------------------------------------------------------------------------------------------------------------------------------------------------------------------------------------------------------------------------------------------------------------------------------------------------------------------------------------------------------------------------------------------------------MTVQNPFRPL------SVTREFLYSREFRPVTS--------------------------IKFIRPVGIDGVS----C-------QNAILQTGIDTTI----QNG----------QVTYDAWWEWFPFAAAD-FPAED----IS---------VSAGDILTVSVTATS----ATSG-TAEIIN-QST-AMAVVEDIAT-----------------SPIALCMSDAEWIVEDFSV-GGTL-------VPLANFG-TVTFTGASAGTP-----SG-S----V-D--TSSANT-----VIIN----QNNVDLTS-AL-----ISGS-T-VMVAYI-----------------------------------------------------------------------------------------------------------------------------------------------------------------------------------------------------------------------------------------------------------------------------------------------------------------------------------------------------------------------------------------------------------------------------------------------------------------------------
>EPEm000001
--------------------------------------------------------------------------------------------------------------------------------------------------------------------------------------------------------------------------------------------------------------------------------------------------------------------------------------------------------------------MKFSILSLTAVFSITLAAPSPRLQRRLERREASHVGRFSNRVETSSKLKFDNHAHKKNNTAKITPSTATQYSSNWAGAVLTTPPTDET--YNFVTGTFTVPTPSLPSGVS-------------------IMGDGTWSASAWVGIDGDT----C-------TSAILQTGVDFSIS---QSG----------IASYAAWYEWYPDAADD-FD-------IA---------IAAGDVITAYVQAST----LTSG-MAVIEN-KTT-GQTASIDLN------------------STSSLCGTNAEWIVEDFEV-NGKL-------VSLADFG-SVTFTGAQANTD-----EGSS----V-G--VNGATV-----FGIE----SSGVVYTSTSL-----ESRS-E-ITVTYV-----------------------------------------------------------------------------------------------------------------------------------------------------------------------------------------------------------------------------------------------------------------------------------------------------------------------------------------------------------------------------------------------------------------------------------------------------------------------------
>EPEm000010
------------------------------------------------------------------------------------------------------------------------------------------------------------------------------------------------------------------------------------------------------------------------------------------------------------------MKLSV--IFSTALFASGILA-APKGQNG------------------------------IAR----RQAARNGTSI------------------------------QRVDRPKSGNDSDTDYSTNW---------TG-------V---FVVPQPSVPSGDG----------------------SGTYSAAIWVGIDGDT----Y-------QNAIWQAGIDVTA---TKSSRKT-------TYSYDAWYEWYPDYAYD-FT---------------------GITI---------------G-TVVLEN-ETT-GQSVTTTIS------------------STYALGGQNAEWIVEDYEE-NGGQ-------VALADWG-TVTFTNTVATGS-----GGT-----S-E--GAEDSD-----VIELE--SSSGTILSS-VT-----VSDT-E-VIVSYV-----------------------------------------------------------------------------------------------------------------------------------------------------------------------------------------------------------------------------------------------------------------------------------------------------------------------------------------------------------------------------------------------------------------------------------------------------------------------------
>EFGc000004
------------------------------------------------------------------------------------------------------------------------------------------------------------------------------------------------------------------------------------------------------------------------------------------------------------------MKFST-VLSAALLGASTTLA-APRPAAN--------------------------------RIGK-RSIQKKSLP-KMSAVG------------------------------AHNTTADEEESYNWSGAVLVG----TG--YTSVTGKIVVPTISSGSSNN------------------------DKVGTAWVGIDGDT----C-------SS-LWQTGVSWTV----EDG----------SVDYTAWYEWVPYSASV-DFTG-----IT---------ISAGDSIVMTVTATS----TTSG-TATIEN-ETT-GKTVSHTYSSMS---------------SDNALCYYNAEWIVEDFAE-CLDSSCTQTELLPFADYG-SVEFTDCSAVK------SGA-----T-V--DVTGAT-----TIDMV--SQSDDSVES-SC-----TDTAST-VTCKYV-----------------------------------------------------------------------------------------------------------------------------------------------------------------------------------------------------------------------------------------------------------------------------------------------------------------------------------------------------------------------------------------------------------------------------------------------------------------------------
>EFHo000001
---------------------------------------------------------------------------------------------------------------------------------------------------------------------------------------------------------------------------------------------------------------------------------------------------------------------------------------------------------------------------------M-DAIRARSAA-RRSNRF------------------------QAGS-SKNVNGTADVESTNWAGAAITT--SG----ITEVSGTFTVPRPNIPAGGS---------------------SREEYCGAAWVGIDGYS------------DADLIQTGVLWCV-----EGG---------EYLYEAWYEYLPAALVE-YSG------IS---------VSAGSVVTVTATKTG----TNSG-ITTLS---SG-GRTVSHTFSR-----------------ESSPLPGTSAEWIVEDFTS-GSSL-------VPFADFG-SVTFTGATAVVN------GAT----V-T--AGGES------PVIIDL-EDSRGDILT-ST-----RVSGST-VTVEYE-----------------------------------------------------------------------------------------------------------------------------------------------------------------------------------------------------------------------------------------------------------------------------------------------------------------------------------------------------------------------------------------------------------------------------------------------------------------------------
>EFTr000003
---------------------------------------------------------------------------------------------------------------------------------------------------------------------------------------------------------------------------------------------------------------------------------------------------------------------------------------------------------------------------------M-DAIRARSAA-RRSNRF------------------------QAGS-SKNVNGTADVESTNWAGAAITT--SG----VTEVSGTFTVPRPSVPAGGS---------------------SREEYCGAAWVGIDGYS------------DADLIQTGVLWCV----EDG----------EYLYEAWYEYLPAALVE-YSG------IS---------VTAGSVVTVTATKTG----TNSG-VTTLT---SG-GKTVSHTFSR-----------------QNSPLPGTSAEWIVEDFTS-GSSL-------VPFADFG-SVTFTGATAVVN------GAT----V-T--AGGDS------PVIIDL-EDSRGDILT-ST-----TVSGST-VTVEYE-----------------------------------------------------------------------------------------------------------------------------------------------------------------------------------------------------------------------------------------------------------------------------------------------------------------------------------------------------------------------------------------------------------------------------------------------------------------------------
>EFTvi00003
---------------------------------------------------------------------------------------------------------------------------------------------------------------------------------------------------------------------------------------------------------------------------------------------------------------------------------------------------------------------------------M-DAIRARNAV-RRSNRF------------------------LAGSNSNNVNGTADVESHNWAGAALTT--SG----VTEVSGTFTVPKPSIPAGGS---------------------SRTEYCGAAWVGIDGYS------------NADLIQTGVLWCV-----EGG---------QFLYEAWYEYLPASLVA-YSG------IS---------VTAGSVVTVTATKTG----TNSG-VTTLT---SG-GKTVSHTFSR-----------------ESSSLPGTSAEWIVEDFTS-GSSL-------VPFANFG-SVTFTGASAVVN------GAT----V-T--PGSGS------AVIIDL-EDASGDIIT-ST-----SVSGSS-LTVNYE-----------------------------------------------------------------------------------------------------------------------------------------------------------------------------------------------------------------------------------------------------------------------------------------------------------------------------------------------------------------------------------------------------------------------------------------------------------------------------
>EFTa000004
----------------------------------------------------------------------------------------------------------------------------------------------------------------------------------------------------------------------------------------------------------------------------------------------------------------------------MKSLTLAANL-LLVASAAMATP---------L--------------AARKQAAM-DALRARNAA-RRSNKF------------------------QASS-STHVNSTADVESTNWAGAALTT--SG----ITEVTGTFTVPKPTVPSGGS---------------------SSTEYCGAAWVGIDGYS------------DADLIQTGVLWCV----QSG----------EYLYEAWYEYLPASLIA-YSG------IT---------VTAGSVVTVTATKTG----NNSG-TTTLT---SG-GKTVSHTFSN-----------------QNSPLPGTSAEWIVEDFTS-GSSL-------VPFADFG-SVTFTGSSALVN------GQT----V-T--PGSGS------STIIDL-ENSRGQIIT-ST-----SISGGS-VTVNYE-----------------------------------------------------------------------------------------------------------------------------------------------------------------------------------------------------------------------------------------------------------------------------------------------------------------------------------------------------------------------------------------------------------------------------------------------------------------------------
>EFCpa00018
----------------------------------------------------------------------------------------------------------------------------------------------------------------------------------------------------------------------------------------------------------------------------------------------------------------------------MKFLALAANV-LLMANAALASP---------L--------------AARKQAVR-DSIRARHSI-RRSSRF------------------------QG---SANVNGTAAVESSNWAGAAIST--SG----VTEVTGTFTVPKPTVPSGGS---------------------SSTEYCGAAWVGIDGYS------------DEDLIQTGVLWCI----EDG----------EYLYEAWYEYLPASLVE-YSG------IS---------VTAGSVVTVTATKTG----TNSG-VTTLT---SG-GTTVTHTFTG-----------------QSYSLPGTSAEWIVEDFLS-GGSE-------VPFADFG-SVTFTGASAIVS------GAT----V-T--PGGDS------AVNIYL-EES-GKVLT-ST-----TISGST-VTVDYE-----------------------------------------------------------------------------------------------------------------------------------------------------------------------------------------------------------------------------------------------------------------------------------------------------------------------------------------------------------------------------------------------------------------------------------------------------------------------------
>EFTvi00004
---------------------------------------------------------------------------------------------------------------------------------------------------------------------------------------------------------------------------------------------------------------------------------------------------------------------------------------------------------------------------------M-DALRARRSF-RRSN---------------------------------NTAGTADATSPNWAGVAISQ--TG----VTEVSGTFTVPQPKLPAGGD---------------------PSVSYCGVAWVGIDGWT------------NGDLIQTGVLWCI----TEG----------ETFWDPWYEYLPGAITI-YEG------VT---------VSAGSVVTVTATKTG----TNSG-VTTLT---VD-GITVSHTFTG-----------------ENFSLPGTSAEWIVEDYEY-SVAG----PPFVPFADFG-SVTFTGATAVVN------GAT----I-T--PGEGN------WVIIDL-ERSN-SSIT-SS-----SFSGST-VTINYL-----------------------------------------------------------------------------------------------------------------------------------------------------------------------------------------------------------------------------------------------------------------------------------------------------------------------------------------------------------------------------------------------------------------------------------------------------------------------------
>EFTa000005
--------------------------------------------------------------------------------------------------------------------------------------------------------------------------------------------------------------------------------------------------------------------------------------------------------------------------------------------------------------------------------MF-TSLSVIQS---QLN---------------------------------NTGGFADGTSDNWSGVAILQ--SG----VTEVSGTFTVPVPKLPPGGD---------------------PNTAYCGVAWVGIDGWF------------NDDLIQTGVLWCI----SEN----------QASYNPWYEYLPGPITF-FDG------VT---------ISAGSVVTVTATKTG----NNSG-ITALT---VD-GTTVSHTFSG-----------------EGSSLPGSSAEWIVEDYFL-SLEE----QVLVPFADFG-NVTFTDASAVVN------GAT----I-T--PAEGP------WLIIDM-VQNN-TTLT-ST-----TLFGNK-LNINYV-----------------------------------------------------------------------------------------------------------------------------------------------------------------------------------------------------------------------------------------------------------------------------------------------------------------------------------------------------------------------------------------------------------------------------------------------------------------------------
>EFBs000004
-------------------------------------------------------------------------------------------------------------------------------------------------------------------------------------------------------------------------------------------------------------------------------------------------------------------MAIT-RTFIASLLAGICIA-SPMGQPSIRET---------L--------------APRSFDIK-SAYQRLHSH-AGIQIV------------------------PSIIDGPIPANNGPLSFSNWAGALLES--SN----ITSVTGTFTVPNPEVPSGGN---------------------SSTAYCGCAWIGIDGYSV--DCP------NGGLIQAGATWCI----QDG----------SPSVNAWYEWYPAQAITTFDN------FD---------VQAGDEIKVTVTATS----SSTG-YTVVEN-LTQ-GTQIRHTWDT-----------------ESPALCEATAEWIVEDFTD-TSNG---SDYLAPFADYN-GVVFTDNSATAK------GEK----V-D---VSNAR-----PVNMVQ-NGN---TVS-EA-----TILVDQ-ILVTYT---------G-------------------------------------------------------------------------------------------------------------------------------------------------------------------------------------------------------------------------------------------------------------------------------------------------------------------------------------------------------------------------------------------------------------------------------------------------------------------
>EFBs000005
----------------------------------------------------------------------------------------------------------------------------------------------------------------------------------------------------------------------------------------------------------------------------------------------------------------------------------------------MRD--------------------------SRSFNIP--AYQRFHSN-AGMHVE------------------------PSLLE-PSTADNNTLSFQNWSGAILES--SN----VTSVTGTFTIPNPKMPSGGT---------------------SSTAYCGCAWVGIDGDLD--ICP------NGGLIQSGAAWCI---QND-----------SPSFYAWYEWWPAQYMITFDN------FD---------VEAGDELKVTVTATS----TSTG-NTIVEN-LTR-GTIIGHTWDT-----------------ESPVLCEATAEWIVEDFTD-TSNG---SEYLAPFANYG-SVTFTDNSAIAN------GQI----F-G---VSNAQ-----IVNMVQ-NGS---TIS-EA-----SIFNNQ-LVTTYV---------G-------------------------------------------------------------------------------------------------------------------------------------------------------------------------------------------------------------------------------------------------------------------------------------------------------------------------------------------------------------------------------------------------------------------------------------------------------------------
>EFTma00007
------------------------------------------------------------------------------------------------------------------------------------------------------------------------------------------------------------------------------------------------------------------------------------------------------------------MIFSI-KTLVPLLLAGTAIA------------------------------------SPATIPAA-RRFR-GGSD-ASFANF------------------------TSSADEASAATLGTYTFTNWAGAFLRN----TA--VTSVTGTFVIPKPSMPAGGN---------------------SGTSYCGCAWVGLDGISN--FCP------NGGLIQAGVNWCV----ENG----------VTSFAAWHEWWPAEAMQ-YWDN-----VS---------VSAGDSITVTITASN----TEAG-SATLIN-NTT-GQRVRFVWTY-----------------KTPSLCEATAEWIVEDYSI-GNNL-------VAFADYG-SVTFTGNSAVIH------GAT----T-S--DLSNSY-----IANMVS-VSNPSQVIS-AS-----TVNGNA-ITVVYQ-----------------------------------------------------------------------------------------------------------------------------------------------------------------------------------------------------------------------------------------------------------------------------------------------------------------------------------------------------------------------------------------------------------------------------------------------------------------------------
>EFTs000010
------------------------------------------------------------------------------------------------------------------------------------------------------------------------------------------------------------------------------------------------------------------------------------------------------------------MIISI-ITILPLLLSGITIA------------------------------------RPATIPAA-RRFRSGGPS-STYKNF------------------------TAS--DASASTKGTYTFTNWAGAFLDT----TD--VTGITGTFTVPTPSAPAGSD---------------------PDTSYCGCAWVGLDGISN--FCP------KGGLMQAGVNWCV----ENG----------VSSFVAWYEWWPAEAQQ-YWDD-----ID---------VSAGDSITVTIAATS----KTGG-TANLVN-NSS-GQRATFTWTD-----------------ESPALCEVSAEWIVEDYSV-GNEL-------VAFADYG-SVTFTGNSALVG------GAT----A-D--DLTSAY-----LADMVS-QSDSSDVIS-AS-----SLKVIS-RRGRFD---------ATWIGDRWIENWAD---------------------------------------------------------------------------------------------------------------------------------------------------------------------------------------------------------------------------------------------------------------------------------------------------------------------------------------------------------------------------------------------------------------------------RAM------------------------
>EFTma00006
-------------------------------------------------------------------------------------------------------------------------------------------------------------------------------------------------------------------------------------------------------------------------------------------------------------------MPSI-SKFMPLLLASTALA------------------------------------MPR--SAR-RGLSTNERP-GVYTNS------------------------TRP---SIAATID-YTDSNWAGAVTEE----TQ--VTHVSGAFEIPRVYMPAGGD---------------------PSTSYCGTAWVGIDGWGN--DC-------NGGLIQAGVNWCI----QNG----------AVTYTPWSEWWPAEYQINFDN------FE---------VSQGDLVSVSVTATS----TNSG-YAVLTN-TAT-GASVTRTWSN-----------------ESPGLCLRTAEWIVEDFSL-VSSS---GSSLAPFANFG-QVYWTDTNCEVN------GQS----W-G---AANSN-----IADMVQ-GNN---VLA-TA-----YLKGND-VIINYG---------TGY-----------------------------------------------------------------------------------------------------------------------------------------------------------------------------------------------------------------------------------------------------------------------------------------------------------------------------------------------------------------------------------------------------------------------------------------------------------------
>EPEm000014
-----------------------------------------------------------------------------------------------------------------------------------------------------------------------------------------------------------------------------------------------------------------------------------------------------------------------------------------------------------------------------------------------------------------------------------KNDSSTIFSPNWAGASIDPPPIGQT--FNYVIGQFTLPTPSCPPGSS----------------------GDSCGASVWVGIDGDKP-----------TRPLLQAGISLEV---SNTG----------IVSYQAWSEWVPNFEFF-DN-------FS---------MSAGDEISISVKAVT----PSEG-IVTVTN-IST-GQSVSRTLDAPD---------------STQTLIGQSAEWIVEDYGL-SGSL-------VPFANFG-TVIFTNCAASTES-----------ET---HNLDNAF-----IWEL---DQAGQALTN-VV-----IASPTE-FSIQY------------------------------------------------------------------------------------------------------------------------------------------------------------------------------------------------------------------------------------------------------------------------------------------------------------------------------------------------------------------------------------------------------------------------------------------------------------------------------
>EFAk000005
----------------------------------------------------------------------------------------------------------------------------------------------------------------------------------------------------------------------------------------------------------------------------MKFTSTLALTALLAAPALAGPHGHVRHQFESDQNFPGAGNQGF-NAPGQGQGQGQAAP-QPSIQPS--------------------------------NNGY-QTQAAPQAQ-FTPQPSVASQVA----------PAV-TSAVSTNHKSSSTSSDNYEVNENWAGAVQET--SGSAT-FSYVAATFTLPSVTPTAASS---------------------SSDDQAVSFWVGIDGATG-----------QNQIWQAGVDIYV----QNG----------ETTFLGWSEWYPADTVG-LD-------ME---------FSIGDVIVVSVESTS----SSEG-TALIEN-LTT-GKNVTSTASAPD---------------SSSTLVGQTAEWIVEDLAIDGDG--------LTFINFG-EATFTGCVAKAG------GK-----T-I--GLDGSS-----LMAV---EDSTSDHVQ-AV-----PSVVSD-SELKVT---------YQSS----------------------------------------------------------------------------------------------------------------------------------------------------------------------------------------------------------------------------------------------------------------------------------------------------------------------------------------------------------------------------------------------------------------------------------------------------------------
>EFAnig0009
-----------------------------------------------------------------------------------------------------------------------------------------------------------------------------------------------------------------------------------------------------------------------------------------------------------------------------------------------------------------------------------------------------------------------------------TSSDNYEVNENWAGAVQET--SGTAT-FSYVAATFTLPSVTPTAASS---------------------SSDDQAVSFWVGIDGATG-----------QNQIWQAGVDIYV----QNG----------ETTFLGWSEWYPADTVG-LD-------ME---------FSIGDVIVVSVESTS----SSEG-TALIEN-LTT-GKNVTSTATAPD---------------SSSTLVGQTAEWIVEDLAIDGDG--------LTFINFG-EATFTGCVAKAG------GK-----T-I--GLDGSS-----LMAV---EDSTSDHVQ-AV-----PSVVSD-SELKV------------------------------------------------------------------------------------------------------------------------------------------------------------------------------------------------------------------------------------------------------------------------------------------------------------------------------------------------------------------------------------------------------------------------------------------------------------------------------
>EFAo000007
---------------------------------------------------------------------------------------------------------------------------------------------------------------------------------------------------------------------------------------------------------------------------------------------MKFPSSLALT------------ALLT-GTALAGPHGQGLRA-RRFQGPG--------------------------------WLGE-IDLDSPSEA-QAEQPN--AQVT----------PAP-QAKSKAIAHSQAQSEDDYLINENWAGAVQTTAPAASAT-YSYVAATFTLPSVTPTAASS----------------------SQTQAASFWVGIDGAT----S-------GDAIWQAGVDIYV----QNG----------KPSFAGWYEWYPANSVN-ID-------LE---------FNFGDVVFTSVESTS----NSEG-VAVIEN-LTT-GKNVTVTASAP----------------ATATLTGQNAEWILEDLAVDGDG--------LTFVDFG-EATFTGCVAKAG------GK-----E-Y--GLGGSA-----LYAV---QDRSSNTVQ-AV-----PTIVSD-SELKVT---------YQ------------------------------------------------------------------------------------------------------------------------------------------------------------------------------------------------------------------------------------------------------------------------------------------------------------------------------------------------------------------------------------------------------------------------------------------------------------------
>EFAo000008
--------------------------------MPLIRKRRADPPPSNSEADSSGSEEDQSQGPTPQRRRTSNQNQHQTQASASDTDDDATHHPSSTDVMVK---KMVRLALASEYARQPIR---------------------------------------------------RTEISAKVLGDQGVRQFKVVFESAQKVLREKFGMQMVELPGRERVTIHDRRAAQKVEKSSSTNKSWIVGSTLPAAYRRPEILPPTKAPWESTYTGLYSFIIAVIMLNGGSLPEQKLDRYLARTNADTYTPIDRTDRLLQ-RLSLAGHHGQGLRA-RRFQGPG--------------------------------WLGE-IDLDSPSEA-QAEQPS--AQVT----------PAP-QAKSKAIAHSQAQSEDDYLINENWAGAVQTTAPAASAT-YSYVAATFTLPSVTPTAASS----------------------SQTQAASFWVGIDGAT----S-------GDAIWQAGVDIYV----QNG----------KPSFAGWYEWYPANSVN-ID-------LE---------FNFGDVVFTSVESTS----NSEG-VAVIEN-LTT-GKNVTVTASAPA---------------ATATLTGQNAEWILEDLAVDGDG--------LTFVDFG-EATFTGCVAKAG------GK-----E-Y--GLGGSA-----LYAV---QDRSSNTVQ-AV-----PTISRI-AMVELA---------REYMSLVDDGVSRGMSEEAVRANISRKLMSNLGMLNEGTAMRIKEGERDELIEEFYRSISRALRWKRLHDEFGVPEVFLIEGEPAAADDGLLSPTFGLKETCLKLSGMVDMIQRLRGLDQLAAQRIFLVEELGRRIKNVLGDPENLYESPEGDFDCSDNDDDDDDDECM----------------------------------------------------------------------------------------------------------------------------------------------------------------------------------------------------------------------------------------------------------------PDI------------------------
>EFNf000003
----------------------------------------------------------------------------------------------------------------------------------------------------------------------------------------------------------------------------------------------------------------------------------------------------------------MNS--HS-LLFLAVLYLGRALG-APS-HHA--------------------------------LAGK-IHNLRSQR---GSRPLQKFEPA----------SFS-RFKPVDTLSSQ----IRGTYSSNWAGVVLENPPPSAT--YTYVSATITVPTPTPTDNTT------------------------YQASSAWVGIDGDT----Y-------TTAILQTGVDFYV----IDGE---------PYT-DAWYEWYPNFAMY-YDE------FA---------VSPGDVIIASVNVTA----PNRG-VCMVEN-LST-GETVSKTVSAPK---------------STATIAGWNAEWVVEDFESAGES--------VPFVAFD-QVRFEGCTAYAD------GV-----G-Y--GLGNAT-----VYEL---VQDAVVVAG-VS-----IGDGDE-NEMIVK---------RYSV----------------------------------------------------------------------------------------------------------------------------------------------------------------------------------------------------------------------------------------------------------------------------------------------------------------------------------------------------------------------------------------------------------------------------------------------------------------
>EFBf000007
------------------------------------------------------------------------------------------------------------------------------------------------------------------------------------------------------------------------------------------------------------------------------------------------------------------------------------------------------------------------------------MKYSIAIA-ALAASSAVAAPT----------TKL-NAKQRLAQRNKNAARSE-YYNESWAGAVLT----GAV--YTGVSASFPIPKPAI--GTT------------------GETSASDFTASTWIGIDGYN----C-------NN-LWQAGVDATV--EKSTG----------EISYYAWYEWYPADTQV-ID-------LGT--------LTAEDVISVNLTTSG----LNQG-TVVMEN-KST-GKSYTKTVS------------------SANTLCGVSAEWIMEDLSV-DSST-------IGLANYG-SVVFSDAVATTA-----S-K-----T-V--TPSGAE-----ILDIE---TSSNIILT-KS-----SVTDKS-VTIAYV-----------------------------------------------------------------------------------------------------------------------------------------------------------------------------------------------------------------------------------------------------------------------------------------------------------------------------------------------------------------------------------------------------------------------------------------------------------------------------
>EFAnig0014
------------------------------------------------------------------------------------------------------------------------------------------------------------------------------------------------------------------------------------------------------------------------------------------------------------------------------------------------------------------------------------MKYSIAVA-ALLAGSAVAAPA----------AKL-NAKQRLAQRNKNAASSNEDYNVSWAGAVLT----GAA--YTGVSASFPIPKPAV--GTT------------------GETSASDFTASTWIGIDGYN----C-------NN-LWQAGVDSTI--EKSTG----------AVSYYAWYEWYPADTQV-ID-------LGT--------LTAEDVISVNLTTTS----FNKG-TIVMEN-KST-GTSFTKIVS------------------STNTLCGVSAEWIMEDLSI-DSSS-------IGLANYG-SVVFSDAVATTA-----S-K-----T-V--TPSGSE-----ILDIE---TSSNAILT-KT-----SVTDNS-VTIAYV-----------------------------------------------------------------------------------------------------------------------------------------------------------------------------------------------------------------------------------------------------------------------------------------------------------------------------------------------------------------------------------------------------------------------------------------------------------------------------
>EFSs000003
------------------------------------------------------------------------------------------------------------------------------------------------------------------------------------------------------------------------------------------------------------------------------------------------------------------------------------------------------------------------------------MKYSIVFA-TLLAGSAIAAPA----------TKL-NAKQRLARRHKHAASVEDDYNVSWAGAVLT----GAA--YTGVSASFAIPKPAV--GTT------------------GETSASDFTASSWVGIDGYN----C-------DN-LWQAGVDSTI--EKSTG----------AISYYAWYEWYPAGTQV-ID-------LGT--------LTAEDVISVNLTTSG----FNTG-TVVMEN-KST-GKSYTKTVS------------------STNTLCGVSAEWIMEDLSI-DTNT-------EGLANYG-SVVFTDAIATTS-----S-K-----T-V--NPSGAN-----IMDIE---TTSNAILT-KT-----TVTDNS-VTIAYV-----------------------------------------------------------------------------------------------------------------------------------------------------------------------------------------------------------------------------------------------------------------------------------------------------------------------------------------------------------------------------------------------------------------------------------------------------------------------------
>EFBf000008
-----------------------------------------------------------------------------------------------------------------------------------------------------------------------------------------------------------------------------------------------------MRFSNTIALSGLIASSLAAPSRPNQARGHRGHTLQKSQAAGGFAQPSAGYPGNFGGFGGPQGGRAR-PTGSYGSSGSRPSS-AAGKGSAAIAA---------P--------------TPIASGNP-DAVAPSVVA-TPVSIASSATST----------HKA-ASTSKSKSSTTATEHADEEYNVSWAGAVLDDGGSTI---YTGVYTEFVVPTPKKPTA--------------------GETSAEVWTVSSWVGIDGYETSSAC-------AG-LWQAGVDASI---DSSG----------TLSYDAWYEWYPADTLG-FS-------LS---------VTAGDTIAVNLTYSS----FTEG-SVTMEN-KST-GKSETKTVT------------------STDQLCGQAAEWIMEDLSI-DGST-------IGLANYG-NVTFSNAYATTK-----EGK-----Q-V--GPTGAN-----IMDIE---TTSNEILT-SS-----SVTEDS-VVVAYV-----------------------------------------------------------------------------------------------------------------------------------------------------------------------------------------------------------------------------------------------------------------------------------------------------------------------------------------------------------------------------------------------------------------------------------------------------------------------------
>EFBf000009
-----------------------------------------------------------------------------------------------------------------------------------------------------------------------------------------------------------------------------------------------------MRFSNTIALSGLIASSLAAPSRPNQARGHRGHTLQKSQAAGGFAQPSAGYPGNFGGFGGPQGGRAR-PTGSYGSSGSRPSS-AAGKGSAAIAA---------P--------------TPIASGNP-DAVAPSVVA-TPVSIASSATST----------HKA-ASTSKSKSSTTATEHADEEYNVSWAGAVLDDGGSTI---YTGVYTEFVVPTPKKPTA--------------------GETSAEVWTVSSWVGIDGYETSSAC-------AG-LWQAGVDASI---DSSG----------TLSYDAWYEWYPANTLG-FS-------LS---------VTAGDTIAVNLTYSS----FTEG-SVTMEN-KST-GKSETKTVT------------------STDQLCGQAAEWIMEDLSI-DGST-------IGLANYG-NVTFSNAYATTK-----EGK-----Q-V--GPTGAN-----IMDIE---TTSNEILT-SS-----SVTEDS-VVVAYV-----------------------------------------------------------------------------------------------------------------------------------------------------------------------------------------------------------------------------------------------------------------------------------------------------------------------------------------------------------------------------------------------------------------------------------------------------------------------------
>EFGc000005
---------------------------------------------------------------------------------------------------------------------------------------------------------------------------------------------------------------------------------------------------------------------------------------------------MKFSAAVAATLCASALAAPA-PAPAPARSVAKNQG-LARKSRLSRAN---------Q--------------LQQKRTSS-PTFGHAAGH-RTGLNHKAATSA----------ITT-DHSAATEVSETTDDSVEDWLNGSWSGVVVQP-GAGD---IVGVSATFALPNVKLPTDGA-------------------QVKATTHTASAWVGIDGYS----C-------GTGLWQAGVDGNV---DESG----------AVSWYAWYEWYPAGTIV-VD-------LGD--------LGVGDKIFVNVTASS----TTHG-SVYMEN-LAA-GKSFSKDVTS------------------TDELCLADAEWIQEDLVA-DSTA-------EGQADFG-TITFANATAYTK------TGT----L-P--PTSDTN-----LMDIK---DSNNRQLT-ST-----TYTKDA-VIIKYL-----------------------------------------------------------------------------------------------------------------------------------------------------------------------------------------------------------------------------------------------------------------------------------------------------------------------------------------------------------------------------------------------------------------------------------------------------------------------------
>EFBb000004
-------------------------------------------------------------------------------------------------------------------------------------------------------------------------------------------------------------------------------------------------------------------------------------------------------------------------------------------------------------------------------MKT-TVAVALLSA-AGGALA---APK----------TNS-NVPVGGPLHTKVGSFAGQRVDSPWGGGVQEG--RG----WTFVTGTTRIPSIT---GQD-----------------------SYAGTAAWVGIDGYS----C-------QSAILQTGVQAHG-----DG------------TVRAWYEWWPEPPVY-YDDQ-----FP---------VKDGDVIRMSVNATS----PTSG-TSTLEN-LTT-GRRITTPYRD-----------------MREPLCQADAEWILEYG---GDS--------QTFADFG-EWDFYDTYAASR-----QGS-----S-V--GAAGST-----ITNVA---IDGQTLTD-CR------ADGQG-VQCAYS---------G-------------------------------------------------------------------------------------------------------------------------------------------------------------------------------------------------------------------------------------------------------------------------------------------------------------------------------------------------------------------------------------------------------------------------------------------------------------------
>EFCm000004
------MKPNHGLLDRFGQVTQRKRY---AILVAKTVAQSPYNNLYSTPVRWRDKESPDSLNNP--------------------------------------------------------------------------------------------------------------------------------------------------------------------------------------------------------------------------------------------------------------------------LHPPYIHR---------H--------------IIIIIMKT-AAVVALLSA-SGGAVAGAVGPQ----------TYR-NVPVGGPLHKKVGSFAGQQVNSPWGGGVQEG--RG----WTFVTGTTKIPSIT---GQN-----------------------SYAGTAAWVGIDGYS----C-------QSAILQTGVQAHG-----DG------------TVRAWYEWYPEAPVY-YDDQ-----FP---------VQSGDVIRMSVNATS----ATSG-TSTLEN-LTS-GRSVTTPYDN-----------------MSESLCGSDAEWILEFG---GDS--------QTFADFG-EWDFYDTQATSA-----QG------T-V--SADGST-----ITNVK---IDGQTLTN-CR------ADSQG-VECAYS---------G-------------------------------------------------------------------------------------------------------------------------------------------------------------------------------------------------------------------------------------------------------------------------------------------------------------------------------------------------------------------------------------------------------------------------------------------------------------------
>EFBb000003
-------------------------------------------------------------------------------------------------------------------------------------------------------------------------------------------------------------------------------------------------------------------------------------------------------------------------------------------------------------------------------MKF-SVALALTAA-AAASAD---SLS----------RFQ-SRPVGNDISRRA-----AG-DSNWGGAVQTG--SG----WTHVTGTVRVPNVS---GQS-----------------------AEAGAAGWVGIDGSK----C-------RTGLLQTGFAVFG-----DG------------KIEAWYEWFPEPSYN-YDD------FK---------VSAGDELRLSVYSHG----LHGG-NSTIEN-LTT-GKAASHTFTD-----------------ISEPLCLTDAEWIVEDFSK-GDQP-------VAFADFG-AMQFTDAYAEGD-----AG------K-V--TPNGAQ-----IMEVT---VNGAPRTD-CS------ANAEG-VGCKYI-----------------------------------------------------------------------------------------------------------------------------------------------------------------------------------------------------------------------------------------------------------------------------------------------------------------------------------------------------------------------------------------------------------------------------------------------------------------------------
>EFMac00002
--------------------------------MASIISGPA-------------------------------------------------------------------------------------------------------------------------------------------------------------------------------------------------------------------------------------------------------------------------------------------------LPPSKISS---------C--------------RATSVLAI-RWQNHPVCF-KKPTTS---IPG----------VLA-TPGPGRPSDASADKLVARQVQQPWAGAVQEG--RG----FSYVTGTVRVSWIA---GQP-----------------------SNSAISAWVGIDGLS----C-------QNAILQTGLSFYG-----NG------------AVVPWSEWWPAPSYQ-YANPP----FR---------ASAGDEVRMTVHAWS----ATSG-NSTLEN-LTT-GQMVVQEFYN------------------QRPLCNTDADFVLEEFGDYTGGH-------VPLANFG-EIDISNTWAYGS-----NG------W-V--NAEGAR-----IVNF-----GDR------------------------------------------------------------------------------------------------------------------------------------------------------------------------------------------------------------------------------------------------------------------------------------------------------------------------------------------------------------------------------------------------------------------------------------------------------------------------------------------------------
>EFMan00002
---------------------------------------------------------------------------------------------------------------------------------------------------------------------------------------------------------------------------------------------------------------------------------------------------------------------------------------------------------------------------------------MKFSA-ISAAAS---IPS----------VLA-APGPGRPS----DRLATRQVQQPWAGAVQQG--QG----LSYVTGTVRVPRIA---GQP-----------------------SGSAVAAWVGIDGLR----C-------RRAILQTGLSFYG-----NG------------AVVPWYEWWPAPSHA-YPGPA----FR---------AFPGDEVRMSVHAWS----ATSG-NATLEN-LST-GQVVGRELYG------------------QAPLCGTDADFVLEDFGDYTGGH-------VPLVNFG-EIDIWNTWAYGS-----SG------W-V--DAEGAS-----IVNLE---IDNRVRSS-CG------SNANG-VRCDYL---------W-------------------------------------------------------------------------------------------------------------------------------------------------------------------------------------------------------------------------------------------------------------------------------------------------------------------------------------------------------------------------------------------------------------------------------------------------------------------
>EFDs000003
--------------------------------------------------------------------------------------------------------------------------------------------------------------------------------------------------------------------------------------------------------------------------------------------------------------------MKL-SLAATAGFLLASGY-VLAYPST--------------------------------FAER-SLRRGRPAL-PVDVAAQEPTPA----------GLA-ADANP------------TVMSGNWAGVVLPSPPTGQN--FTGVSGTFNFPSLANSS---------------------------YAAACAWIGIDGWS---TSR------TEGLFQAGVNFWT---EDD-----------KLTYDAWYEWVPDTSYN-FTD------FG---------ISAGDVLTFRLFTLS----DSAG-TIYLEN-EST-GQVVTKDLSAPPSPPF-----------TDPQLSLQSPEWIMEDFFW-YGQ--------VPLADFG-SI-------------------------V--SRMRLR-----------------------------------------------------------------------------------------------------------------------------------------------------------------------------------------------------------------------------------------------------------------------------------------------------------------------------------------------------------------------------------------------------------------------------------------------------------------------------------------------------------------------
>EFSc000001
------------------------------------------------------------------------------------------------------------------------------------------------------------------------------------------------------------------------------------------------------------------------------------------------------------------------MLNPKFIILLCAVA-VLGRPST--------------------------------FLER-AERRGYPAI-G--------TPS----------STA-AAASG------------TATSGNWAGLVLESPPSGEN--FTEIAGTFTVPSLASSS---------------------------YTAACAWIGIDGWEG---ST------TDALFQAGVDFWM----EDG----------ELTYNAWYEWVPDSSWN-FTD------FE---------VSEGDVMKFTLTASN----DSAG-SISVEN-QST-GQSTSIDLTAPPIPN------------AKTHLALQNAEWIMEDFFW-YGQ--------VPLADFG-SIQFTNASAKTN-----TGT-----I-V--GLKDAT-----IIDL---VLEKKTRTQ-TT-----VESDTS-ATIKYL---------AA------------------------------------------------------------------------------------------------------------------------------------------------------------------------------------------------------------------------------------------------------------------------------------------------------------------------------------------------------------------------------------------------------------------------------------------------------------------
>EFBm000002
---------------------------------------------------------------------------------------------------------------------------------------------------------------------------------------------------------------------------------------------------------------------------------------------------------------------------------------------------------------------------------------------------------------------------------------------NWAGAVNSSPPSGR---FAAVKMNLTLPKTL---GPD-----------------YFQPNNEYYAANAWLGIDGWSH-----------RTALLQAGIVMEV-----NKSISE------ELVFRPWYEWWPKEAMF-FD-------IP---------MGPGDDIQIEVVMFN----ATYG-KIILEN-LSR-GEWVARKLKSPY---------------PDAGLVGSSVEWIMEDF---------------------------------------------------------------------------------------------------------------------------------------------------------------------------------------------------------------------------------------------------------------------------------------------------------------------------------------------------------------------------------------------------------------------------------------------------------------------------------------------------------------------------------------------------------------------------------
>EFPca00005
------------------------------MFMAV--LAGRPPMCIGPPGSH----------------------------------------------------------------------------------------------------------------------------------------------------------------------------------------------------------------------------------------------------------VQSPYLFSI-DLIASQLSRLHVAY-AAMYINA--------------------------------PVAS-ALLAATAIS-VPSSQERHAARI----------ARR-AGLVHESRFKVG-NETTHEISENWAGVVLNS-PAGT---YKSVTASFTVLNISEPEGST-----------------------GFHGASAWVGIDGDT----C-------QTGILQTGLDFDV---KSDD----------NVSFAAWYEFSPADSID-FRG------IS---------FTSGDIVTLTVIAAN----STSG-MAIITN-NST-GTTVNHSVT------------------STVPLCGQDADFIVEDFAVALNAT-STNFTLVPFANFS-TVRFTGASAGTT-----SGYA----V-D--LSGGHI-----IDMVQVQNNTNVTLTS-VT-----VSRS-E-INITRI---------QRDREDANFLGSKKDIA---------------------------------------------------------------------------------------------------------------------------------------------------------------------------------------------------------------------------------------------------------------------------------------------------------------------------------------------------------------------------------------------------------------------------------------------------
>EFTr000004
-------------------------------------------------------------------------------------------------------------------------------------------------------------------------------------------------------------------------------------------------------------------------------------------------------------------------------------------------------------------------------------------------MTALASAL----------FER-STDAN--------SPQTLDRV--WSGVKQSG--SG----FTSVTGTFTVPKGGKSFG-----------------------------PSIWVGIDGST---ECP------GGGLLQTGVRLTG-----NG------------TAFGWFEWVPLSAPV-FEG------FA---------VSEGDDVRMTVHAYG----PFNG-SAILEN-LST-GQTVSHTLTSADAP-------------PDAPLCQKSVEWIVEDYNN-SGGN---DTGIVASPDYG-TITIRNASAQGS------AG-----T-I--TPEGGE-----LI----------------------------------------------------------------------------------------------------------------------------------------------------------------------------------------------------------------------------------------------------------------------------------------------------------------------------------------------------------------------------------------------------------------------------------------------------------------------------------------------------------------
>EFMac00004
------------------------------------------------------------------------------------------------------------------------------------------------------------------------------------------------------------------------------------------------------------------------------------------------------------------------------------------------------------------------------------MKLRLLHL-AAAAFA-VPAAQ----------SHL-ITR--------------QKSSSNWAGAVHTTRSSS----ISFVTGTVTLPKYKRDPN---------------------------LGASFWVGIDGAT----C-------RSAILQTGVDYLN-----D-------------TVYPWYEWYP---------------------------ADAKLIRMSVNATS----ATSG-VATLEN-LTT-GEEARGEMKN------------------QQQLCLRDANWIVELLPK---K---------GLIDFG-VVSFEAVEWHSG------EG-----R-R--GAAAAK-----VYDI---EKAGRKSTR-CS------VGGD--VVLPV------------------------------------------------------------------------------------------------------------------------------------------------------------------------------------------------------------------------------------------------------------------------------------------------------------------------------------------------------------------------------------------------------------------------------------------------------------------------------
>EFMan00004
------------------------------------------------------------------------------------------------------------------------------------------------------------------------------------------------------------------------------------------------------------------------------------------------------------------------------------------------------------------------------------MKFRLVYL-AAAASSTVPAAQ----------SHL-ATR--------------QKSSSNWAGAVHTTPSS-----VSFVTGTVTLPEYKRDPG---------------------------LGASFWVGIDGAT----C-------RDAILQTGVDYLN-----D-------------SVYPWYEWYPADARL-YAQP-----LS---------AQPGDRIRMSVNATS----ATSG-VATLEN-LTT-GEEARGEMKN------------------QKRLCLRDANWIVELLPT---K---------GLIDFG-VVRFEAVEWHGG------EG-----S-K--GASAAR-----VYDI---EKAGRKSTK-CS------AGKD--VVCEFS---------QHL-----------------------------------------------------------------------------------------------------------------------------------------------------------------------------------------------------------------------------------------------------------------------------------------------------------------------------------------------------------------------------------------------------------------------------------------------------------------
>EFCpa00009
------------------------------------------------------------------------------------------------------------------------------------------------------------------------------------------------------------------------------------------------------------------------------------------------------------------------------------------------------------------------------RNER-RAAQEITEV-NAIKRATPSNTQ-----------------------------------THWAGAVITASPPGTT--FQAVGATFIVPKPSPPTSGA-----------------------GTWGGSAWVGIDGYY---SE-------PNALLQAGVSWQVT-VSSTGAE--------TYQYLAWYEWFPDGEFT-LP-------IT---------VSAGDTINVWCQTIT----NLTA-YCTVFD-VTT-GVEITQPIQPESLIPG-----------PEPPVLGLSVEWIVEDFNDDTGGM-------IPFANFN-SVTFTNTEAIASNNV--TGA--WDPV-Y--PNAGNV-----VVQVI--NQNNQDLTS-TT-----FPGTNE-IEVKY------------------------------------------------------------------------------------------------------------------------------------------------------------------------------------------------------------------------------------------------------------------------------------------------------------------------------------------------------------------------------------------------------------------------------------------------------------------------------
>EFCpa00011
--------------------------------------------------------------------------------------------------------------------------------------------------------------------------------------------------------------------------------------------------------------------------------------------------------------------------------------------------------------------------------------------------------------------------------------------------MITPPPSGLT--FYAVLGTFVVPLPSPSVSGP------------------------GIWGGAWVGLKE--------------GETIVQAGACWMLT-VDDSGDY--------TYVFSLWYEWYPAPTVY-LD-------MA---------VGPGDLIDVWCEVTT----TTTA-FCIINN-ISN-GVENTYEFSAPS---------------SDSAITPNEVDWIME------GKA--------TFANFG-EITFTNCIA--------------------------------------------------------------------------------------------------------------------------------------------------------------------------------------------------------------------------------------------------------------------------------------------------------------------------------------------------------------------------------------------------------------------------------------------------------------------------------------------------------------------------------------------------
>EFCpa00005
----------------------------------------------------------------------------------------------------------------------------------------------------------------------------------------------------------------------------------------------------------------------------------------------------------------------------------DTSA-APKITET----------------------------------------------------------------------------------------------PSWAGVVLGPPPENSR--YYAVIGSFTVPNPRPAKTFD-------------------GQPSK-WVGSAWVGIDG-WLG----------QNTLFQAGIDWTVS-VEDNGTT--------STAYRAWHEWVPDLPTY-FPN------FV---------IEPGDTITILCETNS----TSYG-TCAIQN-QNK-GVAAQQGFHAPADAGNA----------TKFDLEGKFVEWIVEDQKN-GYGP-------LPFADFG-SIEWFDCQAAT------------------------------------------------------------------------------------------------------------------------------------------------------------------------------------------------------------------------------------------------------------------------------------------------------------------------------------------------------------------------------------------------------------------------------------------------------------------------------------------------------------------------------------------------
>EPEm000008
----------------------------------------------------------------------------------------------------------------------------------------------------------------------------------------------------------------------------------------------------------------------------------------------------------------------------------------------------------------------------------------------------------------------------------------------WAGSIVTAASELS---FYSVTGTLIAPDPKLPVGGN---------------------SSETWYGSAWVGIDGVGDG----------EGGLFQAGIEWVLSPTVNNGDSTT------KLTFEAWYEWLPEP-FY-SMGN-----IA---------ISPGDVITIQCQAAT----ASNG-TCWIGD-QST-GAVVSKNFQSPSIGN---------------DLKGHNAEWIVEKLSY-NGE--------YHFANFG-TVEWFDCAA----------GTR---T-V--PGNAAPPFL--------------------------YPGD--------------------------------------------------------------------------------------------------------------------------------------------------------------------------------------------------------------------------------------------------------------------------------------------------------------------------------------------------------------------------------------------------------------------------------------------------------------------------------------
>EFAnig0011
--------------------------------------------------------------------------------------------------------------------------------------------------------------------------------------------------------------------------------------------------------------------------------------------------------------MSRPLTFVP---------TKYSL------------------------------------------------------------ITTPRDAL----FR------------GLKPVVDQAGPSANSTSTNWSGAVDMSLGAGDS--YVTVSGSWTVPNAYPPDSAK---------------LATGGWKDGTYLCVSWVGIDGWGS----------AD--VLQGGTGSECI---VSGGTIQ------SQTAFGWFEWYPYSWTD-FSD------FS---------VKPGDSVHCLVCAPD-GAGATKG-YVFLSN-TST-GQYVSAQPTAP----------------GTTKLVGNCAEWIMENPSL-GGSE-------APFPDYG-AEFFYDCQA---------GTAKNVAK----NLSGAT-----LLNL---VENPPTTLS-TA-----VAESDT-ILMTYA---------GDSGP---------------------------------------------------------------------------------------------------------------------------------------------------------------------------------------------------------------------------------------------------------------------------------------------------------------------------------------------------------------------------------------------------------------------------------------------------------------
>EFCpa00010
-------------------------------------MSGQKPIVVDDENRSILSQ---------------------------------------------------------------------------------------------------------------------------------------------------------------------------------------------------------------------------------------------NVLKTLRSPTAAPKDFDP-LTASNADLVKYGFP-ARPDETKWPAH---------F--------------QK-----------------WKRFVNTP--AY----FVA---PTVTVLKTGRQPAANKVLATANATSSNWSGGVVMSPPPGET--FVSVSASWVVPNPWPPLSAW----------------NGKGWNDGSWESVAWVGIDGWSA-----------QHSILQAGTKSVVT---VTGGTVT------HQC-WAWFEWYPAFEMV-FSG------FP---------VLAGDTVEVLVCATT----PTTG-YASVHN-TTA-NLYTSTAVDAPN---------------AAAALQGQNAEWILEDDTI-GSSE-------APFSDYG-AVFFYDCLAATK-----DKEV---------NVSNAT-----LVNM---VQG-TTTVS-TA-----VEESPS-VLMTYS---------GDSGP---------------------------------------------------------------------------------------------------------------------------------------------------------------------------------------------------------------------------------------------------------------------------------------------------------------------------------------------------------------------------------------------------------------------------------------------------------------
>EFCpa00014
-------------------------------------------------------------------------------------------------------------------------------------------------------------------------------------------------------------------------------------------------------------------------------------------------------------------------------------------------------------------------------------------------MNTP--AY----FVA---PTVTALKTGRQPAANKVLSEANGTSTNWSGAVVMSPPAGET--FTSASASWVVPNPWPPLSAW----------------NGSGWNDGSWESVAWVGIDGWSV-----------QNAILQAGTKSVVT---VTGGTVT------HQC-WAWFEWFPAFEMV-FTG------FP---------VLAGDTVEVLVCATT----PTTG-YASVHN-TTA-NLFTSIAIDAPN---------------AAAALQGQNAEWILEDDSI-GGSE-------APFSDYG-AVFFYDCLAATK-----DKEV---------NVSNGT-----LINL---VQG-GTTLS-TA-----VEESPS-VLMTYS---------GDSGP---------------------------------------------------------------------------------------------------------------------------------------------------------------------------------------------------------------------------------------------------------------------------------------------------------------------------------------------------------------------------------------------------------------------------------------------------------------
>EFCgl00001
-------------------------------------------------------------------------------------------------------------------------------------------------------------------------------------------------------------------------------------------------------------------------------------------------------------------------------------------MKLTAIL---------H--------------TALLGSAA-AISSFTGPS-NKPSLPAVRRSR----------LTD-RLNGVSSQAAPDDLPG-VTYSKNWAGAILTGIG------YRSVTATIHVPSIRLPPGAQ---------------------SDVLHAVSAWVGIDGEH---AC-------PNAILQVGVDMYM---NHS-----------DPAYWAWFEWYPSRSTY-LTD------FS---------ISAGDSITLNVSATS----LSSA-TFAITN-HNT-GQTDIATLND-----------------QAPLMCGFNAEWIVEDFWD-TDG--------VPLVDFG-SVAFTGAMFSTD------LGI----G-G--GMEGAK-----MDGIKE-GLVGDPVIE-CE-----KLGGDA-MSCSYK---------GGKHP---------------------------------------------------------------------------------------------------------------------------------------------------------------------------------------------------------------------------------------------------------------------------------------------------------------------------------------------------------------------------------------------------------------------------------------------------------------
>EFTt000002
-------------------------------------------------------------------------------------------------------------------------------------------------------------------------------------------------------------------------------------------------------------------------------------------------------------------------------------------MKFTVVL---------H--------------AVLS--AA-SL------------LPAARRSS----------LRR-RLNTLLPHSSEDNSPRELKYDSNWAGAVLTGAG------YRTVTGTIAVPTLKLPPGAN---------------------SSVLHAVSAWVGIDGER---DC-------PNAILQAGVDMFM---NHS-----------ILSYWAWIEWFPSHIQY-LP-------MS---------IRPGDAVTLNVTAPT----LDSA-VFSLTN-HRT-GQRDVARLTG-----------------QAPLLCGFSAEWIVEDFWA-SDG--------VPLPDFG-SVPFISAQFATD------SGV----V-G--GVEDAR-----LDGVKE-RADGPPVIQ-CF-----KTSWEG-VMCAFQ---------NATNP---------------------------------------------------------------------------------------------------------------------------------------------------------------------------------------------------------------------------------------------------------------------------------------------------------------------------------------------------------------------------------------------------------------------------------------------------------------
>EFCgl00002
-------------------------------------------------------------------------------------------------------------------------------------------------------------------------------------------------------------------------------------------------------------------------------------------------------------------------------------------------------------------------------------------------------MG----------PR----LHRGHN-KAVER-DTISYSSNWCGASQHAPPAEK---ITNAIGYFTVPDLTLRPGIP-----------------------APQFAAAWVGIDGAE----C-------NSTLLQAGFTTVV---NSNG----------GQSASAWWEWYPEAAYS-IDG------LK---------VKPGDWVSVNITARD----ETSG-TVVITN-SEQ-GTAVTMEINN------------------GPKLCRRDVEWIVEDFYQ-SGEQ-------VELAHFS-DLWFVDSVATTA------SGK----L-V--GFDGAA-----MVHLQ--NETGQVLCS-AE-----RYDNTN-VVLVSH---------L-------------------------------------------------------------------------------------------------------------------------------------------------------------------------------------------------------------------------------------------------------------------------------------------------------------------------------------------------------------------------------------------------------------------------------------------------------------------
>EFMt000002
---------------------------------------------------------------------------------------------------------------------------------------------------------------------------------------------------------------------------------------------------------------------------------------------------------------MWSIVRSL-SLASLISSACTVTA-QLSFVASVKQH---------G--------------KDVDASGL-SFVRIPPLE-HR-------WHA----------SR----PRRGQNNRTVER-DAVSYSANWCGASQHASDSDG---IKSVLGYFTAPDLTLRPGTP-----------------------APQFAAAWVGIDGAA----C-------NTTLLQAGVTTIV---NSDG----------GQSASAWWEWYPEASYT-ISG------LK---------VKAGEWMSVNITTKD----ASSA-ILVIEN-ADT-GTSVTLELNN------------------GPQLCRRDAEWILEDFYE-SGKQ-------VALANFA-DLWFVDSGATTV------GGK----N-V--GFDGAT-----MVHLR--DENGNVLCS-PE-----PYDNSN-FVVVSK---------P-------------------------------------------------------------------------------------------------------------------------------------------------------------------------------------------------------------------------------------------------------------------------------------------------------------------------------------------------------------------------------------------------------------------------------------------------------------------
>EFTt000003
---------------------------------------------------------------------------------------------------------------------------------------------------------------------------------------------------------------------------------------------------------------------------------------------------------------MWSSARSV-FLMALVAATAT--A-ELSFVASLQQK---------G--------------REVDASVL-SFVPTTPLT-HR-------KHT----------PHA-QATPSRHGRGASVR-DTISYSSNWCGASQHVSQADG---IGSVFGYFTAPDGTLRPGVP-----------------------PPQFVSAWVGIDGAE----C-------NTALLQAGVTTIV---NSNG----------GQSISAWWEWYPDNSYT-IDG------LK---------VEPGDWMWINITTTS----ESSA-ILEVTN-PQQ-EYTMTLDISN------------------GPKLCRVDAEWIVEDFYD-ANGQ-------VAFANFS-DLWFVQSGAQSI------GGR----S-I--GLDGAA-----MVHIQ--ADDGTILCS-AE-----PYDNAS-FVISSH---------S-------------------------------------------------------------------------------------------------------------------------------------------------------------------------------------------------------------------------------------------------------------------------------------------------------------------------------------------------------------------------------------------------------------------------------------------------------------------
>EFPa000001
---------------------------------------------------------------------------------------------------------------------------------------------------------------------------------------------------------------------------------------------------------------------------------------------------------------MRHSVFSL-LLGAISLITTTGVT-GLEFTVSLEEN---------G--------------KAADASKL-QFVKIPPLK-HR-------RRG----------HRN-ATVATGQHVTAKRGNNDISYSDNWCGASSRSNDADP---IRNVFGYFTVPDLKLRAGIP-----------------------PPQYAAAWIGIDGAK----C-------NQTLLQAGVTTVV---NSNG----------GQSASAWWEWYPGAAYT-IAN------LP---------VKPGDWMSVNITAHD----ATSG-RIIVTN-AQR-GYSMTLNLTS------------------GPKLCRWDVEWILEDFYE-AETN-----KQVPFASFQ-DLWFLDTEATTV------RGK----N-V--GIDGAA-----MVHLM--NPQGKVLCQ-AE-----KYDNAN-FVITSH-----------------------------------------------------------------------------------------------------------------------------------------------------------------------------------------------------------------------------------------------------------------------------------------------------------------------------------------------------------------------------------------------------------------------------------------------------------------------------
>EFCt000001
-----------------------------------------------------------------------------------------------------------------------------------------------------------------------------------------------------------------------------------------------------------------------------------------------------------------MEILFF-LLTTILLASSTVTA-QLTFTARVQQF---------G--------------QDADASEL-NFVPIQPMG-RRKLPPSYYRQR----------GSV-NGTITLTNASDKGERDLVSESANWCGASQHTEGDDQ---VADILGVFTVPDLTLRQGKA-----------------------PPQFASAWVGIDGAA----C-------SSVLLQAGVTTVLRQEHVRDVGGKQVNSNGGQSASAWWEWYPEGAYT-IEG------LR---------VKPGEWISVNITTTS----PSSA-SIVITN-IDR-GYSVSLVVSN------------------GPKLCRTDAEWILEDFED-AGKQ-------VTLANFA-DLWFLDAGATTV------RGK----K-L--GIDGAT-----MVHMV--DENGTLMCS-AE-----PFDNAS-FVVMSH---------VK------------------------------------------------------------------------------------------------------------------------------------------------------------------------------------------------------------------------------------------------------------------------------------------------------------------------------------------------------------------------------------------------------------------------------------------------------------------
>EFMo000001
-------------------------------------------------------------------------------------------------------------------------------------------------------------------------------------------------------------------------------------------------------------------------------------------------------------------MRTF-SLLVSLLLLVVSTS-AIEIKVVSVTA---------E--------------DGAKPIDP-ASIKLVPRP-LSPSSIERVRNK----------TVE-DGDPAHAGRRSATPANAVSYSGNWCGAMQNAPASNL---VSSVSGWLTAPILDIRHTEN----------------------RTPQFAASWMGIDGGEN---C-------RTALLQGGTTTEI---DANG----------FQTSKAWFEWIPDAAYD-IPN------MP---------VAPGDNIHIEVEAIT----SRKG-RITMTN-ADQ-PFSIVIELTD------------------GQPLCRRHAEWIVENFRI-NSNR-------VPFAKFD-DIWFQECEVKLQ------NGQ----T-W--GVDGSR-----MYYM----ETVYDVPV-CR----ALEYDNG-IFLAES---------DGN-----------------------------------------------------------------------------------------------------------------------------------------------------------------------------------------------------------------------------------------------------------------------------------------------------------------------------------------------------------------------------------------------------------------------------------------------------------------
>EFBb000005
-------------------------------------------------------------------------------------------------------------------------------------------------------------------------------------------------------------------------------------------------------------------------------------------------------------------MKTV-AAVVLLSAAATAVQ-AAFTETLNGVT---------Y--------------TVTHLAAD-GSELPVEFG-PAIDATSRGAQR----------EQR-RRARAAAAAAAADHEKRTQTFSNWCGAANLSPPGGGA--WSRVSGAWTVPEISLRANQS---------------------DDDQPSLVQWIGIDGDG----CQ------SGGLIQGGSGSQI---DSNG----------EQENYAWFEFVPAPLRT-FT-------MN---------VGAGDQMSGLVTADS----SRSG-NVTINN-VST-GQSMHFYFSD-----------------GGAGLCGTSAEWILEDLTS-LPSR-----NLEPFADFP-DTHFTDCRASTS------AGQ----S-A--GPGTN------NVNI---AQNGRALCT-GQ-----ISGSSV-YVHSTS---------H-------------------------------------------------------------------------------------------------------------------------------------------------------------------------------------------------------------------------------------------------------------------------------------------------------------------------------------------------------------------------------------------------------------------------------------------------------------------
>EPEm000007
-----------------------------------------------------------------------------------------------------------------------------------------------------------------------------------------------------------------------------------------------------------------------------------------------------------------MKTTSF-LLFGALLLTSGALA-SISYTAKMAHR---------GAEVPAVFSSLP---RRHHRPKQPRHGKRQHPI---------------------------------------------NNTLNWAGAIQEAPTSGL---FYTVSASWQVPSISTPVGQT--------------------LGTDAYWLYEWVGIDSL-----C-------GA-ILQAGTGAYLN--TQSGQ-----------VPLVWWEWFPEGPQV-VN-------IP---------INLGDTFFTNLTATS----TTTA-IYFIEN-VTQ-GCAVTITISG------------------GPTLCQTNAEWVVENP----GV--------LDTPVFT-DVIFTNCLATTT-----TGAQ--------QGIDGTT-----LIYMD--SKDGEVSKG----S---EINDSQ-LRVFY------------------------------------------------------------------------------------------------------------------------------------------------------------------------------------------------------------------------------------------------------------------------------------------------------------------------------------------------------------------------------------------------------------------------------------------------------------------------------
>EFCpa00007
-----------------------------------------------------------------------------------------------------------------------------------------------------------------------------------------------------------------------------------------------------------------------------------------------------------------MKTSTI-VLLGASLLTSNVLG-KLSYTANMTHH---------GIEVPVEFTPLP---ALRSGPEKPPHIKRQ-SI---------------------------------------------SNTANWAGAIQEAPSSGL---FHTISANWQVPSISTPSGQT--------------------LGTTAYWLYEWVGIDSS-----C-------DV-ILQAGTGAYLD--SQSGQ-----------VPLVWWEWFPDGPQQ-VNMPRTYPKYDRAPYSDKLSVNLGDTFFVNLTATS----STTA-ICFIEN-VSQ-GYAITITVSG------------------GPTLCQTNAEWVVENP----GT--------LDTPEFN-TVFFTNCLATTT-----TGAE--------QGITGAT-----LIYMD--SEDGEVSKG----L---DISNSE-LQVSY------------------------------------------------------------------------------------------------------------------------------------------------------------------------------------------------------------------------------------------------------------------------------------------------------------------------------------------------------------------------------------------------------------------------------------------------------------------------------
>EFCpa00008
-----------------------------------------------------------------------------------------------------------------------------------------------------------------------------------------------------------------------------------------------------------------------------------------------------------------MRSSTF-FL-GASLLASEAVA-AFNYTTRMTHH---------GVEVPVVLTELP---PRDRLPQFGPSQKRDGPV---------------------------------------------SNTANWAGAIQEAPVSGL---FYSISATWQVPGIYSP-GPA--------------------LTDDTYWLYEWVGIDSA-----C-------GC-ILQSGTGQTLN---VNGW-----------TNLVWWEWFPAAPQG-VN-------MP---------INYQDTFTVTITATS----TESG-TIVIDN-NTQ-GYSFTVDVSG------------------GQTLCLQNAEWVVENPVS--GS--------MPWPNFN-EVWFSNAVATTT-----TGAQ--------MGIDGTT-----AIHGD--SSDGTVIYS----E---WVDNND-MYVQW------------------------------------------------------------------------------------------------------------------------------------------------------------------------------------------------------------------------------------------------------------------------------------------------------------------------------------------------------------------------------------------------------------------------------------------------------------------------------
>EFCpa00017
-----------------------------------------------------------------------------------------------------------------------------------------------------------------------------------------------------------------------------------------------------------------------------------------------------------------MKTSIF-LL-GASLLASGVLA-EFTFSGKMTHH---------GVEVPVEFTPMP---SRNKLPNNTTNAKRDGPV---------------------------------------------STTTNWAGAIQEAPSSGL---FQSITAQWQVPGIYSP-GPP--------------------LTTDTYWLYEWVGIDSA-----C-------GV-ILQSGTAQTLN---VDGW-----------TNFVWWEWFPSNAPQ-GVN------IP---------INYQDWFQVTITATS----TESG-VIVIEN-MTQ-GYTVTVDVSG------------------GDTLCLENAEWVVENPAD------------MPCPNFT-EVWFAQCSATTT-----TGAV--------MGIDGTT-----AIHMQ--SSDGTLILS----E---WVDNTD-MYVQY------------------------------------------------------------------------------------------------------------------------------------------------------------------------------------------------------------------------------------------------------------------------------------------------------------------------------------------------------------------------------------------------------------------------------------------------------------------------------
>EFCpa00012
-----------------------------------------------------------------------------------------------------------------------------------------------------------------------------------------------------------------------------------------------------------------------------------------------------------------MKFSTL-SALGASSLFTSALAGQITYN--MTHN---------GVEVPVVLKSLPWMDRQLHLNKTAPQSKRDGPI---------------------------------------------SVTTNWAGAIQNSPVAGS---FHTIIADWNVPGIYPPPGAS------------------APTGSETYYLVEWVGIGSD-----C-------GT-IIQAGTGQILT---ESGL-----------EQIAWWEWFPDNSIQ-SIN------MP---------TGYMDKFRVKITATDPTNGYATGATYIIEN-ETQ-GFTFTLTASG------------------FSEACLDNAEWIVENVEN--TS--------MAWPTFE-NVYFSECAAYTT-----TGAE--------QGITGTT-----AVHGS--SIDGRTVLS----E---YEDDSD-FYVVP------------------------------------------------------------------------------------------------------------------------------------------------------------------------------------------------------------------------------------------------------------------------------------------------------------------------------------------------------------------------------------------------------------------------------------------------------------------------------
>EFCpa00015
-----------------------------------------------------------------------------------------------------------------------------------------------------------------------------------------------------------------------------------------------------------------------------------------------------------------MKTFTL-FSVGASLLFSRALAGQQTYS--MTHN---------GVEVPVVIKELPWIDRKLNFNSSASQSKRDGPI---------------------------------------------SVTTNWAGAIQESPVAGD---FHTIIADWRVNGIYPPPGVG------------------PPTGSDEYFLVEWVGLGSD-----C-------GV-IFQAGTGQTLT---QGGGL----------QQFAWWEWFPDNAIQ-TIN------MP---------IAYMDKFRVKLTATNPSNGKATGGVVIIEN-ETQ-GVTFTLTATD------------------HTEVCLNNAEWIVENVRN--TA--------FPWPTFE-NVEFTECEAFTT-----TGAQ--------QGITGTT-----AVHGT--SIDGRTVVS----E---YQDNED-FYVQP------------------------------------------------------------------------------------------------------------------------------------------------------------------------------------------------------------------------------------------------------------------------------------------------------------------------------------------------------------------------------------------------------------------------------------------------------------------------------
>EFPf000002
-----------------------------------------------------------------------------------------------------------------------------------------------------------------------------------------------------------------------------------------------------------------------------------------------------------------------------------------------------------------------------------------------MKLLFPIVAT----------FLA-GRSLAAPADLVENNSRHPHHSPNWAGAVKHS--KQ----VDYVEGTVKAPIVHAPEDGQ------------------------EYMGAAWVGIDGSGQDKDC-------GA-LFQTGIDWRV----RDG----------QTKYSAWAEWYPEAPQI-LD-------IE---------VSQGDEIFMKVVAHT----KTSG-TAYIKN-NSN-GQEQSKFYDN-----------------SPYPICQRSADWIVEDP---GNM--------VPFAKFGAPVDFTDMKMIHG----DY-------S-R--GPKGAR-----NYEMK---QDGETLLK-CD-----IEAEKR-TGKMSC---------YGSN----------------------------------------------------------------------------------------------------------------------------------------------------------------------------------------------------------------------------------------------------------------------------------------------------------------------------------------------------------------------------------------------------------------------------------------------------------------
>EFGl000001
--------------------------------------------------------------------------------------------------------------------------------------------------------------------------------------------------------------------------------------------------------------------------------------------------------------------MKL-SHLLSILIPLCLLA-SAKPTS------------------------------------K-ITTKSSTKF-TLKPPK-------------------------------TTTPTPSRYTTNWAGIYLTPIHN-----ITSISAHLTIPVVSLPPNAT----------------------NGSYTFSMWAGIDGFPP-----------TTALLQAGISIDL---IKSGNIT-------RKAISVFWEWVPGPYTV-IPAAE----FA---------VEEGDGMGIYISTRS----PSKA-VIVLVN-EDT-GQIWTKKVFAP----------------AGGELSGETAEWIVERLTV-NGKL-------VTWPEFG-SVRFERCVAGWR------GGR------M--GIRRAE-----VVEI---EEGGRRLAS-VS------VGGGG-VGVRYL---------GG------------------------------------------------------------------------------------------------------------------------------------------------------------------------------------------------------------------------------------------------------------------------------------------------------------------------------------------------------------------------------------------------------------------------------------------------------------------
>EPEm000004
--------------------------------------------------------------------------------------------------------------------------------------------------------------------------------------------------------------------------------------------------------------------------------------------------------------------MKL-SHLLSILIPLCLLA-SAKPTS------------------------------------K-ITTKSSTKF-TLKPPK-------------------------------TTTPTPSRYTTNWAGIYLTPIHN-----ITSISAHLTIPVVSLPPNAT----------------------NGSYTFSMWAGIDGFPP-----------TTALLQAGISIDL---IKSGNIT-------RKAISVFWEWVPGPYTV-IPAAE----FA---------VEEGDGMGIYISTRS----PSKA-VIVLVN-EDT-GQIWTKKVFAP----------------AGGELSGETAEWIVERLTV-NGKL-------VTWPEFG-SVRFERCVAGWR------GGR------M--GIRRAE-----VVEI---EEGGRRLAS-VS------VGGGG-VGVRYL---------GG------------------------------------------------------------------------------------------------------------------------------------------------------------------------------------------------------------------------------------------------------------------------------------------------------------------------------------------------------------------------------------------------------------------------------------------------------------------
>EFDse00001
-------------------------------------------------------------------------------------------------------------------------------------------------------------------------------------------------------------------------------------------------------------------------------------------------------------------------------------------------------------------------------MLT-TLALALLAT-STTASP--------------------------------TKRQTQVRTKNYSGAKLLSSPDGTI--FTYATTIINVPDTQFVSAEG--------------------SPGQLQASAAWVGYGGME------------DNGIAQTGCVFDN-----DGQD--------DRYARCWTEFYPDPPVF-YDDL-----PS---------PDIGDWIQLELYLTS----PTTA-TSIVTN-TNT-GDQASRDFTAP----------------DGHSVSGNNAEWIVENP---GARN--------NLVNFQ-KEFFEGCQAVTQ-----AGN-----S-Y--GPGDGN-----VEVFYEAKDLGDGNGA-TQWTNSFLPSDSE-VEVDWT---------GPT-----------------------------------------------------------------------------------------------------------------------------------------------------------------------------------------------------------------------------------------------------------------------------------------------------------------------------------------------------------------------------------------------------------------------------------------------------------------
>EFCm000005
-------------------------------------------------------------------------------------------------------------------------------------------------------------------------------------------------------------------------------------------------------------------------------------------------------------MLRHLQAWGT-ESVGHTHYIQRASV-IPKKDGFTQIY---------T--------------LSRLIASI-SLQSSPYFM-MQAKLLSVFATLSLYTLVQARPGST-VASSKDDVSVTSGAPGATVSNALWCGFVEKT-A------VQTVSAVWTVPNVALPDPNS----------------------QGDYEIFQWVGIDGASP-SSC-------NNVLLQGGTSQVF----YQG----------KLTTDFWYEFYNPSQTP-SLH------VAY--------PPLGDQVRVTVTATS----AYAG-TILFEN-LTT-GVSDTQKVKS------------------SQPLCFQHVEWITEAPTK----L---------LPNFD-AFDFSEVSAVKK-----DGS-----S-I--NAAGSD-----LWYLN--TSAATCSAY-LS------DGGST-ITFSQN-----------------------------------------------------------------------------------------------------------------------------------------------------------------------------------------------------------------------------------------------------------------------------------------------------------------------------------------------------------------------------------------------------------------------------------------------------------------------------
>EFBb000006
-----------------------------------------------------------------------------------------------------------------------------------------------------------------------------------------------------------------------------------------------------------------------------------------------------------------------------MLFKNLGFW-LLAP-------------------------------------SA-AALAIDASN-NGRHVR------------------------------------RDRSSGNWCGQVLHG-ND-----FRDVSSAWVMPTSWPLPAHY--------------------YSQQPIYNYQWVGIDGASD--QC-------QA-ILQAGTYARM----EDN----------VLTYGFWYEFYPKESWL-MTE------PV---------VNPGDSVYVQVKAYN----STSG-YAYMKN-LST-GEDVMIPMDAP----------------EGYSLCGSTAEWIQENASP-SAAS--------GLAPFN-TFYFEYCSASDA-----YGY-----N-Y--NLEGSE-----KWYMH--PLNSDPICY-PS-----NVFGGT-VQINYS---------GPTA----------------------------------------------------------------------------------------------------------------------------------------------------------------------------------------------------------------------------------------------------------------------------------------------------------------------------------------------------------------------------------------------------------------------------------------------------------------
>EFFo000003
----------------------------------------------------------------------------------------------------------------------------------------------------------------------------------------------------------------------------------------------------------------------------------------------------------------------M-KFLSKVLLFC-ELA-NSAILAIP--------------------------------QAK-QFTSSNFLL-ESRAQHQ--------------------------TRDVK----NRTSYIWNGGEVA----GPR---FASVTAEVIIPNITFPYGYN---------------------ASARYGSSVWVGIGGDQN--TCDDPARINNGGLIQGGYYYLY---DPEG----------DFGVFAFYEWFPDGPVF-LDDTEG---IE---------TAIGDHVRMTVTQKD----NVTG-TFTWEN-FTS-DKKFTKELKAP----------------VNGTLCTNHAEWIVESFMT-TKDH------ETLFPDFG-ELYFTDIKAISA---------------A--NEEVSLQEHGIVVEAEPVLGNGKYLTD-CEIT----GSDAT-TCK------------------WLGYKGIFES----------------------------------------------------------------------------------------------------------------------------------------------------------------------------------------------------------------------------------------------------------------------------------------------------------------------------------------------------------------------------------------------------------------------------------------------------
>EFTs000013
----------------------------------------------------------------------------------------------------------------------------------------------------------------------------------------------------------------------------------------------------------------------------------------------------------------------M-KFLCNVLLFC-ALA-NSATLAIP--------------------------------KSK-QFTSSNFLL-ESRAQHQ--------------------------TRDVK----NRTSYIWNGGEVA----GPR---FASVTAEVIIPNITFPYGYN---------------------ASARYGSSVWVGIGGDQN--TCDDPARINNGGLIQGGYYYLY---DPEG----------DFGVFAFYEWFPDGPVF-LDDTEG---IE---------TAIGDHVRMTVTQKD----NVTG-SFTWEN-FTS-DKKFTKELKAP----------------VNGTLCTNHAEWIVESFMT-TKDH------DTLFPDFG-ELHFTDIKAISA---------------A--NEEVSLQEHGIIVEAEPVLGNGKYLTD-WVFS----KARPT-IRSSQT---------RPLKPDWISIPSSAQPKYKFTLVAQLIRPVMVLDISQRSPTADHFDYSSVLSDEMQDTTPERTKKRNTAKTEHGDEIEDIDVDKTSSALPTSLRSSSQASKTQALKPEPGGARGLATTTQRPQYLTLDKITLTSLLDVDVRSHLSPEDVDGILADARDASKWIMKRVLGM------------------------------------------------------------------------------------------------------------------------------------------------------------------------------------------------------------------------------------------------------------------------------------------
>EFTs000014
--------------------------------------------------------------------------------------------------------------------------------------------------------------------------------------------------------------------------------------------------------------------------------------------------------------------MRL-QLLTNVLLLGGTLV-TALDLATA--------------------------------RAK-GIIPRSLQS-HDKTRQH--------------------------PRDVQ----HRTSYIWNGGEVA----GPR---FASVTAEVVIPNITFPYGYN---------------------STAYYSSSVWVGIGGDQN--TCDDPARVYNGGLIQGGYYYLY---DKEG----------DFGVFAFYEWFPNPPIF-LDDTQG---IL---------TDIGDHVRMTVTQKD----NTTG-TFTWEN-FTQ-KKRFDINLTAP----------------ANGTLCTNHAEWIVESFMT-PQDP------DAYFPDFG-ELTFHKVKAVSE---------------Q--GKRASLADG-IIIAAEPKLGSDRVLTS-CEMV----DSETT-TCK------------------WLGYKGIFD-----------------------------------------------------------------------------------------------------------------------------------------------------------------------------------------------------------------------------------------------------------------------------------------------------------------------------------------------------------------------------------------------------------------------------------------------------
>EFTs000015
----------------------------------------------------------------------------------------------------------------------------------------------------------------------------------------------------------------------------------------------------------------------------------------------------------------------M-KLSATLLLLGAGLS-AVAALDVS--------------------------------VAK-EAHRLAIER-REASRDE-------------------------AHTLQSRTNNRSRSRNWSGGAVT----NDR---YQSVTAEVIIPNITFPDGYD---------------------PKTTYSSSVWVGISGYDD--FCD---VAGQTGLIQGGYYYLY---DKEG----------DFGVFAFYEWFPDGPVF-LDDTEK---IL---------TNIGDHVRMTVTQKN----NNTG-TYTWEN-LTQ-GKKFEKSLTAP----------------TNGSLCTNTAEWVVESFMS-EKDH------TSLYPDFG-ELKFTNIKAVAE---------------S--GKPASLSDA-YFYDAEPLLN-GKRLTN-CAIQ---PETAST-TCK------------------WLGYKGIFSS----------------------------------------------------------------------------------------------------------------------------------------------------------------------------------------------------------------------------------------------------------------------------------------------------------------------------------------------------------------------------------------------------------------------------------------------------
>EFTs000016
-----------------------------------------------------------------------------------------------------------------------------------------------------------------------------------------------------------------------------------------------------------------------------------------------------------------------------------------------------------Q--------------HQTMKFPL-HLLLLTLTI-LSASTTVTSSKL----------PPP-KHPSIKLSSQDAPQYASEEYPAAWIGHILYPPLPTDI--FTWVFGSFVVPNVTAFPYGA----------------------DGHNLLFAWVGLDNGP------------Q--IVQAGIYFSI---HKRGNGT-------SVTSVGFAEWLPDFAEK-DDNQE----FP---------FEVVDQVTVLVQVES----PVTA-TCTLGN-VRT-GKQWVKTIKAPD---------------AGSWVRGAQVEWVVEEQIP-PGM---------QVADFK-MFKWSNCRAG---------------I-A--GRKG-------YVDLENAMPRNDRVGG-SIRTAVVKKGRGE-FDVVFK-----------------------------------------------------------------------------------------------------------------------------------------------------------------------------------------------------------------------------------------------------------------------------------------------------------------------------------------------------------------------------------------------------------------------------------------------------------------------------
>EPEm000006
--------------------------------MGVSLSTARWLAPLSFGIDFAAQQYGLLSTPSMKDVHDANLSFWSPQPFFI--------------GGFFFPQQLIQLAWLYRLYKLDPRKSDKDRKEVETIVDFVPYYAVGNLCIATWMV-------------FWNSSNLKTSNIFVVINSLTQLYYIFARQPPMNTKSTSSVLTHIVSKTFAGIGVLDLLHNGSVAYFNHEGPSMAVKVVTGLIFGGLASGSDWIFGGCLVYDLIALTVG----------------------QRQIGQAGWSNLLGVF-AVATAGIVTAKNWI-RPPYVKHDVVGYEEVTSTEDI--------------HQTMKFPL-HLLLLTLTI-LSASTTVTSSKL----------PPP-KHPSIKLSSQDAPQYASEEYPAAWIGHILYPPLPTDI--FTWVFGSFVVPNVTAFPYGA----------------------DGHNLLFAWVGLDNGP------------Q--IVQAGIYFSI---HKRGNGT-------SVTSVGFAEWLPDFAEK-DDNQE----FP---------FEVVDQVTVLVQVES----PVTA-TCTLGN-VRT-GKQWVKTIKAPD---------------AGSWVRGAQVEWVVEEQIP-PGM---------QVADFK-MFKWSNCRAG---------------I-A--GRKG-------YVDLENAMPRNDRVGG-SIRTAVVKKGRGE-FDVVFKKLGCLLILLGRLLALLDREVGAWLEFLQ-------------------------------------------------------------------------------------------------------------------------------------------------------------------------------------------------------------------------------------------------------------------------------------------------------------------------------------------------------------------------------------------------------------------------------------------------
>EFTs000017
--------------------------------MAVKVVTGLIFGGLASGSDWIFGGCLVYDLIALTV-------------------------------------------------------------------------------------------------------------------------------------------------------------------------------------------------------GQRQIGQAGWSNLLGRSVGAPEVLRPPYVKHDVVGYEEVTSTEDI-NLRAATSSSASRQV-SHLHLHANRLS---------Q--------------HQTMKFPL-HLLLLTLTI-LSASTTVTSSKL----------PPP-KHPSIKLSSQDAPQYASEEYPAAWIGHILYPPLPTDI--FTWVFGSFVVPNVTAFPYGA----------------------DGHNLLFAWVGLDNGP------------Q--IVQAGIYFSI---HKRGNGT-------SVTSVGFAEWLPDFAEK-DDNQE----FP---------FEVVDQVTVLVQVES----PVTA-TCTLGN-VRT-GKQWVKTIKAPD---------------AGSWVRGAQVEWVVEEQIP-PGM---------QVADFK-MFKWSNCRAG---------------I-A--GRKG-------YVDLENAM----------------------------------------------------------------------------------------------------------------------------------------------------------------------------------------------------------------------------------------------------------------------------------------------------------------------------------------------------------------------------------------------------------------------------------------------------------------------------------------------------------
>EFGl000002
------------------------------------------------------------------------------------------------------------------------------------------------------------------------------------------------------------------------------------------------------------------------------------------------------------------------------------------------------------------------------------------------------------------------------MAPNPGDVKMSPLAISLQGVDQRRHSPSET--YTSVFAIFRVPKFDFNLTSS--------------------TPNGSYLQFICVGIDNSP------------A--LMQCGILNGI--RRSEGQD--------IIERTAWYEWLPQPLVR-IDHR-----LFD--------FKAGHTIMAFVNMAN----PTTT-TCYLKN-INT-NQTYTKTYQPEN---------------STHALQGYQAEWIVEQQIT-PGF---------PTPHYE-NVTFWNTRAGVN-----YGG----LQ-Y--TLDGGN-----PSELQT-PPAGVEIEN-ST-----TFHVYW-MENKNG-----------------------------------------------------------------------------------------------------------------------------------------------------------------------------------------------------------------------------------------------------------------------------------------------------------------------------------------------------------------------------------------------------------------------------------------------------------------------------
>EPEm000005
------------------------------------------------------------------------------------------------------------------------------------------------------------------------------------------------------------------------------------------------------------------------------------------------------------------------------------------------------------------------------------------------------------------------------MAPNPGDVKMSPLAISLQGVDQRRHSPSET--YTSVFAIFRVPKFDFNLTSS--------------------TPNGSYLQFICVGIDNSP------------A--LMQCGILNGI--RRSEGQD--------IIERTAWYEWLPQPLVR-IDHR-----LFD--------FKAGHTIMAFVNMAN----PTTT-TCYLKN-INT-NQTYTKTYQPEN---------------STHALQGYQAEWIVEQQIT-PGF---------PTPHYE-NVTFWNTRAGVN-----YGG----LQ-Y--TLDGGN-----PSELQT-PPAGVEIEN-ST-----TFHVYW-MENKNG-----------------------------------------------------------------------------------------------------------------------------------------------------------------------------------------------------------------------------------------------------------------------------------------------------------------------------------------------------------------------------------------------------------------------------------------------------------------------------
>BCa0000002
-------------------------------------MSSS----------------------------------------------------------------------------------------------------------------------------------------------------------------------------------------------------------------------------------------------------------------------RRRTAAAV-ALAGAMTAALAATP-ASAGV-----------------------------------VHR-TP-SAFRHD-IRNS-----------------------------------------TSGNWAGYVATG--GG----FTSVSAGWTEPAVSCRSQN--------------------------TYASFWIGLDGDG------------SNSVEQIGTESDC-----SGG---------HAVYSAWYEMYPGAPVD-VAGP----------------ISPGDAMQASVSYGG----SGHF-TLVLAD-RTK-GWTRTVQAQ-------------------LNNPALASAEVIAEAPSD-AAGV-------LPLSDFG-TVGFTGASANGAA----LGSFA---P-D--PITMA------NGGTTKAVPS----------G---LSPSGD-FTVAWR---------AS------------------------------------------------------------------------------------------------------------------------------------------------------------------------------------------------------------------------------------------------------------------------------------------------------------------------------------------------------------------------------------------------------------------------------------------------------------------
>BCa0000003
-------------------------------------MAHK----------------------------------------------------------------------------------------------------------------------------------------------------------------------------------------------------------------------------------------------------------------------AAIRRSVL-ALTGALPMMLPVTA-AAAGT-----------------------------------TFN-APMSGAISH-VFHS-----------------------------------------SSNNWSGYAVTG--KK----FTSVSASWTQPAATCSS--------------------------KTTYSSFWVGLDGDG------------SNSVEQTGSEVDC----SSG----------RAQYYSWYEMYPAYPVN-FSN-------T---------VRAGDHFTASVTNTG----GANF-TLVLTD-STQ-GWTHTINKT-------------------LNNPALASAEVIAEAPSS-SSGV-------LPLTNYG-TINFTAAKANGAS---MAGQN----P-D--PITMA------SGST-TKATVS---------S---ISSSGA-FSDTWH---------HN------------------------------------------------------------------------------------------------------------------------------------------------------------------------------------------------------------------------------------------------------------------------------------------------------------------------------------------------------------------------------------------------------------------------------------------------------------------
>BSac000001
-------------------------------------MSSI----------------------------------------------------------------------------------------------------------------------------------------------------------------------------------------------------------------------------------------------------------------------RS-ASLAV-LAAGTLTAALATPA-LAATQPATATA---------A--------------VKAPRQLT-QSIESHENH-APHGALK-----------------------------HSGKVNASETSTNWSGYAATG-SSGA---FTSVTTSWTQPTVTC--GSA------------------------TTYSSFWVGLDGDG------------NDALEQTGTEADC----ING----------QAVYGAWWEVLPAASTA-WDD------VT---------VKGGDKLTATVTYSG-----STF-TMTLKD-STQ-GWTKSQTDA------------------GSSDFQNASAEVIAEAPEV-DGSL-------AKLANFG-SVGFTGAKANGSN----LDNAS---P-D--EITMT------NSGGTVRAQPG---------S---LS-SGA-FSVAWK---------SS------------------------------------------------------------------------------------------------------------------------------------------------------------------------------------------------------------------------------------------------------------------------------------------------------------------------------------------------------------------------------------------------------------------------------------------------------------------
>BSp0000001
-------------------------------------MSPR----------------------------------------------------------------------------------------------------------------------------------------------------------------------------------------------------------------------------------------------------------------------SS-AGFVL-VTAAALTAALATPS-LAASN--------------------------------TPAQLT-QAIASHESH-TLHG-LA-----------------------------QPGKVNATVSSTNWSGYAATG-STGA---YTSVTSSWTQPSVSCSS--------------------------ATTYSSFWVGLDGYS------------NSALEQTGTEADC-----IGG---------KATYGAWWEVLPASESA-YSG------VT---------VKGGDKFTATVTYTG-----STF-TMTLAD-STE-GWTKTTTHA------------------GSSGFKNASAEVIAEAPEV-GGSV-------ASLANFG-TVTFTGAKANGSN----LDTYS---P-N--EIVMTK-----SSSSAVRAQPG---------S---IS-GGS-FSDAWK---------AN------------------------------------------------------------------------------------------------------------------------------------------------------------------------------------------------------------------------------------------------------------------------------------------------------------------------------------------------------------------------------------------------------------------------------------------------------------------
>BSsp000001
-------------------------------------MSPR----------------------------------------------------------------------------------------------------------------------------------------------------------------------------------------------------------------------------------------------------------------------SS-AGFVL-VTAAALTAALATPS-LAASN--------------------------------TPAQLT-QSIASHESH-ALHG-LA-----------------------------QPGKVNATVSSTNWSGYAATG-STGA---YTSVTSSWTQPSVTCSS--------------------------ATTYSSFWVGLDGYS------------NSALEQTGTEADC-----IGG---------KATYGAWWEVLPASESA-YSG------VT---------VKGGDKFTATVTYTG-----STF-TMTLAD-STE-GWTKTTTHA------------------GSSGFKNASAEVIAEAPEV-GGSV-------ASLANFG-TVTFTGAKANGSN----LDTFS---P-N--EIVMTK-----SSSSAVRAQPG---------S---IS-GGS-FADVWK---------AS------------------------------------------------------------------------------------------------------------------------------------------------------------------------------------------------------------------------------------------------------------------------------------------------------------------------------------------------------------------------------------------------------------------------------------------------------------------
>BAb0000002
--------------------------------------------------------------------------------------------------------------------------------------------------------------------------------------------------------------------------------------------------------------------------------------------------------------------MSK-FLSSRTVRVLTAAA-AAAAG------------------------------------LA-VSGTAHAAV-QYGAHF----------------------------------HGHQFAGGNWGGYVSF----GS---FTTATASWTEPSVTCNSTDD--------------------------LFAPWVGIDGDG------------SSTVEQTGVETDC----SSG----------RAVYSAWYEMYPAAPVY-YS-------VS---------VSAGDHITATVTRTA----TNTY-RLDLSD-TTK-GWSKSTTKS--------------------LTSKHASAEAIIESPTD-SYPS-------I---SGG--VKFTGVKFNGTN---LASTS----P-S--GLDAD------DRGT-NTWIPG---------A---IGSDGQ-SFTISR---------H-------------------------------------------------------------------------------------------------------------------------------------------------------------------------------------------------------------------------------------------------------------------------------------------------------------------------------------------------------------------------------------------------------------------------------------------------------------------
>BAv0000001
--------------------------------------------------------------------------------------------------------------------------------------------------------------------------------------------------------------------------------------------------------------------------------------------------------------------MSR-FLASRTVRVLTAAA-AAAAG------------------------------------LA-VSGTAHAAV-EYGAHF----------------------------------HGHQFSGGNWGGYVSF----GS---FTTATASWTEPSVTCNSSND--------------------------LFAPWVGIDGDG------------SSTVEQTGVETDC----SSG----------RPVYSAWYEMYPAAPVY-YS-------VS---------VSAGDHITATVTRTA----TNTY-RLDLSD-TTK-GWSKSTTKS--------------------LTSRHASAEAIIESPTD-SYPS-------I---SGG--VKFTGVKFNGTN---LASTS----P-S--GLNAD------DRGT-YTWIPG---------A---IGSDGQ-SFTISR---------H-------------------------------------------------------------------------------------------------------------------------------------------------------------------------------------------------------------------------------------------------------------------------------------------------------------------------------------------------------------------------------------------------------------------------------------------------------------------
>BAm0000001
--------------------------------------------------------------------------------------------------------------------------------------------------------------------------------------------------------------------------------------------------------------------------------------------------------------------MS------KTLRVLTAIA-AAAAG------------------------------------LA-VSGTAHAAV-EYGAHVF-----------------------------DVHRHGQEFSGGNWGGYVSF----GS---FTTATASWTEPSVSCTSTND--------------------------LFAPWVGIDGDG------------SSTVEQTGVETDC----SSG----------RPVYSAWYEMYPAAPVY-YS-------VS---------VSAGDHITATVTRTA----TNTY-RLDLSD-TTK-GWSKSTTKS--------------------LTSKHASAEAIIESPTD-SYPS-------I---SGG--ITFTGVKFNGTN---LASTS----P-S--GLNAD------DKGR-YTWTPG---------A---IGSDGQ-SFTMTR---------H-------------------------------------------------------------------------------------------------------------------------------------------------------------------------------------------------------------------------------------------------------------------------------------------------------------------------------------------------------------------------------------------------------------------------------------------------------------------
>BAbe000001
--------------------------------------------------------------------------------------------------------------------------------------------------------------------------------------------------------------------------------------------------------------------------------------------------------------------MNS-RIFSRPVRLFAVGA-VAAAS------------------------------------LV-A-GAGAGPV-SFGAHF----------------------------------HGNHYSGGNWGGYVSF----GS---FTTATAGWTEPSATCKSSND--------------------------LFAPWVGIDGDG------------SSSVEQTGVATDC----SSG----------SPQYQAWYEMYPAAPVY-YS-------ASEAP------VKAGDHLTATVTR-S----GTSY-TLDLKN-DTQ-GWTKTTTQS--------------------LNAPHSSAEAIIESPTD-SYPS-------I---SGG--VKFDGVKFDGKN---LADTS----P-Q--GLNAD------DGGS-ATWTPG---------P---IGSDGQ-SFAMTR---------Q-------------------------------------------------------------------------------------------------------------------------------------------------------------------------------------------------------------------------------------------------------------------------------------------------------------------------------------------------------------------------------------------------------------------------------------------------------------------
>BSsp000002
--------------------------------------------------------------------------------------------------------------------------------------------------------------------------------------------------------------------------------------------------------------------------------------------------------------------MSS-RSFRRPLGLLAAGA-FAAAT------------------------------------LA-A-GAGAGPV-TFGKHF----------------------------------HGDHYSGGNWGGYVSF----GS---FTTATAGWTEPAATCNSSND--------------------------LFAPWVGIDGDG------------SSTVEQTGVATDC----SSG----------SPQYQAWYEMYPAAPVY-YS-------ASEAP------VNAGDHLTATVTR-S----NNSY-RLDLRN-DTQ-GWTKTTTQS--------------------LNAKHSSAEAIIESPTD-SYPA-------L---DGG--VNFDGVKFDGKN---LADTN----P-Q--GLNAD------DGGS-ATWVPG---------P---IGSDGQ-SFTMNR---------Q-------------------------------------------------------------------------------------------------------------------------------------------------------------------------------------------------------------------------------------------------------------------------------------------------------------------------------------------------------------------------------------------------------------------------------------------------------------------
>BCa0000004
--------------------------------------------------------------------------------------------------------------------------------------------------------------------------------------------------------------------------------------------------------------------------------------------------------------------------MRRFLIHAAALA-AAATS------------------------------------IA-PAAPVAASA-ASGMSFR--------------------------------PLTYNTNGYNWGGYAATG--SG----FTSVSATWTEPSAKCNSTND--------------------------LYAPWVGIDGYG------------SSSVEQTGVATDC----SSG----------SPVDQAWYEMYPAAPVY-LS-------SSSYP------VKAGDVINASVTYSG----SNKY-KLTLND-SSR-GWTYTTTKT--------------------LSASRASAEVIIESPTG-AYP------------NFG-TLHFTNAKINGGN---LSSYN----P-T--ALDPS------NGPY--EAHTS---------A---ISG-GT-SFTDTF---------EHE-----------------------------------------------------------------------------------------------------------------------------------------------------------------------------------------------------------------------------------------------------------------------------------------------------------------------------------------------------------------------------------------------------------------------------------------------------------------
>BSc0000001
--------------------------------MG--T-----------------------------------------------------------------------------------------------------------------------------------------------------------------------------------------------------------------------------------------------------------------------------HSGTR-RNTAAITRATAAAA-LLAAA------------------------------------LV-PAGTAPAAG--FGPHA------------------------------------QRYQDSNWGGYVAH----GT---FRSVSGSWTEPHVTCQTADD--------------------------LFAPWVGIDGDG------------SQTVEQTGVQTDC----SSG----------SPQLSAWYEMYPAAPVY-WN-------DP---------VDEGDHITASVTAGS----GGRY-TITLSD-TTK-GWTEHTTQY--------------------LSAGNASAEAVIESPTQ-SYPA------------FD-QLDFSGVTADGQP---LDAYS----P-E--ALTSG------GYSPGPLNNGS---------F---SMTPGG-YANRAPHAVRPHGHHRPATIHY-------------------------------------------------------------------------------------------------------------------------------------------------------------------------------------------------------------------------------------------------------------------------------------------------------------------------------------------------------------------------------------------------------------------------------------------------------------
>APt0000001
---------------------------------------------------------------------------------------------------------------------------------------------------------------------------------------------------------------------------------------------------------------------------------------------------------------------------------------------------------------------------------------------------------------------------------------MEWVHQTGAGYVVATDFGSPKPEVTGVSGSWIVQNVNASCSC--------------------------TYSAQWVGIGGFF---NG-------DSSLIQAGTTSQY----DCG-----------ASFSAWYEILPAAETP-IN-------MT---------VYPGNIINVHIFLAK---SPDLW-YIYLND-TSE-NERFFKEVYY------------------NSSML--SAEWIEERPEI-NGQL-------SCLSDFG-TAYYGGYYT---------GLSMSDYATVN-GQTAPISSFQ-YENITMVSNSG-IIAE-PGNI---INNG-S-FKVYYT---------VESCCCF----------------------------------------------------------------------------------------------------------------------------------------------------------------------------------------------------------------------------------------------------------------------------------------------------------------------------------------------------------------------------------------------------------------------------------F--------------------------
>ATa0000001
--------------------------------MCV-------------------------------------------------------------------------------------------------------------------------------------------------------------------------------------------------------------------------------------------------------------------------------------------------------------LF---------V--------------NNSINKKG-LKAIVLAAL-FVLSLMVVAVPS-----------IAAQASNELHFGKVVSSSSGTTSSTNWAGYVAASSFSSPAHVVTSITGSWTVQSVSASSS--------------------------STYSSQWIGIGGFF---SH-------DRTLIQTGTESDY----SSGS----------AQYSAWYEMLPAAETP-ISG------FT---------VSPGDVISSAIVYAGVAPHHSQYWNIYLND-TSQ-NEHFYIQVTY------------------KSSML--SAEWIEERPEI-GGQL-------SSLANFG-TAYYGADYTSIA------GTNYAT-I-N--GVTEPLGALP-YESITMTTSSGALYAQ-PSAL---TSDGTS-FSVTYE-----------------------------------------------------------------------------------------------------------------------------------------------------------------------------------------------------------------------------------------------------------------------------------------------------------------------------------------------------------------------------------------------------------------------------------------------------------------------------
>AAs0000001
-----------------------------------------------------------------------------------------------------------------------------------------------------------------------------------------------------------------------------------------------------------------------------------------------------------------------------------------------------------------------------MNPRY-LALAALVIL-LAAAAPHGGGAA----------RAQ-AK-LYPRL-PLRG---STSESLNWAGYADVL--APHS--FISVNASWYVPDVQCSPRSS--------------------------DVAVWVGIDGFN------------DSTVEQTGILVQC----QGG----------RAYYSAWYEFYPASPVY-APSS-----YV---------VRPGDKVVGWVIYNT---STGEY-RTVLVD-VTQ-GWNFTSPWTA------------------VSGAEDSSAEWVVERPAV-GGSL-------TTLADFG-TAYFNVKYTGVLP----PGGVYVRLA-N--GSAGNISSFN-YYEMIMVNDQGKVLAQ-PSGL---YAYGSS-FYVCYG---------PCGSSGS----------------------------------------------------------------------------------------------------------------------------------------------------------------------------------------------------------------------------------------------------------------------------------------------------------------------------------------------------------------------------------------------------------------------------------G-GHHGK--------------------
>AuC0000001
-------------------------------------------------------------------------------------------------------------------------------------------------------------------------------------------------------------------------------------------------------------------------------------------------------------------------------------------MKAKITE---------Q--------------NTNRKMKI-LLVITITVL-ISLSSIGLFAIS----------LFQ-NKSMFIIV-PVTSNEFGSSSSLNWAGYAVLA-SPGS---VYSVNGSWTVPNISPSKGST--------------------------YVAFWVGIDGYN------------SNTVEQTGILVQS----QSG----------KVSYSAWYEFYPSPPVY-APSS-----DV---------VKPGDLIVAWVVYNS----DGTF-TTVIKD-LTE-NWIFISPATV------------------VSNAQRNSAEWIVERPAI-GGSL-------TKLANFG-TVYYGYDYTSIS------GTCYAN-V-N--GVYAPISSFN-YVSITMVNYNGKVLAS-PSGL---TSDGTS-FYVQYG-----------------------------------------------------------------------------------------------------------------------------------------------------------------------------------------------------------------------------------------------------------------------------------------------------------------------------------------------------------------------------------------------------------------------------------------------------------------------------
>ACm0000001
--------------------------------------------------------------------------------------------------------------------------------------------------------------------------------------------------------------------------------------------------------------------------------------------------------------------------------------------------------------------------------------MLILTL-IALAFAPLAVKP------------I-LISHPMIK-QGLTSLSSSVSSLNWAGYAVPA-EKGT---VTSVAGSFIVPSVTCTTGQT-------------------------TYVALWTGLDGYN------------DTTVEQAGIAVEC----ENG----------KPIYWAWYEFYPSPSVT-IKG------FT---------VNPGDDIYVNVTYLG----HGKF-QVTIKD-VTK-SEAYSTTGRV-----------------SKAELS--SAECILERPVV-NGQL-------SSLANFG-TAYYGQDYTSIL-----DTCYAT--V-S--GVTGPFGLFPSVVSIIMVNNSGETLAY-PSSL---TSDGSS-FTVTYG-----------------------------------------------------------------------------------------------------------------------------------------------------------------------------------------------------------------------------------------------------------------------------------------------------------------------------------------------------------------------------------------------------------------------------------------------------------------------------
>AVd0000001
-------------------------------------------------------------------------------------------------------------------------------------------------------------------------------------------------------------------------------------------------------------------------------------------------------------------------------------------------M---------T--------------GKMTGNKL-IPILVTLTL-IAVVAVATAHAP-----------AT-PTMHPMIK-HGVG-YASTVYSLNWAGYAVPA-REGT---VISVAGSFIVPSVTCTRQTT--------------------------YVALWAGLDGYN------------DSTVEQAGIAVEC----SGG----------KPIYWAWYEFYPSPSVE-ISG------FT---------VKPGDVIYVNVTYIG----NGEF-NIVIKD-ITR-GETYTVTGSV-----------------SGALLS--SAECILERPTV-NGQL-------TALANFG-TAYFGQDYTDVI------GTCYAT-V-G--GSTATFGNYPSTVEIIMTAYNGKILAQ-PSTL---TTDGSS-FTVTYI---------SSGK----------------------------------------------------------------------------------------------------------------------------------------------------------------------------------------------------------------------------------------------------------------------------------------------------------------------------------------------------------------------------------------------------------------------------------------------------------------
>AVm0000001
----------------------------------------------------------------------------------------------------------------------------------------------------------------------------------------------------------------------------------------------------------------------------------------------------------------------------------------------------------------------------MNGNKL-IPILTALTL-IAVASIITAHVL----------AAT-PTMRPMIK-HGVG-YASTVYSLNWAGYAVPA-QEGT---VTSVAGSFIVPSVTCTKQTT--------------------------YVALWAGLDGYN------------DSTVEQAGIAVEC----SGG----------KPMYWAWYEFYPSPSVE-ISG------FT---------VKPGDAIYVNVTYVG----GNSF-QITIKD-VTR-NEAYTVTGSV-----------------SGALLS--SAECILERPTV-NGQL-------TALANFG-TAYFGQDYTDVM------GTCYAT-V-G--GSTTAFGNYPSTVEIVMTAYNGKILAQ-PSSL---TLDGSS-FTVTYV---------SSGK----------------------------------------------------------------------------------------------------------------------------------------------------------------------------------------------------------------------------------------------------------------------------------------------------------------------------------------------------------------------------------------------------------------------------------------------------------------
>BAb0000001
------------------------------------------------------------------------------------------------------------------------------------------------------------------------------------------------------------------------------------------------------------------------------------------------------------------------------------------------------------------------------------MSGKVLRA-FAVVAVAAAGVA----------FAA-APAAGGVANAAFAHAHNASTSTNWSGYALT----GT---YTAVTGHWTVPTVSGS-G--------------------------NHYSSQWVGIDGFA------------NSNLIQTGTAAYV----ENG----------RATYHAWWEILPAAESP-LP-------LT---------IHGGDAMTATLTKSP---TSTAW-RITLTD-DTT-GEAFRGALA--------------------YAGPDASVEWIEETPTV-NGAV-------GPPPRFT-TFSFTGATANGA----NAG------L-T--ANNK-------ITLVQN--GVTYSTPS-DP------SGGNS-FSVSYT---------GP------------------------------------------------------------------------------------------------------------------------------------------------------------------------------------------------------------------------------------------------------------------------------------------------------------------------------------------------------------------------------------------------------------------------------------------------------------------
>BAa0000001
-----------------------------------------------------------------------------------------------------------------------------------------------------------------------------------------------------------------------------------------------------------------------------------------------------------------------------MIRTTGWKA-PALATVSLFAA---------G--------------ALAAWP----HIAAAPTA--PAIYHAPRQAL----------SPN-TAPKP----NSIQASSFGWSASNWSGYAITG--ST----YNDITGSWIVPAVS--------------------------PSKRNTYSSSWIGIDGFN------------NSDLIQTGTEQDY----VNG----------HAQYDAWWEILPAPETV-ISS------MT---------IAPGDHMSAHIHNNG----NGTW-TITLTD-VTR-NETFSTT--------------------QSYTGPGSSAEWIQEAPQI-GGRI-------ATLANYG-ETTFDPGTVNGG----NPG------L-T--MSDAGY-----MVQN----NAVVSVPS-AP-----DSDTDG-FNVAYG---------SNQPSPPAS-----------------------------------------------------------------------------------------------------------------------------------------------------------------------------------------------------------------------------------------------------------------------------------------------------------------------------------------------------------------------------------------------------------------------------------------------------------
>BAa0000002
-----------------------------------------------------------------------------------------------------------------------------------------------------------------------------------------------------------------------------------------------------------------------------------------------------------------------------MMNTKAWKA-PALATASLLAA---------G--------------ALAVWP----HISAAPVA--PAIYHAPRQAL----------SPN-TAPKP----NSIQASSFGWSASNWSGYAVTG--ST----YNDITGNWIVPAVS--------------------------PSKKNTYSSSWIGIDGFN------------NSDLIQTGTEQDY----VNG----------HAQYDAWWEILPAPETV-ISS------MT---------IAPGDHMSAHIHNNG----NGTW-TITLTD-VTR-NETFSTT--------------------QSYSGPGSSAEWIQEAPEI-GGRI-------ATLANYG-ETTFDPGTVNGG----NPG------V-T--MSDGGY-----MVQN----NAVVSVPS-AP-----DSDTDG-FNVAYG---------SNQPSPPVS-----------------------------------------------------------------------------------------------------------------------------------------------------------------------------------------------------------------------------------------------------------------------------------------------------------------------------------------------------------------------------------------------------------------------------------------------------------
>BAa0000003
-----------------------------------------------------------------------------------------------------------------------------------------------------------------------------------------------------------------------------------------------------------------------------------------------------------------------------MIRTNGRKA-PALATASFLAA---------G--------------ALVAWP----HIAAAPTA--PAIYHAPRQAL----------SPS-TAPRP----NTIQASSFGWSASNWSGYAVTG--ST----YNDITGNWVVPAVS--------------------------PSKQSTYSSSWIGIDGFN------------NSDLIQTGTEQDY----VNG----------HARYDAWWEILPAPETV-ITS------MT---------IAPGDHMSAHIHNNG----NGTW-TITLTD-VTR-NETFSTT--------------------QSYSGPATSAEWIQEAPQI-GGRI-------APLADYG-ETTFDPGTVNGG----NPG------L-T--MSDGGY-----MVQN----NAVVSVPS-AP-----DSDTDG-FNVAYG---------SNQPSPPAS-----------------------------------------------------------------------------------------------------------------------------------------------------------------------------------------------------------------------------------------------------------------------------------------------------------------------------------------------------------------------------------------------------------------------------------------------------------
>BAsp000001
-----------------------------------------------------------------------------------------------------------------------------------------------------------------------------------------------------------------------------------------------------------------------------------------------------------------------------MNGTSVWKA-SGIAAASCLTA---------A--------------ALLAWP----HATSTLDA-SPAIFHAPRHAL----------SPN-TSPKP----NSVQAQNFGWSASNWSGYAVTG--ST----YNDITGSWIVPAVS--------------------------PSKRSTYSSSWIGIDGFN------------NSDLIQTGTEQDY----VNG----------HAQYDAWWEILPAPETV-ISN------MT---------IAPGDRMSAHIHNNG----NGTW-TITLTD-VTR-NETFSTT--------------------QSYSGPGSSAEWIQEAPEI-GGRI-------ATLANYG-ETTFDPGTVNGG----NPG------F-T--LSDAGY-----MVQN----NAVVSVPS-AP-----DSDTDG-FNVAYG---------SNQPSPPAS-----------------------------------------------------------------------------------------------------------------------------------------------------------------------------------------------------------------------------------------------------------------------------------------------------------------------------------------------------------------------------------------------------------------------------------------------------------
>BAa0000004
-----------------------------------------------------------------------------------------------------------------------------------------------------------------------------------------------------------------------------------------------------------------------------------------------------------------------------MITK--FVG-TMTAGTALCTA---------G--------------ALCAFSPV-IQSPVNLQS-SAVIYHAPRQSL----------SPS-TSPKPRGATSTSPVSNLGWAASNWSGYAITG--ST----YNDITGNWIVPAVS--------------------------PSNKNTYSSSWIGIDGFN------------NSDLIQTGTEQDY----VNG----------HAQYDAWWEILPAPETV-ISS------MT---------IAPGDHMYAHIHNNG----NGTW-TITLTD-VTR-NETFTTT--------------------QSYSGPASSAEWIQEAPEV-NGHI-------APLANYG-ETTFDPGTVNGG----NPN------L-V--PSDGGY-----MVQN----NSVVSVPS-NP-----DSDTDG-FNVSYG---------STQPSPPLS-----------------------------------------------------------------------------------------------------------------------------------------------------------------------------------------------------------------------------------------------------------------------------------------------------------------------------------------------------------------------------------------------------------------------------------------------------------
>BSa0000001
---------------------------------------------------------------------------------------------------------------------------------------------------------------------------------------------------------------------------------------------------------------------------------------------------------------------------------MKYRI-AGALTPLIGLL---------G--------------WIYGAP------LTPLQV-STALFHRPR---------------I-SNPVP-------KHSTFGWASSNWSGYAITQ---TAP--YTSITGQWIVPSVA--------------------------PSNKATYSSAWIGIDGFN------------NSDLIQTGTEQDY----SQG----------SAHYYAWWEILPAAETT-ISS------MT---------IHPGDHMSASITNDG----NGDW-TIEIQD-NST-GQSFSTV--------------------QAYSGPGASAEWIMEAPTI-GGHI-------ATLANYG-ETTFDPGTVNGG----NPG------L-T--ASDGGV-----MIQQ----NKQVSTPS-LP-----DSDTDG-FNVAYG---------ASVPPAPAS-----------------------------------------------------------------------------------------------------------------------------------------------------------------------------------------------------------------------------------------------------------------------------------------------------------------------------------------------------------------------------------------------------------------------------------------------------------
>BAa0000005
------------------------------------------------------------------------------------------------------------------------------------------------------------------------------------------------------------------------------------------------------------------------------------------------------------MWMVKKALRSP-GAKIPGKRAPVRGA-LGTATCTAMAL---------G--------------ATGLVLTV-ASHSAPSTR-GPVLHVKAAPVD----------PVL-EDASPRGMDGALSVSDLGWATLNWSGYALTG---GH---YWDISGNWVVPAVS--------------------------PSRGNSYSSTWIGIDGFS------------NDDLIQIGTEQNY----VDG----------RPQYFAWWEIRPVHPTE-IVIPS----MA---------VAPGDAMEAHIHRDG----HGRW-TLTLDD-LTE-NEQFTIT--------------------QSYTGPGASAEWIQEAPEI-RGHV-------CTLADYG-TLTFVPGTVNGH----PPR------L-T--PSDGGY-----MMDD----NLILSVPS-GP-----NPETGG-FDVFYI---------APTSHREQTLLDAPGVWPPPAPRLEP------------------------------------------------------------------------------------------------------------------------------------------------------------------------------------------------------------------------------------------------------------------------------------------------------------------------------------------------------------------------------------------------------------------------------------------
>BAa0000006
------------------------------------------------------------------------------------------------------------------------------------------------------------------------------------------------------------------------------------------------------------------------------------------------------------------------------------------------------------------------------------------------------------------------------MSGALSVSDLGWATLNWSGYALTG---GH---YWDISGNWVVPAVS--------------------------PSSVNSYSSTWIGIDGFS------------NDDLIQIGTEQNY----VDG----------RPQYFAWWEIRPVHPTE-IVIPS----MA---------VAPGDAMYARIHRDG----HGKW-TLMLDD-LTE-NEHFAIT--------------------QSYTGPGASAEWIQEAPEI-RGRV-------STLANYG-TLTFVPGTVNGR----PPR------L-L--PSDGGY-----MIDD----NLILSVPS-GP-----NPETEG-FDVFYV---------APTSHREQTLLNAPGVWPPPAPRLEP------------------------------------------------------------------------------------------------------------------------------------------------------------------------------------------------------------------------------------------------------------------------------------------------------------------------------------------------------------------------------------------------------------------------------------------
>BAa0000007
-----------------------------------------------------------------------------------------------------------------------------------------------------------------------------------------------------------------------------------------------------------------------------------------------------------------------------------------------MAL---------A--------------ASGCVWTA-AFHSAESPR-TPALHVKAAPVN----------PAL-EGASPRGIDGALSISDLGWATLNWSGYALTG---GR---YWDISGNWVVPAVS--------------------------PSRGNSYSSTWIGIDGFS------------NDDLIQIGTEENY----VDG----------RAQYFAWWEIRPVHPTE-VVIPS----MA---------VAPGDAMEARIYRDG----HGTW-TLTLDD-LTQ-NEQFTST--------------------QPYSGPGASAEWIQEAPEI-RGHV-------STLADYG-TLTFVPGTVNGR----PPH------L-T--PSDGGY-----MMDD----HLILSVPS-GP-----NPATGG-FDVFYV---------APTSHREQTLLDAPCVWPPPAPRLEP------------------------------------------------------------------------------------------------------------------------------------------------------------------------------------------------------------------------------------------------------------------------------------------------------------------------------------------------------------------------------------------------------------------------------------------
>BPl0000001
-------------------------------------------------------------------------------------------------------------------------------------------------------------------------------------------------------------------------------------------------------------------------------------------------------------------------------------------------------------------------------------------M-GTVARMSTHHIC----------RFE-SAAKP-----QRN---IGWISNNWSGYSIKGAKGA----FRRISGEWNVPFLRPSGG--------------------------SSYSSAWIGIDGFG------------NQSLIQTGTGHDL----ING----------KPYYYAWWEILPAAATL-IP-------LP---------VRPGDRMSAVIAKKR----GSTW-IICLRN-VTK-GWTFRISRR--------------------YRGPQTSAEWIVEAPLV-GGIL-------SRMARLS-DVAFSRCRVN--------GSNPK--L-K--ARHGGL-----MLQN----LTITAIPS-DP-----SPCGDA-FVVKST---------LR------------------------------------------------------------------------------------------------------------------------------------------------------------------------------------------------------------------------------------------------------------------------------------------------------------------------------------------------------------------------------------------------------------------------------------------------------------------
>BPsp000001
----------------------------------------------------------------------------------------------------------------------------------------------------------------------------------------------------------------------------------------------------------------------------------------------------------------------------------------------------------------------------------------MEIM-GISTIGQWNHTC----------QLD-SSAKP-----RRN---IGWISSNWSGYAITGKKGA----FKRVSAKWNVPFVRPSRG--------------------------ASYSSAWIGIDGFS------------NSNLIQTGTGHDW----IDG----------KAYYYAWWEILPASVTI-IP-------LP---------IQPGDRMHASIIKCS----GSNW-LICLRN-VSR-NWTFRTLQR--------------------YGGPQTSAEWIVEAPQI-NGAL-------ATMARLS-PVVFSCCRVN--------GKRPK--L-T--VDDGGI-----MLQN----STVTSIPS-NP-----NRAGDG-FVVKGV---------HQ------------------------------------------------------------------------------------------------------------------------------------------------------------------------------------------------------------------------------------------------------------------------------------------------------------------------------------------------------------------------------------------------------------------------------------------------------------------
>BPsp000002
-------------------------------------------------------------------------------------------------------------------------------------------------------------------------------------------------------------------------------------------------------------------------------------------------------------------------------------------------------------------------------------------M-GISTTGQWNHTC----------QLD-TSAKP-----RRN---IGWISSNWSGYSITGKKGA----FKRVSAKWNVPFVRPSRG--------------------------ASYSSAWIGIDGFS------------NSKLIQTGTGHDW----IDG----------KAYYYAWWEILPASVTI-IP-------LP---------IQPGDRMHASIIKCS----GSNW-LICLRN-VSR-NWTFRTLQR--------------------YGGPQTSAEWIVEAPQI-NGEL-------ATMARLS-PVVFSCCRVN--------GKRSK--L-T--AEDGGI-----MLQN----STVTSIPS-NP-----NRAGDG-FVVKGV---------HQ------------------------------------------------------------------------------------------------------------------------------------------------------------------------------------------------------------------------------------------------------------------------------------------------------------------------------------------------------------------------------------------------------------------------------------------------------------------
>BPv0000001
-------------------------------------------------------------------------------------------------------------------------------------------------------------------------------------------------------------------------------------------------------------------------------------------------------------------------------------------------------------------------------------------M-GILKVDKWNHTC----------KLE-TSAKP-----HRN---IGWVSSNWSGYSIMGKKRT----FKRVSAKWNVPFLRPSQG--------------------------ASYSSAWIGIDGYG------------NNSLIQTGTGHDF----IDG----------KAYYYAWWEILPASVTL-IP-------LP---------VQPGDRMHATIIKRS----GSIW-LICLRN-STR-NWTFRTSQR--------------------YTGPQTSAEWIVEAPQV-NGEL-------AQMARLS-PVIFSCCRAN--------GRSPR--L-I--SVDGGI-----MIQD----LKITSIPS-NP-----NRAGDR-FVVKSD---------HS------------------------------------------------------------------------------------------------------------------------------------------------------------------------------------------------------------------------------------------------------------------------------------------------------------------------------------------------------------------------------------------------------------------------------------------------------------------
>BPsp000003
-------------------------------------------------------------------------------------------------------------------------------------------------------------------------------------------------------------------------------------------------------------------------------------------------------------------------------------------------------------------------------------------M-SKADLSKRTRPC----------VTA-KAHKN-----KAQSTGFGWVSSNWSGYAISGKKGT----FRRISGEWIVPFVKATSG--------------------------PTYSSAWIGIDGFK------------NSNLIQTGTGHES----VNG----------AVHYYAWWEILPAAETV-IP-------LP---------VSPGDHMRASIAKES----GGKW-RITLCN-LSK-QWTFRTLQR--------------------YTGPHSSAEWIMEAPQV-GGKI-------GALSRMT-ATRFFSSRVN--------GKSPN--L-T--PADSGI-----MVQN----KITVAVPG-SP-----NANGDA-FIVNRV---------YRKGKPLAHSGSAIFVRS--------------------------------------------------------------------------------------------------------------------------------------------------------------------------------------------------------------------------------------------------------------------------------------------------------------------------------------------------------------------------------------------------------------------------------------------------
>BPsp000004
-------------------------------------------------------------------------------------------------------------------------------------------------------------------------------------------------------------------------------------------------------------------------------------------------------------------------------------------------------------------------------------------M-TDR-PHKRRKPC------------A-LHQKK-----KDSSPRFGWISSNWSGYARTGTQNQ----YRRISAEWTVPYVLPTT--------------------------RNTYSSAWIGIDGFE------------NSSLIQTGTGHDW----IQG----------KPSYYAWWEILPDAETI-IP-------HP---------VSPGHRIRAVIAKLT----CKTW-CITLSN-LTL-GWTFRTIQY--------------------YSGPQSSAEWIVEAPTV-GSSI-------ASMARLT-PVTFNMCRLN--------GQSPA--F-C--ASQKGI-----MVQG----RSIVSIPG-AP-----NRCKDG-FTVRRN---------T-------------------------------------------------------------------------------------------------------------------------------------------------------------------------------------------------------------------------------------------------------------------------------------------------------------------------------------------------------------------------------------------------------------------------------------------------------------------
>BPsp000005
--------------------------------------------------------------------------------------------------------------------------------------------------------------------------------------------------------------------------------------------------------------------------------------------------------------------------------------------------------------------------------------------------------------------------------------------------------------MRSISGHWVVPRIRRSR--------------------------TNTYSSAWLGIDGYR------------NSSLIQTGTGQDF----VNG----------KPVYYPWWEILPAPETK-IN-------YP---------VSPKDHMYARISRIS----GSKW-RIVLIN-KTK-GWTFKKTVP--------------------YTGPATSAEWIIEAPSL-NGQT-------TQLANYG-KTAFRKSRVN--------GKNPL--L-K--PSNRFI-----MVQN----NQVVSTPS-LP-----NKKRDG-FTVAYG---------SRLPKPQMRTRKK-------------------------------------------------------------------------------------------------------------------------------------------------------------------------------------------------------------------------------------------------------------------------------------------------------------------------------------------------------------------------------------------------------------------------------------------------------
>BAac000001
-------------------------------------------------------------------------------------------------------------------------------------------------------------------------------------------------------------------------------------------------------------------------------------------------------------------------------------------------------------------------------------MANLKHV-PHFTRKYRRTPR----------PMD-ASATI-----QAAP--FGWSSSNWSGYAIASDTSGT---YQSVSASWQVPAVQATSTSPAPSGWGWLGRLLSWLFGGGGQSSTDAYSATWIGIDGFN------------NSNLIQTGTAQNI----VNG----------KPQYYAWWEILPAAETE-IDP------VQYP-------VSAGDMMTAAIAKQA----DGTW-QIQLAN-QTR-GWTFLKNG-------------------IQYTGPQTSVEWIEEAPEV-NGSI-------TSLANYG-QVTFSNITVNGA----NPN------L-Q--ISEAGV-----LVQG----NQQLSTPS-AP-----GPNGND-FNIAYG---------ATQPSAPG-T----------------------------------------------------------------------------------------------------------------------------------------------------------------------------------------------------------------------------------------------------------------------------------------------------------------------------------------------------------------------------------------------------------------------------------------------------------
>BPsesp0001
-----------------------------------------------------------------------------------------------------------------------------------------------------------------------------------------------------------------------------------------------------------------------------------------------------------------------------MVLAVAAVV-FTP------------------------------------VPAH-AEGTRQDGP-AGPPFS--------------------------------------VDGGNWSGYVVTG--SG----FRSVSARWTVPDVACTAGAT--------------------------PFAPWVGIDGYG------------SSTVQQTGVATTC----VGG----------EPVHRAWFEIAPAPAVY-HS-------MT---------VRTGDEIAAEVVRSG----DAY--TMTIRN-LTR-GDSRSVVRTH-----------------AAANV---SAEVVLEAQQ---G----------AFPRFG-SVRFTGATVD---------GE----S-M--GARSAT-----AIDA---TDGKGFMTA-TG-----RMSGDA-FTIRQL---------RG------------------------------------------------------------------------------------------------------------------------------------------------------------------------------------------------------------------------------------------------------------------------------------------------------------------------------------------------------------------------------------------------------------------------------------------------------------------
>BAb0000003
-------------------------------------------------------------------------------------------------------------------------------------------------------------------------------------------------------------------------------------------------------------------------------------------------------------------------MKFRRLLPLAAVA-AAAVVLG---------------------------------AGA-AAPASAAST-PLGYAG---------------------AAQHTGLSPSVAGPLVNATSRNWAGYAITSLSSPTAT-FTHVHGSWTQRAITCPAPDA--------------------------WAIFWVGFDGWT------------NGTVEQGGSSARC----VNS----------TPVYQLWWEMFPTNAIQ-PV-------LT---------INAGDSVSADVTYNA---ATAQY-TITVAD-ATQ-HTSFTTTQTCA----------------ANLVCSRSSADWIVEAVGR-FGTG-----NFFPLANYG-QALMNNSVATDNA-----GHSG---S-M--TSNSTWQ----RTRIQEQDATTTYATT-GNT----STNGQN-FAVTWA------------------------------------------------------------------------------------------------------------------------------------------------------------------------------------------------------------------------------------------------------------------------------------------------------------------------------------------------------------------------------------------------------------------------------------------------------HQ---------------------
>BAv0000002
-----------------------------------------------------------------------------------------------------------------------------------------------------------------------------------------------------------------------------------------------------------------------------------------------------------------------------------------------------------------------------------TAAAGAASA-PLGYAG---------------------AARHTGFSPAVAGPLVNATSRNWAGYAITSLSSPAAT-FTHVHGSWTQRPVTCPASDA--------------------------WAVFWVGFDGWT------------NGTVEQGGSSARC----ING----------TPVYELWWEMFPTNAIQ-PV-------LT---------INAGDSVSADVTYNA---ATAQY-TITVAD-ATQ-HTSFTTTQTCA----------------ATLTCSRSSADWVVEDVGR-FGSG-----DFFPLANYG-RALMNNSVGSDNA-----GHSG---S-M--TASSTWQ----RTKIQEQDTTTTYATT-GDT----STNGQN-FAVTWA------------------------------------------------------------------------------------------------------------------------------------------------------------------------------------------------------------------------------------------------------------------------------------------------------------------------------------------------------------------------------------------------------------------------------------------------------HQ---------------------
>BAm0000002
-------------------------------------------------------------------------------------------------------------------------------------------------------------------------------------------------------------------------------------------------------------------------------------------------------------------------MKLRRLLPLTALA-AAAVVFS---------------------------------AGA-AAPASAAST-PTGYAGS---------------PFG-GAAQHTGRSPAVAGPLVNATSRNWAGYAITSLSTPAAT-FTHVHASWTQRPVTCPTSDA--------------------------WAVFWAGFDGWT------------NGTVEQGGSSARC----VNG----------TPVYQLWWEMFPTNAIQ-PV-------LN---------INAGDSVSADVTYNA---ATAQF-TITVAD-ATQ-HTSFSTTQTCA----------------ANLVCSRSSADWIVEAVGR-FGTN-----DFFPLANYG-RALMGNTVATDNA-----GHGG---S-M--TANSTWQ----RTKIQEQDATTTYATT-GDT----STNGQN-FAVTWA------------------------------------------------------------------------------------------------------------------------------------------------------------------------------------------------------------------------------------------------------------------------------------------------------------------------------------------------------------------------------------------------------------------------------------------------------HQ---------------------
>BBi0000001
--------------------------------MDARSHLSIFAHLSIFGTTVCLIATISVPVSAQSAPPAIANN-----------------------------------------------------------------------------------------------------------------------------------------------------------------------------------------------PVAALPVNIPPPGSISADHPLGVSIVPPPPPGFDPMTASVQANTHY-AIPPRPDIAIAPAA-FSRWQRAVAAP---------L--------------AAGSANGP-TPILTPTNV-SNSPVRLQGPLI----------PFA-NSIANGPNTNGAFNAIYTGTSYNWSGNAIYN-SLNPFK-VEAIIGEFVVPTARQAYGTC---------------------TGDWVYSSQWPGIDGYG------------SGDVLQAGVEADA---YCNGGTT-------ASFYSAWIEWYPFPETR-VSV------PA---------VHPGDLVFIELWNTS----ATNG-YAYIYN-YST-RETATYQLTPP----------------SGVSLQGNSVEWIVERPGV-GDGL-------ATLTNYI-NVSWPHGIAWDYAA---RSPTYY-WQ-G--GTPASG----SLVVLTMLDNAGQRISS-P------IIENFN-FLYFYN---------YGSSN---------------------------------------------------------------------------------------------------------------------------------------------------------------------------------------------------------------------------------------------------------------------------------------------------------------------------------------------------------------------------------------------------------------------------------------------------------------
>BGt0000001
--------------------------------MSDTVKVNIPQTPVATPVPITPQPGKFILDQG--------------------------------------------------------------------------------------------------------------------------------------------------------------------------------------------------------------------------------AFLQKLPFQAHPTPLPGVFTVPA-PPSTLILATASQSD-LIKAGIMFRQP---------T--------------AQDPPGVQ-AAWKAFTSQ-HFDPAKRIIPEM----------APQ-VGVTHNLKTPPTQVSNTSYNGTVWSGAGTKT---GT---WTTCIGTWVIPTVSKPSEAQ--------------------GTEGGWNSSSWVGLDGFFY-----------TNDVLQAGIQQHV---NAAG----------VANYVAWYEWYAPIQAG-SPSYVYQTNITNFP------VSPGQTVSCSVQYVA----NHAG-SISFSN-QTT-GQHFTITLAPP----------------PGATNSGGSCEWIMEAPDG-GEPK-------SSLPKFT-PVVFTTALAC--------GPNNTS-T-N--PATGDT-----LNIT---TSSGKVLTK-VT------TGSDT-CTISFI---------G-------------------------------------------------------------------------------------------------------------------------------------------------------------------------------------------------------------------------------------------------------------------------------------------------------------------------------------------------------------------------------------------------------------------------------------------------------------------
>EFAnig0012
----------------------------------------------MAQIPFKPAP----------------------------------------------------------------------------------------------------------------------------------------------------------------------------------------------------------------------------------------DFESKLPYKVTASKIPGVYLNPT-PPDGFDVHTATQAE-LNAQGLLWNRP---------P--------------T-DQPSVPLDIWNKFFSR-NWQAKDRIVPEM----------EHQ-VGKTHHHKGQSTKKSDTTYTDTEWSGAGVNT--GGP---WVCVVGTWTIPTVTQPPEAQ--------------------GTQGGWNSSSWVGIDGMFT-----------TNDVLQAGVEQYV---SPSG----------AAAYIAWYEWYAPAESG-SPGYIYQTNITNFP------VAPGQSVTCSVYYVG----KTAG-SIGFAN-NTT-GAHFSITLAPP----------------PGASFNGGSCEWIMEAPDG-GEPN-------SSLPRFT-PVIFTDAIACAL------GLTS---SMT--PGNANT-----MNIV---NAQGTALTS-VT------VNGET-ETITFI---------G-------------------------------------------------------------------------------------------------------------------------------------------------------------------------------------------------------------------------------------------------------------------------------------------------------------------------------------------------------------------------------------------------------------------------------------------------------------------
>BCa0000001
-----------------------------------------------------------------------------------------------------------------------------------------------------------------------------------------------------------------------------------------------------------------------------------------------------------------------------------------------------------------------------------------------------------------------------------------------------------------MP-NLSCPSSGFQS------------------------------SYLWIGLGGWND-----------DKALEQVGSAQWC----DNG----------TAHYGLFAEFWPDGPIA-GDGGEYSG-YP---------VKPGDKLDASVTRL------ANG-QYRLKEVSSR-GWTYTKDGNAPGS--------------SAGNL---TAEVIAEPPYR-QAYG-------EPLANFG-TVDFSNISITSD------------------GSPSPT-----LYDV---QYNNVKKTE-AS-----KSSSSA-LRVKWL---------HA------------------------------------------------------------------------------------------------------------------------------------------------------------------------------------------------------------------------------------------------------------------------------------------------------------------------------------------------------------------------------------------------------------------------------------------------------------------
>BBt0000001
---------------------------------------------------------------------------------------------------------------------------------------------------------------------------------------------------------------------------------------------------------------------------------------------------------------------------------------------------------------------------------------------------------------------------------------MVKEIKGF-GLIGSD---PV---FDTIQAEWIVPAIA---GIP---------------------ADPNAQVVIWIGIGGGGPLRGQPA-----THNVIQIGTGAKY---DAFG----------NPAYYAWWEAYGMPDDR-GENLLDE--IQFK-------VEPGDKVRAVIIHGNSFPGAGTGWEVSLWN-ETQ-NWSYAQYQFY--------------------NGDQTTAEFIVEAPQN-FASG-----VPFPLANYG-SVTFEKCFVNQDE----PNFSIS-DM-C--DMYDPK-----NPNKTISTPSNLHVST-GP----YPKGGDG-FTVSYV---------P-------------------------------------------------------------------------------------------------------------------------------------------------------------------------------------------------------------------------------------------------------------------------------------------------------------------------------------------------------------------------------------------------------------------------------------------------------------------
>EFMb000001
--------------------------------------------------------------------------------------------------------------------------------------------------------------------------------------------------------------------------------------------------------------------------------------------------------MAVHATAHESCRLEP-PAAVKALALDHTVS-IMETLISRPKP---------G--------------RPQRSYKQ-VTFVTILRS-LPSTAGSNLAKMKP-------DHFL-TAVSLGSACTAQSTPYVPFYSSEWGGPVQLA-ENF----NSSSNTSAFNLVEATLVMPH------------LSIPQNPRARVDRYTVASWIGLDGFPRSDGGG------PRGLWQAGVFMSI---WENG----------TTEYSGFYEWVPSDPVF-LTASQ----LA---------ICEGDHIRVMINTTD---AGYCG-TTTLTN-LNT-SQTFAYSQAAPTAWRG-----------PTFPAPGSSAEWIMEAAAY-LNTT------KFVLPDWGNASMLDARACYVS------GDCV-VPGDI--DKPEDT-----RMAVVLWNETQTVNTQ-ST------VDGSS-VSIAYV---------ELPFSSQLGQ----------------------------------------------------------------------------------------------------------------------------------------------------------------------------------------------------------------------------------------------------------------------------------------------------------------------------------------------------------------------------------------------------------------------------------------------------------
>ACm0000002
--------------------------------------------------------------------------------------------------------------------------------------------------------------------------------------------------------------------------------------------------------------------------------------------------------MAVHATAHESCRLEP-PAAVKALALDHTVS-IMETLISRPKP---------G--------------RPQRSYKQ-VTFVTILRS-LPSTAGSNLAKMKP-------DHFL-TAVSLGSACTAQSTPYVPFYSSEWGGPVQLA-ENF----NSSSNTSAFNLVEATLVMPH------------LSIPQNPRARVDRYTVASWIGLDGFPRSDGGG------PRGLWQAGVFMSI---WENG----------TTEYSGFYEWVPSDPVF-LTASQ----LA---------ICEGDHIRVMINTTD---AGYCG-TTTLTN-LNT-SQTFAYSQAAPTAWRG-----------PTFPAPGSSAEWIMEAAAY-LNTT------KFVLPDWGNASMLDARACYVS------GDCV-VPGDI--DKPEDT-----RMAVVLWNETQTVNTQ-ST------VDGSS-VSIAYV---------ELPFSSQLGQ----------------------------------------------------------------------------------------------------------------------------------------------------------------------------------------------------------------------------------------------------------------------------------------------------------------------------------------------------------------------------------------------------------------------------------------------------------
>EFSm000001
------------------------------------------------------------------------------------------------------------------------------------------------------------------------------------------------------------------------------------------------------------------------------------------------------------------MQLPL-LSTSWLLLLLSSLT-TAATAT------------------------------------P-AATPAAPAT-TASPSP-----------------------------------SPRFYSNTWAGAAQVRQNNTSP--FSSIEGTLILPRLSLPSNPQ--------------------NTVDQYSFSYWIGLDGYQSPG---------GSGLWQAGVVGHI----FPHNN--------TRKYVGFWEWIPDP-YE-FVP------VNDFP------VLEGEHVYVRLNVSS---NGMLA-TVYMEN-RNS-SKVITHTRSAPTKWRG-----------PSYSIPGTSAEWIAESGTYENYTK-------QVLPDFG-TVEFYDAKAFRRD-----GTVVRA-GDA--RTNGLQMFENFWVDSEMLYSNAQVVEG-ETGVRVEYIEEKC-EECAVQ---------CLAAGTCLNTTTSTG-----------------------------------------------------------------------------------------------------------------------------------------------------------------------------------------------------------------------------------------------------------------------------------------------------------------------------------------------------------------------------------------------------------------------------------------------------
>BBsp000001
--------------------------------M----LPAQAITMTAKPSTPATCLRI---------------------------------------------------------------------------------------------------------------------------------------------------------------------------------------------------------------------------------------------PGGNMELSLIDSAVEG-IKIFSPPPVGFDAL-AATDDQLRKYG---------F--------------PRRPNPSV-ATKRTIARW-QRAVCATRVVPD----------LVL-TEYVHGPIQKRPQRAGLPPTSNNWSGYVAHDTTNAFQ--DARITTDFEIPKPLNLINPG------------------------PNHLSIWVGFDGDG------------SPDVLQAGVHVIT-----SGKLQGQ-----STQSYLWIEWFPQYEVR-VGG------LP---------ANPGDWVEIQIEHYPAVGGFPPMGGASLAN-IST-GQSVGLAITPP----------------AGTALVGNCAEWIVERPGV-NNVL-------SSLPDFVTTIMMTCDATGPGI---YAPG-----K-V--PATAT------IVDYAMTDASGTIIMQ-ANLAPPHLKANAP-TEYGYT---------NVTFLGGTTTGNP-------------------------------------------------------------------------------------------------------------------------------------------------------------------------------------------------------------------------------------------------------------------------------------------------------------------------------------------------------------------------------------------------------------------------------------------------------
>BBv0000001
--------------------------------M----LPAQAITMTAKPSTPATCLRK---------------------------------------------------------------------------------------------------------------------------------------------------------------------------------------------------------------------------------------------PGGNMELSLIDSAVQG-IKIFSPPPVGFDAL-AATDDQLRKYG---------F--------------PRRPNPSV-ATKRTIARW-QRAVCATRVVPD----------LVL-TEYVHGPIQKRPQRAGLPPTSNNWSGYVAHDTTNAFQ--DARITTDFEIPKPLNLINPG------------------------PNHLSIWVGFDGDG------------SPDVLQAGVHVIT-----SGKLQGQ-----STQSYLWIEWFPQYEVR-VGG------LP---------ANPGDWVEIQIEHYPAVGGFPPMGGASLAN-IST-GQSVGLAITPP----------------AGTALVGNCAEWIVERPGV-NNVL-------SSLPDFVTTIMMTCDATGPGI---YAPG-----K-V--PATAT------IVDYAMTDASGTIIMQ-ANLAPPHLKANAP-TEYGYT---------NVTFLGGTTTGNP-------------------------------------------------------------------------------------------------------------------------------------------------------------------------------------------------------------------------------------------------------------------------------------------------------------------------------------------------------------------------------------------------------------------------------------------------------
>BAa0000012
------------------------------------------------------------------------------------------------------------------------------------------------------------------------------------------------------------------------------------------------------------------------------------------------------------------MGANK-RAFRRPRRGRWMAA-LVILGG----------------------------------VGA-AWTHVHAVD-GASEKAG-----------------------DVLLASEASVPAGTQTSENWGGYI-DTPAGSQL--YTSITGEWTVPSITGRDGA---------------------------MAAQWIGLGGVQ------------TEDLLQIGTLEQI----ENG----------QTQAQVFWEKLPDAANT-V--------MT---------VPVGSKISASIRQQT----GSTW-VLSLQAVTPS-GQTLSKTISVNLSNV------------YAENI-GTSAEWISEDPSTMRGGL-------YPLADSG-TVQFTDATVN--------GQPMDASGNQVQPVAMVDAFGNLRIAPSSIGSDGESFTT-ITYSEASSPSWTG-SSGGWT---------NSTGPSNAWPGISGFPFPTGQDWDVGTNSGWSSQTTWSISIPGDASG------------------------------------------------------------------------------------------------------------------------------------------------------------------------------------------------------------------------------------------------------------------------------------------------------------------------------------------------------------------------------------WTQLIWPHGHHHWSIDIPMGNGTTIAVQLSWGW
>BAa0000013
-----------------------------------------------------------------------------------------------------------------------------------------------------------------------------------------------------------------------------------------------------------------------------------------------------------------------------------MAA-LVLLGG----------------------------------VGA-AWTHVHAVD-GASEKAG-----------------------DVFLTSETSMPAGTQTSENWGGYI-DTPAGSQL--YTSITGAWTVPSLTGRDGS---------------------------MAAQWIGLGGVQ------------TEDLLQIGTLEQI----ENG----------QTQVQVFWEKLPAAANT-V--------MT---------VPVGSKISAAIQQQT----GSMW-LLTLQAVTPS-GQTLSKRISVNLSSV------------YAQKI-GTSAEWISEDPSTVRGGL-------YPLADSG-TVQFTDATVN--------GQPLDASSNQVQPVAMVDAFGNVRIAPSSIGSDGESFTT-TTYSGGESPSWPG-SSGGWS---------NSTGPSSAWPGASGFPFPTDQNWGLGNGSGWQNQTTWSISIPGDTSG------------------------------------------------------------------------------------------------------------------------------------------------------------------------------------------------------------------------------------------------------------------------------------------------------------------------------------------------------------------------------------WTQWIWPKGHHQWAIDIPMGNGSSLEVQFSWIW
>BSt0000001
-------------------------------------------------------------------------------------------------------------------------------------------------------------------------------------------------------------------------------------------------------------------------------------------------------------------MRPM-YWIVAIGFGLLTIN-ANPLDS---------------------------------WPGL-PIHSHPVTL-PLPEPFS----------------------------VQSPPEGPLEISRNWAGYVSNH--GT----YQSIEASWRIPKLTSP-G----------------------------SLAVWVGLGGAP------------QQRLLQAGTLTKD---TATG-----------TETILWIEGLPEPLKP-IA-------QN---------LPSGEAVHVAIYHVK----SQEW-ALDLQA-GSY-RQTYDVQYS----------------------LNPRSAEWIVEDPLI-NNQF-------ATFPRFQ-NIELFYATAKTQ-----QGQ-----T-V--TVQQST-----PIDL---RIDGVIRAA-PA-----LINATT-FAVTST---------SPQ-----------------------------------------------------------------------------------------------------------------------------------------------------------------------------------------------------------------------------------------------------------------------------------------------------------------------------------------------------------------------------------------------------------------------------------------------------------------
>BKr0000001
----------------------------------------------------------------------------------------------------------------------------------------------------------------------------------------------------------------------------------------------------------------------------------------------------------------MKYLLLS-AFLCLMLLCPCSYL-YALILP----------------------------------LSS-PPVAKHAPL-TSSPTSTPTP------------TST-PMPTVLPMPSGNLPGWYKRESPLWSGYTASK-RG-----VVGVRAQWIEPEVSGGPGS---------------------------NVYIWIGVGGLAQT----------QNELVQIGTLAYT---DSSG----------NTSHRVWYETVPQLSQL-TE-------ML---------VSPGDTIFAVMELDP--GSNQHW-NLSLRD-VTQ-NTTFATRIDYP-----------------SSQIF---ADFIVEDPHL-NSTE--LSAPLYPFQRFT-SVSFTGAQVHYA-----DG------W-H--SIGALP-----MLQISMLQKGKMVAYP-KD-----IALPDS-FSVIHT---------SS------------------------------------------------------------------------------------------------------------------------------------------------------------------------------------------------------------------------------------------------------------------------------------------------------------------------------------------------------------------------------------------------------------------------------------------------------------------
>BAmi000001
------------------------------------------------------------------------------------------------------------------------------------------------------------------------------------------------------------------------------------------------------------------------------------------------------------------MPTPF-EAAERRTGAAEPLE-HPPLQVG----------------------------------PE-GWAQDPAVP-PGGPRVAPEAP------------PR-VEAPPPPLAEAALPGTDAGSSTNWAGYVLRG-APGT---FRSVSATWTVPHPHSRPGVG----------------------DYYTQCAVWVGLDGAHPG----------AGHLAQVGVDVND-----LGG---------EREYQLWWELETGGVGA-SPIPH-----P---------VRAGDELRAGVAHLF----GGTF-AISVEC-RAA-GWAYRRRHSYPPGT-------------PVPPL--GSAEVIVEAPMF-RGVT-------GMLTDFG-SVEFLDVAVNDLP----LSG-----F-A--GAATRYD---MVDGVELLAETGPLGDG-FGVCWRGYGRPRR-ALSGQV---------WKG-----------------------------------------------------------------------------------------------------------------------------------------------------------------------------------------------------------------------------------------------------------------------------------------------------------------------------------------------------------------------------------------------------------------------------------------------------------------
>BAf0000001
--------------------------------MGGRTLAWGARPLLRTLLLVVLAAAFASAFITLRPGSSSSDALAPGRSALASATISPGYDLVAADGGVF---SFGDAGFYGNTYTLGLTGLGGSRPLAAPIVAMAPTPDGKGY----WLVAADGGVFSFGDAGFY--GNTYTLGLTGLSGSRPLAAPIVAMAPTPDGNGYWLVAADGGVFSFGDAGFYGNTYTLGLTGLGGSRPLAAPIVAMAPTPDGKGYWLVAADGGVFSFGDAGFYGNTYTLGLTGLSGSRPLAAPVVGIVPDLAPPPPLAIDAQS-ASQALSQLAVASAV-SATLSPTGGVP---------G--------------YRWSASGL-PAGLSLTSA-GELVGVPLAAGSGTATFSVTDSAGE-TATLSQAWTVAIGSQTSQQVSQNWSGYALEGAARGS---VTSVSTRFVVPTPQTTSTTC--------------------ESSVPCDTSVWIGVDGAT------------NSYLLQAGVAVGN--QAFAGEGFCGSGA--AAECAWWEEITPSNEQP-AVPISPSA-LS---------VSPGDTMEVTITEVG----ADQW-TITIAD-LTT-AQQVTIGAATP----------------ISYGGPANSAEWIAEAPTV-ATST-----GTCELPAEPSVTSFLDPLAVATP-----GTTF---T-L--APLAF------SDST-ASSINP---------V---CQFPTA-SSIATQGDITSPLGSSSGGTTFSVQTSTTP-----------------------------------------------------------------------------------------------------------------------------------------------------------------------------------------------------------------------------------------------------------------------------------------------------------------------------------------------------------------------------------------------------------------------------------------------------
>EFZt000001
-------------------------------------------------------------------------------------------------------------------------------------------------------------------------------------------------------------------------------------------------------------------------------------------------------------------------------------------------------------------------------MLS-NIAVVGSLF-AAKTVH--------------------------------AFTPHRDHYSNYAGGASYDTDIV----EASV--EIVLPKCSV--GLP-------------------KYDYVTYTNNGWVGISAFTE-----------DSGLLQTGISCYA--SETDGKT--------TLSYSAWSEWVPNDPTY-YED------SD---------YQAGDVLTARVVAYN----ESAG-MSYIRN-HRT-GKEHRTLYTD-----------------QKVPLSMTDAEWVVESQLL-VTEA---GLSGQRNAGFT-PWSFSNASYKKK-----DGS-----T-H--LMGGSE-----IYNCV--LNGTQIFTA-TYEGPGCLQVNDT-TPADYN---------PGS-----------------------------------------------------------------------------------------------------------------------------------------------------------------------------------------------------------------------------------------------------------------------------------------------------------------------------------------------------------------------------------------------------------------------------------------------------------------
>EFBs000001
------------------------------------------------------------------------------------------------------------------------------------------------------------------------------------------------------------------------------------------------------------------------------------------------------------------MKPSTFPILS---LAATAAA--APLTA--------------------------------SRYAR-NEALQAER----HRTV----------------PPL-SA-ANG-QQLHLNATKQVEYSSNWAGAVLIGTG------YTKVTGTFTVPIPSVPSGSG---------------------LFEEYCASAWVGIDGDT----C-------TASILQTGVDFCV-----QGS---------SVSYDAWYEWYPDYAYD-FSG------IT---------ISAGDVVTVTVDATS----SSAG-TATVEN-VST-GQTVTHSFSGE----------------RD-KLCEYNAEWIVEDFES-NGSL-------VPFADFG-TVTFSGATATD------DGS-----T-V--GPSGAT-----ILDI---EQNNEVMTS-VS-----VSGNE--VIISYE-----------------------------------------------------------------------------------------------------------------------------------------------------------------------------------------------------------------------------------------------------------------------------------------------------------------------------------------------------------------------------------------------------------------------------------------------------------------------------
>EFSl000005
-------------------------------------------------------------------------------------------------------------------------------------------------------------------------------------------------------------------------------------------------------------------------------------------------------------------------MRQSIIL--------------------------------------------------------------------------------ALSAIAGVFAAPATYNARGNSSVQGQGDFFWGGAVQEG-TG-----WNFVQGSVVVPNFSG--GDP------------------------HQSANMWVGIDGRY----C-------SSAILQTG-LVVY------G----------DGSFWLWTEWWKNLMQD-YQSG-----LT---------FAPGDTLRFTVHSTSYTSGSTTV-E-NLSN-GQQVSQTYTSETDY--------------------PLCETDAEWILEDWTQ-DGQP-------VPLYNWG-TISIFDTVARN------PNRQVT-AA-G--ADIVNI-----NINGYTLTESNVQ--------------SDGTVSVTYI--G------PN------------------------------------------------------------------------------------------------------------------------------------------------------------------------------------------------------------------------------------------------------------------------------------------------------------------------------------------------------------------------------------------------------------------------------------------------------------------
>ATa0000002
--------------------------------MINSI-----------------------------------------------------------------------------------------------------------------------------------------------------------------------------------------------------------------------------------------------------------------------------YIYIV-NKIINTMNRKIKIM-GVLLFA-----------------------------------LI-MVCMGLYGV-SAQVSSQ---------------SKG-NATINVSFGSNKHIFSSFANTSNWAGYVMMP--------NQNLGQ-YGVSGIQ---GSW-------------TVQKITGTFWGGQAAAQWVGIGGYT------------TSKVIQTGTVSCD--NLFYG-----------TTYKAWYELCNAANPS-PPAYLP---MS---------VSPGNVMDAYIHNVG----TNSW-VINITD-ISN-GQTYQKTVS--------------------FVCSGASGEWIEEWP---GGSS--------GLANFG-TASFGAYYDCG-------GIDNL--VAMNGQQYTIEQTSYSKINMVSGKTVLASTTPLQPSNVPVPDASYDSFQVIWE---------NGS-----------------------------------------------------------------------------------------------------------------------------------------------------------------------------------------------------------------------------------------------------------------------------------------------------------------------------------------------------------------------------------------------------------------------------------------------------------------
