# Supplementary material for: Molecular dynamics and structure function analysis show that substrate binding and specificity are major forces in the functional diversification of Eqolisins
Source: BMC Bioinformatics. 2018 Sep 24;19:338. doi: 10.1186/s12859-018-2348-2 (PMC6154417; doi:10.1186/s12859-018-2348-2)
Supplement: Supplementary file 14 — Resume of the SDP identification by crossing SDPfox and Mistic analysis. (XLS 21 kb) [file 12859_2018_2348_MOESM14_ESM.xls]

## Sheet: SDPs
	Position in EFSl000001 MSA	Residue & Position according to 2IFW	Residue & Position according to 1Y43 (bold: chain A, otherwise chain B)	MISTIC		H2rs	SDPFox
				CMI	Interactions	connz(K)	Z-score
SDN2		C47		17.2118	1	0.257239	13.1147
P1		A23		27.2354	3	0.734969	10.6286
P2		A35		25.9224	3	0.734969	8.03914
P2		Y59		10.2975	1	2.16816	6.95809
SDN2		A95		25.5009	3	1.2127	6.77524
P1		M91		18.1533	2	0.734969	6.44166
SDN2		C127		27.9503	2	0.734969	6.28972
SDN1		A103		13.7117	2	1.69043	5.76849
SDN2		L52		22.2844	3	0.734969	3.55537
SDN2		A50		8.29409	1	4.07908	3.47842
pSDP		A34		6.84735	1	1.2127	3.06869
SDN1		F78		13.3805	2	1.2127	3.00168
SDN1		D77		27.4925	4	1.69043	0.853823
SDN1		D65		23.37	3	1.2127	-0.565413
SDP
SDP
SDP
SDP
SDP
SDP
SDP
SDP
SDP
SDP

## Sheet: All
Position in EFSl000001 MSA	Residue & Position according to 2IFW	Residue & Position according to 1Y43 (bold: chain A, otherwise chain B)	Level of conservation in MSA	Subsite contribution (acc to Pillai 2007)	Additional information	MISTIC		H2rs	SDPFox
						CMI	Interactions	connz(K)	Z-score
58	S4	S4	NOT CONS	S'3		0	0	-	-
59	N5	S5	0.8	S'2, S'3		0	0	-	-
60	W6	N6	0.8	S1, S'1, S'2, S'3		68.7063	9	-	2.29843
62	G8	A8	0.8		Near binding cleft	147.374	17	-	-6.31157
64	I10	A10	0.6	S'3		0	0	-	-0.802738
70	F16	G16	0.8			0	0	-	0.336839
73	V19	K19	0.8			14.6464	2	-	-1.78096
79	V25	T25	0.8			0	0	-	0.935513
80	P26	V26	0.8			73.7725	10	-	-8.22478
91	T37	S8	60% (frequently S)	S1		0	0	-	-1.20748
93	W39	W10	0.8		Near binding cleft	125.625	15	-	-6.69891
94	V40	V11	0.8			6.86243	1	-	-1.53366
95	G41	G12	1	-	Near binding cleft	159.469	19	-	-5.63068
96	I42	I13	0.8			27.5617	4	-	-3.829
97	D43	D14	0.8		Important in folding (Pillai)	98.0404	13	-	-3.31506
98	G44	G15	0.8	S'2, S'3		114.63	15	-	-3.11538
99	D45	D16	NOT CONS	S'3		0	0	-0.698221	1.14828
102	Q48	E19	NOT CONS	S'2, S'3		0	0	-	1.95388
105	I51	I22	1	S1, S'1, S'2		15.2859	2	2.16816	11.2847
106	L52	L23	0.8			22.2844	3	0.734969	3.55537
107	Q53	Q24	1	S1, S'1	Catalytic residue	166.872	19	-	-5.63068
109	G55	G26	1			162.924	19	-	-5.63068
111	D57	D28	NOT CONS	S3, S1		7.3597	1	-0.220491	6.17652
113	Y59	C30	NOT CONS	S3		10.2975	1	2.16816	6.95809
116	G62	T36	0.8			50.1185	7	-	-7.67827
118	Y64	Y38	0.8			0	0	-	0.165585
119	D65	D39	NOT CONS	S3		23.37	3	1.2127	-0.565413
121	W67	W41	0.8	S1		98.5532	12	-	-2.19734
122	Y68	Y42	0.8			0	0	-	1.25621
123	E69	E43	1	S2		172.239	20	-	-5.63068
124	W70	W44	0.8			49.2767	6	-	2.80789
125	Y71	Y45	0.6	S1, S'2		0	0	2.64589	1.73196
126	P72	P46	0.8	S2	70's loop	57.695	8	-	-9.54908
127	E73	D47	NOT CONS	S2	70's loop	0	0	-	-1.85789
128	V74	Y48	NOT CONS	S4, S3, S2	70's loop	0	0	-0.698221	0.923339
129	S75	A49	NOT CONS	S3	70's loop	0	0	0.257239	0.735093
131	D77	D51	NOT CONS	S3	70's loop	27.4925	4	1.69043	0.853823
137	I83	I57	0.8			0	0	-0.698221	3.77864
140	G86	G60	0.8			82.3344	11	-	-7.79256
141	D87	D61	0.8			7.68974	1	-	-5.7305
143	I89	I63	0.8			0	0	-	1.86478
148	V93	V67	0.8			8.04038	1	1.2127	2.3875
159	L105	V79	0.8			0	0	1.2127	8.99283
161	N107	N81	0.8			29.8682	4	-	3.59179
163	T109	T83	0.8			0	0	-	-4.02616
165	G111	G85	0.8			0	0	-0.698221	-4.83932
169	S115	T89	0.8			0	0	-	-7.31979
180	L126	L100	0.8			17.2416	2	-	-0.71543
185	A131	A105	0.8			81.7045	11	-	-4.93361
186	E132	E106	0.8		Near binding cleft	115.296	15	-	-4.36721
187	F133	W107	0.8			48.3523	7	-	-3.69528
188	I134	I108	1		Near binding cleft	83.5047	10	-	-3.09505
189	I135	V109	0.8			0	0	-0.698221	-1.68388
190	E136	E110	1	S1, S'1, S'2	Catalytic residue	155.148	18	-	4.45673
192	F138	F112	0.6	S1		31.2175	4	-0.698221	8.21349
193	E139	E113	NOT CONS	S4, S3, S2		14.8273	2	-	-0.943624
194	E140	S114	NOT CONS	S4		22.179	3	-	-0.76565
195	C141	G115	NOT CONS	S4, S2	beta-loop	7.52838	1	-0.698221	-3.1252
196	N142	-	NOT CONS	S4	beta-loop	0	0	-	-2.86407
197	S143	-	NOT CONS	S4	beta-loop	6.84761	1	-	-3.70868
209	S155	D123	80% (frequently D/N)			8.04293	1	-0.698221	-4.36339
210	F156	F124	0.8			0	0	-	-1.86466
214	V160	V127	0.8			0	0	-	-0.959317
216	F162	F129	0.8			13.4821	2	-	-5.48993
236	T182	M149	NOT CONS (60% ILMV)	S'3		0	0	-	-2.42735
