# Supplementary material for: Molecular dynamics and structure function analysis show that substrate binding and specificity are major forces in the functional diversification of Eqolisins
Source: BMC Bioinformatics. 2018 Sep 24;19:338. doi: 10.1186/s12859-018-2348-2 (PMC6154417; doi:10.1186/s12859-018-2348-2)
Supplement: Supplementary file 15 — Abbreviations of species and their taxonomical distribution. (XLS 58 kb) [file 12859_2018_2348_MOESM15_ESM.xls]

## Sheet: Principal_Key
Archaea
Code	Name seq	Binomial Name	Phylum	Clades
AAs	AAs0000001	Acidilobus saccharovorans	Crenarchaeota	1
ACm	ACm0000001	Caldivirga maquilingensis	Crenarchaeota	1
ACm	ACm0000002	Caldivirga maquilingensis	Crenarchaeota	3
APt	APt0000001	Picrophilus torridus	Euryarchaeota	1
ATa	ATa0000001	Thermoplasmatales archaeon	Euryarchaeota	1
ATa	ATa0000002	Thermoplasmatales archaeon	Euryarchaeota	1
AuC	AuC0000001	unclassified Crenarchaeota	Crenarchaeota	1
AVd	AVd0000001	Vulcanisaeta distributa	Crenarchaeota	1
AVm	AVm0000001	Vulcanisaeta moutnovskia	Crenarchaeota	1
Bacteria
Code	Name seq	Binomial Name	Phylum	Gram	Clades
BGt	BGt0000001	Granulicella tundricola	Acidobacteria	+	1
BAb	BAb0000001	Amycolatopsis balhimycina	Actinobacteria	+	1
BAb	BAb0000002	Amycolatopsis balhimycina	Actinobacteria	+	1
BAb	BAb0000003	Amycolatopsis balhimycina	Actinobacteria	+	1
BAbe	BAbe000001	Amycolatopsis benzoatilytica	Actinobacteria	+	1
BAf	BAf0000001	Acidimicrobium ferrooxidans	Actinobacteria	+	1
BAm	BAm0000001	Amycolatopsis mediterranei	Actinobacteria	+	1
BAm	BAm0000002	Amycolatopsis mediterranei	Actinobacteria	+	1
BAmi	BAmi000001	Actinosynnema mirum	Actinobacteria	+	1
BAv	BAv0000001	Amycolatopsis vancoresmycina	Actinobacteria	+	1
BAv	BAv0000002	Amycolatopsis vancoresmycina	Actinobacteria	+	1
BCa	BCa0000001	Catenulispora acidiphila	Actinobacteria	+	1
BCa	BCa0000002	Catenulispora acidiphila	Actinobacteria	+	1
BCa	BCa0000003	Catenulispora acidiphila	Actinobacteria	+	1
BCa	BCa0000004	Catenulispora acidiphila	Actinobacteria	+	1
BPsesp	BPsesp0001	Pseudonocardia sp.	Actinobacteria	+	1
BSac	BSac000001	Streptomyces acidiscabies	Actinobacteria	+	1
BSc	BSc0000001	Streptomyces cattleya	Actinobacteria	+	1
BSp	BSp0000001	Streptomyces prunicolor	Actinobacteria	+	1
BSsp	BSsp000001	Streptomyces sp.	Actinobacteria	+	1
BSsp	BSsp000002	Streptomyces sp.	Actinobacteria	+	1
BKr	BKr0000001	Ktedonobacter racemifer	Chloroflexi	-	1
BAa	BAa0000001	Alicyclobacillus acidocaldarius	Firmicutes	+	1
BAa	BAa0000002	Alicyclobacillus acidocaldarius	Firmicutes	+	1
BAa	BAa0000003	Alicyclobacillus acidocaldarius	Firmicutes	+	1
BAa	BAa0000004	Alicyclobacillus acidocaldarius	Firmicutes	+	1
BAa	BAa0000005	Alicyclobacillus acidocaldarius	Firmicutes	+	1
BAa	BAa0000006	Alicyclobacillus acidocaldarius	Firmicutes	+	1
BAa	BAa0000007	Alicyclobacillus acidocaldarius	Firmicutes	+	1
BAa	BAa0000012	Alicyclobacillus acidocaldarius	Firmicutes	+	1
BAa	BAa0000013	Alicyclobacillus acidocaldarius	Firmicutes	+	1
BAac	BAac000001	Alicyclobacillus acidoterrestris	Firmicutes	+	1
BAsp	BAsp000001	Alicyclobacillus sp.	Firmicutes	+	1
BBt	BBt0000001	Bacillus thuringiensis	Firmicutes	+	1
BPl	BPl0000001	Paenibacillus lactis	Firmicutes	+	1
BPsp	BPsp000001	Paenibacillus sp.	Firmicutes	+	1
BPsp	BPsp000002	Paenibacillus sp.	Firmicutes	+	1
BPsp	BPsp000003	Paenibacillus sp.	Firmicutes	+	1
BPsp	BPsp000004	Paenibacillus sp.	Firmicutes	+	1
BPsp	BPsp000005	Paenibacillus sp.	Firmicutes	+	1
BPv	BPv0000001	Paenibacillus vortex	Firmicutes	+	1
BSa	BSa0000001	Sulfobacillus acidophilus	Firmicutes	+	1
BSt	BSt0000001	Sulfobacillus thermosulfidooxidans	Firmicutes	+	1
BBi	BBi0000001	Beijerinckia indica	Proteobacteria	+	1
BBsp	BBsp000001	Burkholderia sp.	Proteobacteria	-	1
BBv	BBv0000001	Burkholderia vietnamiensis	Proteobacteria	-	1
Fungi
Code	Name seq	Binomial Name	Phylum	Subphylum	Class	Clades
EFAnig	EFAnig0012	Aspergillus niger	Ascomycota	Pezizomycotina	Eurotiomyceta	1
EFAnig	EFAnig0011	Aspergillus niger	Ascomycota	Pezizomycotina	Eurotiomyceta	2
EFBb	EFBb000005	Beauveria bassiana	Ascomycota	Pezizomycotina	Sordariomyceta	2
EFBb	EFBb000006	Beauveria bassiana	Ascomycota	Pezizomycotina	Sordariomyceta	2
EFCgl	EFCgl00002	Chaetomium globosum	Ascomycota	Pezizomycotina	Sordariomyceta	2
EFCm	EFCm000005	Cordyceps militaris	Ascomycota	Pezizomycotina	Sordariomyceta	2
EFCpa	EFCpa00007	Cryphonectria parasitica	Ascomycota	Pezizomycotina	Sordariomyceta	2
EFCpa	EFCpa00008	Cryphonectria parasitica	Ascomycota	Pezizomycotina	Sordariomyceta	2
EFCpa	EFCpa00010	Cryphonectria parasitica	Ascomycota	Pezizomycotina	Sordariomyceta	2
EFCpa	EFCpa00012	Cryphonectria parasitica	Ascomycota	Pezizomycotina	Sordariomyceta	2
EFCpa	EFCpa00014	Cryphonectria parasitica	Ascomycota	Pezizomycotina	Sordariomyceta	2
EFCpa	EFCpa00015	Cryphonectria parasitica	Ascomycota	Pezizomycotina	Sordariomyceta	2
EFCpa	EFCpa00017	Cryphonectria parasitica	Ascomycota	Pezizomycotina	Sordariomyceta	2
EFCt	EFCt000001	Chaetomium thermophilum	Ascomycota	Pezizomycotina	Sordariomyceta	2
EFMo	EFMo000001	Magnaporthe oryzae	Ascomycota	Pezizomycotina	Sordariomyceta	2
EFMt	EFMt000002	Myceliophthora thermophila	Ascomycota	Pezizomycotina	Sordariomyceta	2
EFPa	EFPa000001	Podospora anserina	Ascomycota	Pezizomycotina	Sordariomyceta	2
EFTt	EFTt000003	Thielavia terrestris	Ascomycota	Pezizomycotina	Sordariomyceta	2
EFAd	EFAd000004	Auricularia delicata	Basidiomycota	Agaricomycotina	Agaricomyceta	3
EFBb	EFBb000003	Beauveria bassiana	Ascomycota	Pezizomycotina	Sordariomyceta	3
EFBb	EFBb000004	Beauveria bassiana	Ascomycota	Pezizomycotina	Sordariomyceta	3
EFBm	EFBm000002	Bipolaris maydis	Ascomycota	Pezizomycotina	Dothideomyceta	3
EFCm	EFCm000004	Cordyceps militaris	Ascomycota	Pezizomycotina	Sordariomyceta	3
EFDse	EFDse00001	Dothistroma septosporum	Ascomycota	Pezizomycotina	Dothideomyceta	3
EFFo	EFFo000003	Fusarium oxysporum	Ascomycota	Pezizomycotina	Sordariomyceta	3
EFGl	EFGl000001	Glarea lozoyensis	Ascomycota	Pezizomycotina	Leotiomyceta	3
EFGl	EFGl000002	Glarea lozoyensis	Ascomycota	Pezizomycotina	Leotiomyceta	3
EFMac	EFMac00002	Metarhizium acridum	Ascomycota	Pezizomycotina	Sordariomyceta	3
EFMac	EFMac00004	Metarhizium acridum	Ascomycota	Pezizomycotina	Sordariomyceta	3
EFMan	EFMan00002	Metarhizium anisopliae	Ascomycota	Pezizomycotina	Sordariomyceta	3
EFMan	EFMan00004	Metarhizium anisopliae	Ascomycota	Pezizomycotina	Sordariomyceta	3
EFMb	EFMb000001	Marssonina brunnea	Ascomycota	Pezizomycotina	Leotiomyceta	3
EFPf	EFPf000002	Pseudocercospora fijiensis	Ascomycota	Pezizomycotina	Dothideomyceta	3
EFSl	EFSl000005	Scytalidium lignicola	Ascomycota	Pezizomycotina	Leotiomyceta	3
EFSm	EFSm000001	Sphaerulina musiva	Ascomycota	Pezizomycotina	Dothideomyceta	3
EFTr	EFTr000004	Trichoderma reesei	Ascomycota	Pezizomycotina	Sordariomyceta	3
EFTs	EFTs000013	Talaromyces stipitatus	Ascomycota	Pezizomycotina	Eurotiomyceta	3
EFTs	EFTs000014	Talaromyces stipitatus	Ascomycota	Pezizomycotina	Eurotiomyceta	3
EFTs	EFTs000015	Talaromyces stipitatus	Ascomycota	Pezizomycotina	Eurotiomyceta	3
EFTs	EFTs000016	Talaromyces stipitatus	Ascomycota	Pezizomycotina	Eurotiomyceta	3
EFTs	EFTs000017	Talaromyces stipitatus	Ascomycota	Pezizomycotina	Eurotiomyceta	3
EFZt	EFZt000001	Zymoseptoria tritici	Ascomycota	Pezizomycotina	Dothideomyceta	3
EFAnig	EFAnig0014	Aspergillus niger	Ascomycota	Pezizomycotina	Eurotiomyceta	a
EFBf	EFBf000007	Botryotinia fuckeliana	Ascomycota	Pezizomycotina	Leotiomyceta	a
EFBf	EFBf000008	Botryotinia fuckeliana	Ascomycota	Pezizomycotina	Leotiomyceta	a
EFBf	EFBf000009	Botryotinia fuckeliana	Ascomycota	Pezizomycotina	Leotiomyceta	a
EFBm	EFBm000001	Bipolaris maydis	Ascomycota	Pezizomycotina	Dothideomyceta	a
EFBso	EFBso00001	Bipolaris sorokiniana	Ascomycota	Pezizomycotina	Dothideomyceta	a
EFCgl	EFCgl00001	Chaetomium globosum	Ascomycota	Pezizomycotina	Sordariomyceta	a
EFCpa	EFCpa00005	Cryphonectria parasitica	Ascomycota	Pezizomycotina	Sordariomyceta	a
EFCpa	EFCpa00009	Cryphonectria parasitica	Ascomycota	Pezizomycotina	Sordariomyceta	a
EFCpa	EFCpa00011	Cryphonectria parasitica	Ascomycota	Pezizomycotina	Sordariomyceta	a
EFDs	EFDs000003	Dichomitus squalens	Basidiomycota	Agaricomycotina	Agaricomyceta	a
EFGc	EFGc000005	Grosmannia clavigera	Ascomycota	Pezizomycotina	Sordariomyceta	a
EFPn	EFPn000001	Pholiota nameko	Basidiomycota	Agaricomycotina	Agaricomyceta	a
EFPno	EFPno00001	Phaeosphaeria nodorum	Ascomycota	Pezizomycotina	Dothideomyceta	a
EFPt	EFPt000001	Pyrenophora teres	Ascomycota	Pezizomycotina	Dothideomyceta	a
EFPtr	EFPtr00001	Pyrenophora tritici-repentis	Ascomycota	Pezizomycotina	Dothideomyceta	a
EFSc	EFSc000001	Schizophyllum commune	Basidiomycota	Agaricomycotina	Agaricomyceta	a
EFSs	EFSs000003	Sclerotinia sclerotiorum	Ascomycota	Pezizomycotina	Leotiomyceta	a
EFSt	EFSt000001	Setosphaeria turcica	Ascomycota	Pezizomycotina	Dothideomyceta	a
EFTt	EFTt000002	Thielavia terrestris	Ascomycota	Pezizomycotina	Sordariomyceta	a
EFAc	EFAc000002	Aspergillus clavatus	Ascomycota	Pezizomycotina	Eurotiomyceta	4
EFAfl	EFAfl00002	Aspergillus flavus	Ascomycota	Pezizomycotina	Eurotiomyceta	4
EFAfu	EFAfu00002	Aspergillus fumigatus	Ascomycota	Pezizomycotina	Eurotiomyceta	4
EFAk	EFAk000003	Aspergillus kawachii	Ascomycota	Pezizomycotina	Eurotiomyceta	4
EFAk	EFAk000004	Aspergillus kawachii	Ascomycota	Pezizomycotina	Eurotiomyceta	4
EFAk	EFAk000005	Aspergillus kawachii	Ascomycota	Pezizomycotina	Eurotiomyceta	4
EFAnid	EFAnid0002	Aspergillus nidulans	Ascomycota	Pezizomycotina	Eurotiomyceta	4
EFAnig	EFAnig0006	Aspergillus niger	Ascomycota	Pezizomycotina	Eurotiomyceta	4
EFAnig	EFAnig0007	Aspergillus niger	Ascomycota	Pezizomycotina	Eurotiomyceta	4
EFAnig	EFAnig0008	Aspergillus niger	Ascomycota	Pezizomycotina	Eurotiomyceta	4
EFAnig	EFAnig0009	Aspergillus niger	Ascomycota	Pezizomycotina	Eurotiomyceta	4
EFAo	EFAo000004	Aspergillus oryzae	Ascomycota	Pezizomycotina	Eurotiomyceta	4
EFAo	EFAo000005	Aspergillus oryzae	Ascomycota	Pezizomycotina	Eurotiomyceta	4
EFAo	EFAo000006	Aspergillus oryzae	Ascomycota	Pezizomycotina	Eurotiomyceta	4
EFAo	EFAo000007	Aspergillus oryzae	Ascomycota	Pezizomycotina	Eurotiomyceta	4
EFAo	EFAo000008	Aspergillus oryzae	Ascomycota	Pezizomycotina	Eurotiomyceta	4
EFAt	EFAt000002	Aspergillus terreus	Ascomycota	Pezizomycotina	Eurotiomyceta	4
EFBg	EFBg000001	Blumeria graminis	Ascomycota	Pezizomycotina	Leotiomyceta	4
EFBg	EFBg000002	Blumeria graminis	Ascomycota	Pezizomycotina	Leotiomyceta	4
EFBs	EFBs000002	Byssochlamys spectabilis	Ascomycota	Pezizomycotina	Eurotiomyceta	4
EFBs	EFBs000003	Byssochlamys spectabilis	Ascomycota	Pezizomycotina	Eurotiomyceta	4
EFCpa	EFCpa00016	Cryphonectria parasitica	Ascomycota	Pezizomycotina	Sordariomyceta	4
EFNf	EFNf000002	Neosartorya fischeri	Ascomycota	Pezizomycotina	Leotiomyceta	4
EFNf	EFNf000003	Neosartorya fischeri	Ascomycota	Pezizomycotina	Leotiomyceta	4
EFNp	EFNp000001	Neofusicoccum parvum	Ascomycota	Pezizomycotina	Dothideomyceta	4
EFPch	EFPch00003	Penicillium chrysogenum	Ascomycota	Pezizomycotina	Eurotiomyceta	4
EFPd	EFPd000003	Penicillium digitatum	Ascomycota	Pezizomycotina	Eurotiomyceta	4
EFPo	EFPo000002	Penicillium oxalicum	Ascomycota	Pezizomycotina	Eurotiomyceta	4
EFRe	EFRe000002	Rasamsonia emersonii	Ascomycota	Pezizomycotina	Eurotiomyceta	4
EFTa	EFTa000003	Trichoderma atroviride	Ascomycota	Pezizomycotina	Sordariomyceta	4
EFTma	EFTma00002	Talaromyces marneffei	Ascomycota	Pezizomycotina	Eurotiomyceta	4
EFTma	EFTma00003	Talaromyces marneffei	Ascomycota	Pezizomycotina	Eurotiomyceta	4
EFTr	EFTr000002	Trichoderma reesei	Ascomycota	Pezizomycotina	Sordariomyceta	4
EFTs	EFTs000002	Talaromyces stipitatus	Ascomycota	Pezizomycotina	Eurotiomyceta	4
EFTs	EFTs000003	Talaromyces stipitatus	Ascomycota	Pezizomycotina	Eurotiomyceta	4
EFTs	EFTs000004	Talaromyces stipitatus	Ascomycota	Pezizomycotina	Eurotiomyceta	4
EFTs	EFTs000005	Talaromyces stipitatus	Ascomycota	Pezizomycotina	Eurotiomyceta	4
EFTs	EFTs000006	Talaromyces stipitatus	Ascomycota	Pezizomycotina	Eurotiomyceta	4
EFTs	EFTs000007	Talaromyces stipitatus	Ascomycota	Pezizomycotina	Eurotiomyceta	4
EFTvi	EFTvi00002	Trichoderma virens	Ascomycota	Pezizomycotina	Sordariomyceta	4
EFAd	EFAd000001	Auricularia delicata	Basidiomycota	Agaricomycotina	Agaricomyceta	5
EFAd	EFAd000002	Auricularia delicata	Basidiomycota	Agaricomycotina	Agaricomyceta	5
EFAd	EFAd000003	Auricularia delicata	Basidiomycota	Agaricomycotina	Agaricomyceta	5
EFCpu	EFCpu00001	Coniophora puteana	Basidiomycota	Agaricomycotina	Agaricomyceta	5
EFCpu	EFCpu00002	Coniophora puteana	Basidiomycota	Agaricomycotina	Agaricomyceta	5
EFCpu	EFCpu00003	Coniophora puteana	Basidiomycota	Agaricomycotina	Agaricomyceta	5
EFCpu	EFCpu00004	Coniophora puteana	Basidiomycota	Agaricomycotina	Agaricomyceta	5
EFCpu	EFCpu00005	Coniophora puteana	Basidiomycota	Agaricomycotina	Agaricomyceta	5
EFCpu	EFCpu00006	Coniophora puteana	Basidiomycota	Agaricomycotina	Agaricomyceta	5
EFCpu	EFCpu00007	Coniophora puteana	Basidiomycota	Agaricomycotina	Agaricomyceta	5
EFCpu	EFCpu00008	Coniophora puteana	Basidiomycota	Agaricomycotina	Agaricomyceta	5
EFCpu	EFCpu00009	Coniophora puteana	Basidiomycota	Agaricomycotina	Agaricomyceta	5
EFCpu	EFCpu00010	Coniophora puteana	Basidiomycota	Agaricomycotina	Agaricomyceta	5
EFCpu	EFCpu00011	Coniophora puteana	Basidiomycota	Agaricomycotina	Agaricomyceta	5
EFCpu	EFCpu00012	Coniophora puteana	Basidiomycota	Agaricomycotina	Agaricomyceta	5
EFCpu	EFCpu00013	Coniophora puteana	Basidiomycota	Agaricomycotina	Agaricomyceta	5
EFCpu	EFCpu00014	Coniophora puteana	Basidiomycota	Agaricomycotina	Agaricomyceta	5
EFCpu	EFCpu00015	Coniophora puteana	Basidiomycota	Agaricomycotina	Agaricomyceta	5
EFCpu	EFCpu00016	Coniophora puteana	Basidiomycota	Agaricomycotina	Agaricomyceta	5
EFCpu	EFCpu00017	Coniophora puteana	Basidiomycota	Agaricomycotina	Agaricomyceta	5
EFCpu	EFCpu00018	Coniophora puteana	Basidiomycota	Agaricomycotina	Agaricomyceta	5
EFCpu	EFCpu00019	Coniophora puteana	Basidiomycota	Agaricomycotina	Agaricomyceta	5
EFCpu	EFCpu00020	Coniophora puteana	Basidiomycota	Agaricomycotina	Agaricomyceta	5
EFCpu	EFCpu00021	Coniophora puteana	Basidiomycota	Agaricomycotina	Agaricomyceta	5
EFCpu	EFCpu00022	Coniophora puteana	Basidiomycota	Agaricomycotina	Agaricomyceta	5
EFCpu	EFCpu00023	Coniophora puteana	Basidiomycota	Agaricomycotina	Agaricomyceta	5
EFCpu	EFCpu00024	Coniophora puteana	Basidiomycota	Agaricomycotina	Agaricomyceta	5
EFCpu	EFCpu00025	Coniophora puteana	Basidiomycota	Agaricomycotina	Agaricomyceta	5
EFDac	EFDac00001	Dacryopinax spathularia	Basidiomycota	Agaricomycotina	Dacrymyceta	5
EFDs	EFDs000001	Dichomitus squalens	Basidiomycota	Agaricomycotina	Agaricomyceta	5
EFDs	EFDs000002	Dichomitus squalens	Basidiomycota	Agaricomycotina	Agaricomyceta	5
EFFp	EFFp000001	Fomitopsis pinicola	Basidiomycota	Agaricomycotina	Agaricomyceta	5
EFFp	EFFp000002	Fomitopsis pinicola	Basidiomycota	Agaricomycotina	Agaricomyceta	5
EFFp	EFFp000003	Fomitopsis pinicola	Basidiomycota	Agaricomycotina	Agaricomyceta	5
EFFp	EFFp000004	Fomitopsis pinicola	Basidiomycota	Agaricomycotina	Agaricomyceta	5
EFFp	EFFp000005	Fomitopsis pinicola	Basidiomycota	Agaricomycotina	Agaricomyceta	5
EFFp	EFFp000006	Fomitopsis pinicola	Basidiomycota	Agaricomycotina	Agaricomyceta	5
EFGt	EFGt000001	Gloeophyllum trabeum	Basidiomycota	Agaricomycotina	Agaricomyceta	5
EFPca	EFPca00001	Phanerochaete carnosa	Basidiomycota	Agaricomycotina	Agaricomyceta	5
EFPca	EFPca00002	Phanerochaete carnosa	Basidiomycota	Agaricomycotina	Agaricomyceta	5
EFPca	EFPca00003	Phanerochaete carnosa	Basidiomycota	Agaricomycotina	Agaricomyceta	5
EFPca	EFPca00004	Phanerochaete carnosa	Basidiomycota	Agaricomycotina	Agaricomyceta	5
EFPca	EFPca00005	Phanerochaete carnosa	Basidiomycota	Agaricomycotina	Agaricomyceta	5
EFPca	EFPca00006	Phanerochaete carnosa	Basidiomycota	Agaricomycotina	Agaricomyceta	5
EFPs	EFPs000001	Punctularia strigosozonata	Basidiomycota	Agaricomycotina	Agaricomyceta	5
EFSh	EFSh000001	Stereum hirsutum	Basidiomycota	Agaricomycotina	Agaricomyceta	5
EFSh	EFSh000002	Stereum hirsutum	Basidiomycota	Agaricomycotina	Agaricomyceta	5
EFTve	EFTve00001	Trametes versicolor	Basidiomycota	Agaricomycotina	Agaricomyceta	5
EFSh	EFSh000003	Stereum hirsutum	Basidiomycota	Agaricomycotina	Agaricomyceta	b
EFSh	EFSh000004	Stereum hirsutum	Basidiomycota	Agaricomycotina	Agaricomyceta	b
EFSh	EFSh000005	Stereum hirsutum	Basidiomycota	Agaricomycotina	Agaricomyceta	b
EFSh	EFSh000006	Stereum hirsutum	Basidiomycota	Agaricomycotina	Agaricomyceta	b
EFAc	EFAc000001	Aspergillus clavatus	Ascomycota	Pezizomycotina	Eurotiomyceta	6
EFAfl	EFAfl00001	Aspergillus flavus	Ascomycota	Pezizomycotina	Eurotiomyceta	6
EFAfu	EFAfu00001	Aspergillus fumigatus	Ascomycota	Pezizomycotina	Eurotiomyceta	6
EFAk	EFAk000001	Aspergillus kawachii	Ascomycota	Pezizomycotina	Eurotiomyceta	6
EFAk	EFAk000002	Aspergillus kawachii	Ascomycota	Pezizomycotina	Eurotiomyceta	6
EFAnid	EFAnid0001	Aspergillus nidulans	Ascomycota	Pezizomycotina	Eurotiomyceta	6
EFAnig	EFAnig0001	Aspergillus niger	Ascomycota	Pezizomycotina	Eurotiomyceta	6
EFAnig	EFAnig0002	Aspergillus niger	Ascomycota	Pezizomycotina	Eurotiomyceta	6
EFAnig	EFAnig0003	Aspergillus niger	Ascomycota	Pezizomycotina	Eurotiomyceta	6
EFAnig	EFAnig0004	Aspergillus niger	Ascomycota	Pezizomycotina	Eurotiomyceta	6
EFAnig	EFAnig0005	Aspergillus niger	Ascomycota	Pezizomycotina	Eurotiomyceta	6
EFAnig	EFAnig0010	Aspergillus niger	Ascomycota	Pezizomycotina	Eurotiomyceta	6
EFAo	EFAo000002	Aspergillus oryzae	Ascomycota	Pezizomycotina	Eurotiomyceta	6
EFAt	EFAt000001	Aspergillus terreus	Ascomycota	Pezizomycotina	Eurotiomyceta	6
EFCpa	EFCpa00001	Cryphonectria parasitica	Ascomycota	Pezizomycotina	Sordariomyceta	6
EFGc	EFGc000001	Grosmannia clavigera	Ascomycota	Pezizomycotina	Sordariomyceta	6
EFGc	EFGc000002	Grosmannia clavigera	Ascomycota	Pezizomycotina	Sordariomyceta	6
EFNf	EFNf000001	Neosartorya fischeri	Ascomycota	Pezizomycotina	Leotiomyceta	6
EFPch	EFPch00001	Penicillium chrysogenum	Ascomycota	Pezizomycotina	Eurotiomyceta	6
EFPch	EFPch00002	Penicillium chrysogenum	Ascomycota	Pezizomycotina	Eurotiomyceta	6
EFPd	EFPd000001	Penicillium digitatum	Ascomycota	Pezizomycotina	Eurotiomyceta	6
EFPd	EFPd000002	Penicillium digitatum	Ascomycota	Pezizomycotina	Eurotiomyceta	6
EFPo	EFPo000001	Penicillium oxalicum	Ascomycota	Pezizomycotina	Eurotiomyceta	6
EFRe	EFRe000001	Rasamsonia emersonii	Ascomycota	Pezizomycotina	Eurotiomyceta	6
EFTma	EFTma00001	Talaromyces marneffei	Ascomycota	Pezizomycotina	Eurotiomyceta	6
EFTmi	EFTmi00001	Togninia minima	Ascomycota	Pezizomycotina	Sordariomyceta	6
EFTs	EFTs000001	Talaromyces stipitatus	Ascomycota	Pezizomycotina	Eurotiomyceta	6
EFBf	EFBf000001	Botryotinia fuckeliana	Ascomycota	Pezizomycotina	Leotiomyceta	7
EFBf	EFBf000002	Botryotinia fuckeliana	Ascomycota	Pezizomycotina	Leotiomyceta	7
EFBf	EFBf000003	Botryotinia fuckeliana	Ascomycota	Pezizomycotina	Leotiomyceta	7
EFBf	EFBf000004	Botryotinia fuckeliana	Ascomycota	Pezizomycotina	Leotiomyceta	7
EFBf	EFBf000005	Botryotinia fuckeliana	Ascomycota	Pezizomycotina	Leotiomyceta	7
EFBf	EFBf000006	Botryotinia fuckeliana	Ascomycota	Pezizomycotina	Leotiomyceta	7
EFBp	EFBp000001	Botryotinia porri	Ascomycota	Pezizomycotina	Leotiomyceta	7
EFBt	EFBt000001	Botrytis tulipae	Ascomycota	Pezizomycotina	Leotiomyceta	7
EFCpa	EFCpa00003	Cryphonectria parasitica	Ascomycota	Pezizomycotina	Sordariomyceta	7
EFCpa	EFCpa00004	Cryphonectria parasitica	Ascomycota	Pezizomycotina	Sordariomyceta	7
EFCpa	EFCpa00006	Cryphonectria parasitica	Ascomycota	Pezizomycotina	Sordariomyceta	7
EFCpa	EFCpa00013	Cryphonectria parasitica	Ascomycota	Pezizomycotina	Sordariomyceta	7
EFCpa	EFCpa00019	Cryphonectria parasitica	Ascomycota	Pezizomycotina	Sordariomyceta	7
EFDt	EFDt000001	Dumontinia tuberosa	Ascomycota	Pezizomycotina	Leotiomyceta	7
EFMc	EFMc000001	Myriosclerotinia curreyana	Ascomycota	Pezizomycotina	Leotiomyceta	7
EFMf	EFMf000001	Monilinia fructicola	Ascomycota	Pezizomycotina	Leotiomyceta	7
EFSs	EFSs000001	Sclerotinia sclerotiorum	Ascomycota	Pezizomycotina	Leotiomyceta	7
EFSs	EFSs000002	Sclerotinia sclerotiorum	Ascomycota	Pezizomycotina	Leotiomyceta	7
EFAnig	EFAnig0013	Aspergillus niger	Ascomycota	Pezizomycotina	Eurotiomyceta	8
EFBs	EFBs000004	Byssochlamys spectabilis	Ascomycota	Pezizomycotina	Eurotiomyceta	8
EFBs	EFBs000005	Byssochlamys spectabilis	Ascomycota	Pezizomycotina	Eurotiomyceta	8
EFCpa	EFCpa00002	Cryphonectria parasitica	Ascomycota	Pezizomycotina	Sordariomyceta	8
EFCpa	EFCpa00018	Cryphonectria parasitica	Ascomycota	Pezizomycotina	Sordariomyceta	8
EFEl	EFEl000001	Eutypa lata	Ascomycota	Pezizomycotina	Sordariomyceta	8
EFGc	EFGc000003	Grosmannia clavigera	Ascomycota	Pezizomycotina	Sordariomyceta	8
EFGc	EFGc000004	Grosmannia clavigera	Ascomycota	Pezizomycotina	Sordariomyceta	8
EFHo	EFHo000001	Hypocrea orientalis	Ascomycota	Pezizomycotina	Sordariomyceta	8
EFOp	EFOp000001	Ophiostoma piceae	Ascomycota	Pezizomycotina	Sordariomyceta	8
EFSsc	EFSsc00001	Sporothrix schenckii	Ascomycota	Pezizomycotina	Sordariomyceta	8
EFTa	EFTa000004	Trichoderma atroviride	Ascomycota	Pezizomycotina	Sordariomyceta	8
EFTa	EFTa000005	Trichoderma atroviride	Ascomycota	Pezizomycotina	Sordariomyceta	8
EFTma	EFTma00004	Talaromyces marneffei	Ascomycota	Pezizomycotina	Eurotiomyceta	8
EFTma	EFTma00005	Talaromyces marneffei	Ascomycota	Pezizomycotina	Eurotiomyceta	8
EFTma	EFTma00006	Talaromyces marneffei	Ascomycota	Pezizomycotina	Eurotiomyceta	8
EFTma	EFTma00007	Talaromyces marneffei	Ascomycota	Pezizomycotina	Eurotiomyceta	8
EFTmi	EFTmi00002	Togninia minima	Ascomycota	Pezizomycotina	Sordariomyceta	8
EFTr	EFTr000003	Trichoderma reesei	Ascomycota	Pezizomycotina	Sordariomyceta	8
EFTs	EFTs000008	Talaromyces stipitatus	Ascomycota	Pezizomycotina	Eurotiomyceta	8
EFTs	EFTs000009	Talaromyces stipitatus	Ascomycota	Pezizomycotina	Eurotiomyceta	8
EFTs	EFTs000010	Talaromyces stipitatus	Ascomycota	Pezizomycotina	Eurotiomyceta	8
EFTvi	EFTvi00003	Trichoderma virens	Ascomycota	Pezizomycotina	Sordariomyceta	8
EFTvi	EFTvi00004	Trichoderma virens	Ascomycota	Pezizomycotina	Sordariomyceta	8
EFBb	EFBb000001	Beauveria bassiana	Ascomycota	Pezizomycotina	Sordariomyceta	9
EFBb	EFBb000002	Beauveria bassiana	Ascomycota	Pezizomycotina	Sordariomyceta	9
EFBc	EFBc000001	Baudoinia compniacensis	Ascomycota	Pezizomycotina	Dothideomyceta	9
EFCg	EFCg000001	Colletotrichum graminicola	Ascomycota	Pezizomycotina	Sordariomyceta	9
EFCh	EFCh000001	Colletotrichum higginsianum	Ascomycota	Pezizomycotina	Sordariomyceta	9
EFCm	EFCm000001	Cordyceps militaris	Ascomycota	Pezizomycotina	Sordariomyceta	9
EFCo	EFCo000001	Colletotrichum orbiculare	Ascomycota	Pezizomycotina	Sordariomyceta	9
EFCpur	EFCpur0001	Claviceps purpurea	Ascomycota	Pezizomycotina	Sordariomyceta	9
EFFf	EFFf000001	Fusarium fujikuroi	Ascomycota	Pezizomycotina	Sordariomyceta	9
EFFo	EFFo000001	Fusarium oxysporum	Ascomycota	Pezizomycotina	Sordariomyceta	9
EFMac	EFMac00001	Metarhizium acridum	Ascomycota	Pezizomycotina	Sordariomyceta	9
EFMan	EFMan00001	Metarhizium anisopliae	Ascomycota	Pezizomycotina	Sordariomyceta	9
EFMt	EFMt000001	Myceliophthora thermophila	Ascomycota	Pezizomycotina	Sordariomyceta	9
EFSl	EFSl000001	Scytalidium lignicola	Ascomycota	Pezizomycotina	Leotiomyceta	9
EFSl	EFSl000002	Scytalidium lignicola	Ascomycota	Pezizomycotina	Leotiomyceta	9
EFSl	EFSl000003	Scytalidium lignicola	Ascomycota	Pezizomycotina	Leotiomyceta	9
EFSl	EFSl000004	Scytalidium lignicola	Ascomycota	Pezizomycotina	Leotiomyceta	9
EFSl	EFSl000006	Scytalidium lignicola	Ascomycota	Pezizomycotina	Leotiomyceta	9
EFTa	EFTa000001	Trichoderma atroviride	Ascomycota	Pezizomycotina	Sordariomyceta	9
EFTa	EFTa000002	Trichoderma atroviride	Ascomycota	Pezizomycotina	Sordariomyceta	9
EFTr	EFTr000001	Trichoderma reesei	Ascomycota	Pezizomycotina	Sordariomyceta	9
EFTt	EFTt000001	Thielavia terrestris	Ascomycota	Pezizomycotina	Sordariomyceta	9
EFTvi	EFTvi00001	Trichoderma virens	Ascomycota	Pezizomycotina	Sordariomyceta	9
Protist
Code	Name seq	Binomial Name	Clades
EPEm	EPEm000001	Eimeria maxima	5
EPEm	EPEm000002	Eimeria maxima	4
EPEm	EPEm000003	Eimeria maxima	4
EPEm	EPEm000004	Eimeria maxima	3
EPEm	EPEm000005	Eimeria maxima	3
EPEm	EPEm000006	Eimeria maxima	3
EPEm	EPEm000007	Eimeria maxima	2
EPEm	EPEm000008	Eimeria maxima	a
EPEm	EPEm000009	Eimeria maxima	4
EPEm	EPEm000010	Eimeria maxima	4
EPEm	EPEm000011	Eimeria maxima	4
EPEm	EPEm000012	Eimeria maxima	4
EPEm	EPEm000013	Eimeria maxima	4
EPEm	EPEm000014	Eimeria maxima	4
